# Supplementary material for: Crystal structure and Hirshfeld surface analysis of 4-(naphthalen-2-yl)-N-[(Z)-4-propoxybenzyl­idene]-1,3-thia­zol-2-amine
Source: Acta Crystallogr E Crystallogr Commun. 2020 May 29;76(Pt 6):920–3. doi: 10.1107/S2056989020006611 (PMC7273988; doi:10.1107/S2056989020006611)
Supplement: Supplementary file 1 [file e-76-00920-sup1.cif]

##############################################################################
#                                                                            #
# This CIF contains the data in a paper accepted for publication in          #
# Acta Crystallographica Section E. It conforms to the requirements of       #
# Notes for Authors for Acta Crystallographica Section E, and has been       #
# peer reviewed under the auspices of the IUCr Commission on Journals.       #
#                                                                            #
# Full details of the Crystallographic Information File format               #
# are given in the paper "The Crystallographic Information File (CIF):       #
# a New Standard Archive File for Crystallography" by S. R. Hall, F. H.      #
# Allen and I. D. Brown [Acta Cryst. (1991), A47, 655-685].                  #
#                                                                            #
# The current version of the core CIF dictionary is obtainable from          #
# ftp://ftp.iucr.org/pub/cif_core.dic.                                       #
#                                                                            #
# Software is freely available for graphical display of the structure(s)     #
# in this CIF. For information consult the CIF software page                 #
# http://www.iucr.org/resources/cif/software.                                #
#                                                                            #
# This file may be used for bona fide research purposes within the           #
# scientific community so long as proper attribution is given to the journal # 
# article from which it was obtained.                                        #
#                                                                            #
##############################################################################
data_I
_audit_creation_method     'SHELXL-2017/1'
_journal_date_recd_electronic     2020-04-28
_journal_date_accepted     2020-05-17
_journal_name_full     'Acta Crystallographica, Section E'
_journal_year     2020
_journal_volume     76
_journal_issue      6
_journal_page_first     920
_journal_page_last     923
_journal_paper_category     GO
_journal_paper_doi     10.1107/S2056989020006611
_journal_coeditor_code     WM5556
_publ_contact_author_name     'Ropak A.Sheakh Mohamad'
_publ_contact_author_address
;
Salahaddin University, College of Science, Department of Chemistry, Erbil, Iraq
;
_publ_contact_author_email
                    'ropak.shekhmohamad@su.edu.krd, wali.hmd@koyauniversity.org'
_publ_contact_author_fax     ?
_publ_contact_author_phone     ?
_publ_section_title
;\
Crystal structure and Hirshfeld surface analysis of
4-(naphthalen-2-yl)-<i>N</i>-[(<i>Z</i>)-4-propoxybenzylidene]-1,3-\
thiazol-2-amine
;
loop_
    _publ_author_name
    _publ_author_footnote
    _publ_author_address
    'Sheakh Mohamad, Ropak A.' .
;
Salahaddin University, College of Science, Department of Chemistry, Erbil, Iraq
;
    'Hamad, Wali M.' .
;
Koya University, Faculty of Science and Health, Department of Chemistry, Koya,
Iraq
;
    'Aziz, Hashim J.' .
;
Salahaddin University, College of Education, Department of Chemistry, Erbil,
Iraq
;
_publ_section_synopsis
;
In the crystal, the molecules are linked by weak C---H...\p hydrogen bonds and
very weak \p--\p stacking interactions. Two-dimensional fingerprint plots show
that the largest contributions to the crystal cohesion come from H...H and
C...H/H...C interactions.
;
_chemical_name_systematic
;\
4-(Naphthalen-2-yl)-<i>N</i>-[(<i>Z</i>)-4-propoxybenzylidene]-\
1,3-thiazol-2-amine
;
_chemical_name_common     ?
_chemical_formula_moiety     'C23 H20 N2 O S'
_chemical_formula_sum     'C23 H20 N2 O S'
_chemical_formula_iupac     'C23 H20 N2 O S'
_chemical_formula_weight     372.47
_chemical_melting_point     ?
_space_group_crystal_system     monoclinic
_space_group_name_H-M_alt     'P 21/c'
_space_group_name_Hall     '-P 2ybc'
loop_
    _space_group_symop_operation_xyz
    'x, y, z'
    '-x, y+1/2, -z+1/2'
    '-x, -y, -z'
    'x, -y-1/2, z-1/2'
_cell_length_a     19.1636(11)
_cell_length_b     6.0482(3)
_cell_length_c     17.0230(10)
_cell_angle_alpha     90
_cell_angle_beta     104.370(5)
_cell_angle_gamma     90
_cell_volume     1911.32(19)
_cell_formula_units_Z     4
_cell_measurement_reflns_used     9076
_cell_measurement_theta_min     1.84
_cell_measurement_theta_max     31.56
_cell_measurement_temperature     296(2)
_exptl_crystal_description     'stick'
_exptl_crystal_colour     'yellow'
_exptl_crystal_size_max     0.680
_exptl_crystal_size_mid     0.287
_exptl_crystal_size_min     0.050
_exptl_crystal_density_diffrn     1.294
_exptl_crystal_density_meas     ?
_exptl_crystal_density_method     ?
_exptl_crystal_F_000     784
_exptl_absorpt_coefficient_mu     0.184
_exptl_absorpt_correction_type     integration
_exptl_absorpt_process_details
;
(X-RED32; Stoe & Cie, 2002)
;
_exptl_absorpt_correction_T_min     0.9188
_exptl_absorpt_correction_T_max     0.9888
_diffrn_ambient_temperature     296(2)
_diffrn_source     'sealed X-ray tube, 12 x 0.4 mm long-fine focus'
_diffrn_radiation_type     MoK\a
_diffrn_radiation_wavelength     0.71073
_diffrn_measurement_device_type     'STOE IPDS 2'
_diffrn_measurement_method     'rotation method'
_diffrn_detector_area_resol_mean     6.67
_diffrn_reflns_number     12341
_diffrn_reflns_av_R_equivalents     0.0775
_diffrn_reflns_av_unetI/netI     0.0744
_diffrn_reflns_theta_min     2.194
_diffrn_reflns_theta_max     25.996
_diffrn_reflns_theta_full     25.242
_diffrn_measured_fraction_theta_max     1.000
_diffrn_measured_fraction_theta_full     1.000
_diffrn_reflns_limit_h_min     -19
_diffrn_reflns_limit_h_max     23
_diffrn_reflns_limit_k_min     -7
_diffrn_reflns_limit_k_max     7
_diffrn_reflns_limit_l_min     -20
_diffrn_reflns_limit_l_max     20
_refine_special_details     ?
_reflns_number_total     3770
_reflns_number_gt     1951
_reflns_threshold_expression     'I > 2\s(I)'
_refine_ls_structure_factor_coef     Fsqd
_refine_ls_matrix_type     full
_refine_ls_R_factor_all     0.1308
_refine_ls_R_factor_gt     0.0555
_refine_ls_wR_factor_gt     0.0725
_refine_ls_wR_factor_ref     0.0872
_refine_ls_goodness_of_fit_ref     0.956
_refine_ls_restrained_S_all     0.956
_refine_ls_number_reflns     3770
_refine_ls_number_parameters     245
_refine_ls_number_restraints     0
_refine_ls_hydrogen_treatment     constr
_refine_ls_weighting_scheme     calc
_refine_ls_weighting_details
                      'w=1/[\s^2^(Fo^2^)+(0.0235P)^2^] where P=(Fo^2^+2Fc^2^)/3'
_atom_sites_solution_hydrogens     geom
_atom_sites_solution_primary     ?
_atom_sites_solution_secondary     ?
_refine_ls_shift/su_max     0.000
_refine_ls_shift/su_mean     0.000
_refine_diff_density_max     0.124
_refine_diff_density_min     -0.156
_refine_ls_extinction_method     none
_refine_ls_extinction_coef     .
loop_
    _atom_type_symbol
    _atom_type_description
    _atom_type_scat_dispersion_real
    _atom_type_scat_dispersion_imag
    _atom_type_scat_source
    'C' 'C' 0.0033 0.0016
                         'International Tables Vol C Tables 4.2.6.8 and 6.1.1.4'
    'H' 'H' 0.0000 0.0000
                         'International Tables Vol C Tables 4.2.6.8 and 6.1.1.4'
    'N' 'N' 0.0061 0.0033
                         'International Tables Vol C Tables 4.2.6.8 and 6.1.1.4'
    'O' 'O' 0.0106 0.0060
                         'International Tables Vol C Tables 4.2.6.8 and 6.1.1.4'
    'S' 'S' 0.1246 0.1234
                         'International Tables Vol C Tables 4.2.6.8 and 6.1.1.4'
_computing_data_collection
;
X-AREA (Stoe & Cie, 2002)
;
_computing_cell_refinement
;
X-AREA (Stoe & Cie, 2002)
;
_computing_data_reduction
;
X-RED (Stoe & Cie, 2002)
;
_computing_structure_solution
;
<i>SHELXT2017/1</i> (Sheldrick, 2015a)
;
_computing_structure_refinement
;
<i>SHELXL2017/1</i> (Sheldrick, 2015b)
;
_computing_molecular_graphics
;
PLATON (Spek, 2020)
;
_computing_publication_material
;
WinGX (Farrugia, 2012)
;
loop_
    _atom_site_type_symbol
    _atom_site_label
    _atom_site_fract_x
    _atom_site_fract_y
    _atom_site_fract_z
    _atom_site_U_iso_or_equiv
    _atom_site_adp_type
    _atom_site_calc_flag
    _atom_site_occupancy
    _atom_site_disorder_assembly
    _atom_site_disorder_group
    S S1 0.72771(5) 0.01821(13) 0.45111(4) 0.0700(2) Uani d 1 . .
    O O1 0.57359(10) 0.7728(3) -0.00225(10) 0.0614(5) Uani d 1 . .
    N N1 0.78855(12) 0.3982(3) 0.46984(12) 0.0518(6) Uani d 1 . .
    N N2 0.71496(12) 0.3175(4) 0.33523(12) 0.0574(6) Uani d 1 . .
    C C15 0.69256(14) 0.5693(4) 0.22324(14) 0.0471(6) Uani d 1 . .
    C C6 0.88892(13) 0.4646(4) 0.76167(14) 0.0486(6) Uani d 1 . .
    C C8 0.84752(13) 0.4163(4) 0.61580(15) 0.0467(6) Uani d 1 . .
    C C11 0.80536(13) 0.2954(4) 0.54458(15) 0.0481(6) Uani d 1 . .
    C C7 0.85390(13) 0.3407(4) 0.69324(15) 0.0497(7) Uani d 1 . .
    H H7 0.834523 0.203683 0.700743 0.060 Uiso calc 1 . .
    C C20 0.63762(14) 0.4417(4) 0.17593(14) 0.0552(7) Uani d 1 . .
    H H20 0.626787 0.304989 0.194986 0.066 Uiso calc 1 . .
    C C18 0.61554(13) 0.7170(4) 0.07205(14) 0.0494(7) Uani d 1 . .
    C C13 0.74782(15) 0.2697(4) 0.41597(15) 0.0526(7) Uani d 1 . .
    C C5 0.91907(14) 0.6724(4) 0.75068(16) 0.0520(7) Uani d 1 . .
    C C9 0.87997(14) 0.6206(4) 0.60570(16) 0.0542(7) Uani d 1 . .
    H H9 0.877676 0.671926 0.553618 0.065 Uiso calc 1 . .
    C C19 0.59913(14) 0.5150(5) 0.10142(14) 0.0557(7) Uani d 1 . .
    H H19 0.562053 0.428985 0.070646 0.067 Uiso calc 1 . .
    C C10 0.91444(14) 0.7434(5) 0.67047(16) 0.0581(7) Uani d 1 . .
    H H10 0.935420 0.876963 0.661879 0.070 Uiso calc 1 . .
    C C17 0.67016(15) 0.8446(5) 0.11727(16) 0.0570(7) Uani d 1 . .
    H H17 0.681829 0.979223 0.097421 0.068 Uiso calc 1 . .
    C C14 0.72982(13) 0.5003(5) 0.30469(13) 0.0548(7) Uani d 1 . .
    H H14 0.765398 0.591233 0.335507 0.066 Uiso calc 1 . .
    C C16 0.70766(14) 0.7699(5) 0.19294(15) 0.0574(7) Uani d 1 . .
    H H16 0.744007 0.857655 0.224102 0.069 Uiso calc 1 . .
    C C1 0.89269(14) 0.3919(5) 0.84200(16) 0.0592(7) Uani d 1 . .
    H H1 0.873907 0.254632 0.850405 0.071 Uiso calc 1 . .
    C C12 0.77718(16) 0.0891(4) 0.54435(16) 0.0617(7) Uani d 1 . .
    H H12 0.784240 -0.001549 0.589769 0.074 Uiso calc 1 . .
    C C2 0.92348(16) 0.5211(6) 0.90667(17) 0.0732(9) Uani d 1 . .
    H H2 0.924833 0.472661 0.958877 0.088 Uiso calc 1 . .
    C C21 0.59299(17) 0.9645(5) -0.04130(15) 0.0699(8) Uani d 1 . .
    H H21A 0.642670 0.953582 -0.044645 0.084 Uiso calc 1 . .
    H H21B 0.587991 1.096221 -0.010673 0.084 Uiso calc 1 . .
    C C4 0.95124(16) 0.7990(5) 0.81968(18) 0.0696(8) Uani d 1 . .
    H H4 0.971585 0.935292 0.813145 0.084 Uiso calc 1 . .
    C C3 0.95304(17) 0.7257(6) 0.89530(18) 0.0761(9) Uani d 1 . .
    H H3 0.974148 0.812465 0.939997 0.091 Uiso calc 1 . .
    C C22 0.54367(17) 0.9770(6) -0.12479(17) 0.0846(10) Uani d 1 . .
    H H22A 0.554784 1.109652 -0.151339 0.102 Uiso calc 1 . .
    H H22B 0.494394 0.989504 -0.120138 0.102 Uiso calc 1 . .
    C C23 0.54931(19) 0.7806(7) -0.17675(18) 0.0990(12) Uani d 1 . .
    H H23A 0.518100 0.801144 -0.229840 0.149 Uiso calc 1 . .
    H H23B 0.535317 0.649628 -0.152709 0.149 Uiso calc 1 . .
    H H23C 0.598123 0.765472 -0.180940 0.149 Uiso calc 1 . .
loop_
    _atom_site_aniso_label
    _atom_site_aniso_U_11
    _atom_site_aniso_U_22
    _atom_site_aniso_U_33
    _atom_site_aniso_U_12
    _atom_site_aniso_U_13
    _atom_site_aniso_U_23
    S1 0.0868(6) 0.0596(5) 0.0589(4) -0.0121(5) 0.0092(4) 0.0028(4)
    O1 0.0618(12) 0.0702(13) 0.0472(10) -0.0091(10) 0.0041(9) 0.0089(9)
    N1 0.0573(14) 0.0520(13) 0.0459(13) 0.0032(12) 0.0128(11) 0.0038(11)
    N2 0.0621(15) 0.0622(15) 0.0476(13) 0.0043(13) 0.0130(11) 0.0051(12)
    C15 0.0488(16) 0.0527(17) 0.0402(13) -0.0014(14) 0.0117(12) -0.0031(12)
    C6 0.0387(14) 0.0577(17) 0.0493(14) 0.0052(14) 0.0107(12) 0.0021(14)
    C8 0.0437(15) 0.0471(15) 0.0496(16) 0.0062(13) 0.0123(12) 0.0080(12)
    C11 0.0460(15) 0.0497(16) 0.0494(15) 0.0075(13) 0.0134(13) 0.0084(13)
    C7 0.0462(16) 0.0480(16) 0.0553(16) -0.0014(13) 0.0136(13) 0.0053(13)
    C20 0.0679(19) 0.0524(17) 0.0463(15) -0.0097(15) 0.0159(14) 0.0010(13)
    C18 0.0457(15) 0.0578(18) 0.0437(15) -0.0019(14) 0.0093(12) -0.0005(13)
    C13 0.0562(17) 0.0571(18) 0.0452(15) 0.0088(15) 0.0140(13) 0.0041(14)
    C5 0.0432(16) 0.0509(17) 0.0607(18) 0.0018(14) 0.0103(13) 0.0005(14)
    C9 0.0556(17) 0.0562(17) 0.0497(16) 0.0031(15) 0.0107(14) 0.0123(13)
    C19 0.0610(17) 0.0587(18) 0.0450(14) -0.0186(16) 0.0085(13) -0.0065(14)
    C10 0.0540(17) 0.0513(17) 0.0680(19) 0.0011(15) 0.0135(15) 0.0109(15)
    C17 0.0616(18) 0.0525(17) 0.0563(17) -0.0101(15) 0.0135(14) 0.0033(13)
    C14 0.0522(17) 0.0664(19) 0.0446(14) 0.0054(16) 0.0101(12) -0.0054(15)
    C16 0.0545(17) 0.0619(19) 0.0534(17) -0.0124(15) 0.0085(14) -0.0033(14)
    C1 0.0509(17) 0.073(2) 0.0528(17) -0.0034(15) 0.0119(14) 0.0007(15)
    C12 0.0750(19) 0.0530(18) 0.0530(16) -0.0017(17) 0.0079(14) 0.0076(14)
    C2 0.072(2) 0.094(2) 0.0542(17) -0.005(2) 0.0168(15) -0.0041(18)
    C21 0.085(2) 0.0626(19) 0.0587(17) -0.0039(18) 0.0113(16) 0.0097(16)
    C4 0.066(2) 0.067(2) 0.075(2) -0.0083(17) 0.0159(17) -0.0091(17)
    C3 0.076(2) 0.087(3) 0.062(2) -0.012(2) 0.0097(17) -0.0188(18)
    C22 0.084(2) 0.099(3) 0.0621(19) -0.002(2) 0.0013(17) 0.028(2)
    C23 0.100(3) 0.139(3) 0.0546(19) -0.035(3) 0.0144(19) -0.005(2)
_geom_special_details
;
 All esds (except the esd in the dihedral angle between two l.s. planes)
 are estimated using the full covariance matrix.  The cell esds are taken
 into account individually in the estimation of esds in distances, angles
 and torsion angles; correlations between esds in cell parameters are only
 used when they are defined by crystal symmetry.  An approximate (isotropic)
 treatment of cell esds is used for estimating esds involving l.s. planes.
;
loop_
    _geom_bond_atom_site_label_1
    _geom_bond_atom_site_label_2
    _geom_bond_site_symmetry_2
    _geom_bond_distance
    _geom_bond_publ_flag
    S1 C12 . 1.690(3) y
    S1 C13 . 1.713(3) y
    O1 C18 . 1.362(3) y
    O1 C21 . 1.431(3) y
    N1 C13 . 1.304(3) y
    N1 C11 . 1.380(3) y
    N2 C14 . 1.284(3) y
    N2 C13 . 1.393(3) y
    C15 C16 . 1.377(3) ?
    C15 C20 . 1.390(3) ?
    C15 C14 . 1.454(3) ?
    C6 C7 . 1.407(3) ?
    C6 C5 . 1.415(3) ?
    C6 C1 . 1.421(3) ?
    C8 C7 . 1.372(3) ?
    C8 C9 . 1.413(3) ?
    C8 C11 . 1.473(3) ?
    C11 C12 . 1.359(3) ?
    C7 H7 . 0.9300 ?
    C20 C19 . 1.373(3) ?
    C20 H20 . 0.9300 ?
    C18 C17 . 1.372(3) ?
    C18 C19 . 1.386(3) ?
    C5 C4 . 1.409(4) ?
    C5 C10 . 1.413(3) ?
    C9 C10 . 1.357(4) ?
    C9 H9 . 0.9300 ?
    C19 H19 . 0.9300 ?
    C10 H10 . 0.9300 ?
    C17 C16 . 1.386(3) ?
    C17 H17 . 0.9300 ?
    C14 H14 . 0.9300 ?
    C16 H16 . 0.9300 ?
    C1 C2 . 1.360(4) ?
    C1 H1 . 0.9300 ?
    C12 H12 . 0.9300 ?
    C2 C3 . 1.394(4) ?
    C2 H2 . 0.9300 ?
    C21 C22 . 1.501(3) ?
    C21 H21A . 0.9700 ?
    C21 H21B . 0.9700 ?
    C4 C3 . 1.354(4) ?
    C4 H4 . 0.9300 ?
    C3 H3 . 0.9300 ?
    C22 C23 . 1.501(4) ?
    C22 H22A . 0.9700 ?
    C22 H22B . 0.9700 ?
    C23 H23A . 0.9600 ?
    C23 H23B . 0.9600 ?
    C23 H23C . 0.9600 ?
loop_
    _geom_angle_atom_site_label_1
    _geom_angle_atom_site_label_2
    _geom_angle_atom_site_label_3
    _geom_angle_site_symmetry_1
    _geom_angle_site_symmetry_3
    _geom_angle
    _geom_angle_publ_flag
    C12 S1 C13 . . 88.87(14) ?
    C18 O1 C21 . . 118.1(2) ?
    C13 N1 C11 . . 110.0(2) ?
    C14 N2 C13 . . 119.1(2) ?
    C16 C15 C20 . . 118.1(2) ?
    C16 C15 C14 . . 120.7(3) ?
    C20 C15 C14 . . 121.0(2) ?
    C7 C6 C5 . . 119.3(2) ?
    C7 C6 C1 . . 122.1(3) ?
    C5 C6 C1 . . 118.5(2) ?
    C7 C8 C9 . . 118.1(2) ?
    C7 C8 C11 . . 121.7(2) ?
    C9 C8 C11 . . 120.1(2) ?
    C12 C11 N1 . . 114.2(2) ?
    C12 C11 C8 . . 126.4(2) ?
    N1 C11 C8 . . 119.3(2) ?
    C8 C7 C6 . . 121.9(2) ?
    C8 C7 H7 . . 119.0 ?
    C6 C7 H7 . . 119.0 ?
    C19 C20 C15 . . 120.8(2) ?
    C19 C20 H20 . . 119.6 ?
    C15 C20 H20 . . 119.6 ?
    O1 C18 C17 . . 125.0(2) ?
    O1 C18 C19 . . 114.8(2) ?
    C17 C18 C19 . . 120.2(2) ?
    N1 C13 N2 . . 128.0(2) ?
    N1 C13 S1 . . 115.54(19) ?
    N2 C13 S1 . . 116.3(2) ?
    C4 C5 C10 . . 123.4(3) ?
    C4 C5 C6 . . 118.8(2) ?
    C10 C5 C6 . . 117.9(2) ?
    C10 C9 C8 . . 121.3(2) ?
    C10 C9 H9 . . 119.3 ?
    C8 C9 H9 . . 119.3 ?
    C20 C19 C18 . . 120.0(2) ?
    C20 C19 H19 . . 120.0 ?
    C18 C19 H19 . . 120.0 ?
    C9 C10 C5 . . 121.3(3) ?
    C9 C10 H10 . . 119.3 ?
    C5 C10 H10 . . 119.3 ?
    C18 C17 C16 . . 119.0(2) ?
    C18 C17 H17 . . 120.5 ?
    C16 C17 H17 . . 120.5 ?
    N2 C14 C15 . . 121.8(3) ?
    N2 C14 H14 . . 119.1 ?
    C15 C14 H14 . . 119.1 ?
    C15 C16 C17 . . 121.8(3) ?
    C15 C16 H16 . . 119.1 ?
    C17 C16 H16 . . 119.1 ?
    C2 C1 C6 . . 120.6(3) ?
    C2 C1 H1 . . 119.7 ?
    C6 C1 H1 . . 119.7 ?
    C11 C12 S1 . . 111.4(2) ?
    C11 C12 H12 . . 124.3 ?
    S1 C12 H12 . . 124.3 ?
    C1 C2 C3 . . 120.5(3) ?
    C1 C2 H2 . . 119.8 ?
    C3 C2 H2 . . 119.8 ?
    O1 C21 C22 . . 107.8(2) ?
    O1 C21 H21A . . 110.1 ?
    C22 C21 H21A . . 110.1 ?
    O1 C21 H21B . . 110.1 ?
    C22 C21 H21B . . 110.1 ?
    H21A C21 H21B . . 108.5 ?
    C3 C4 C5 . . 121.1(3) ?
    C3 C4 H4 . . 119.4 ?
    C5 C4 H4 . . 119.4 ?
    C4 C3 C2 . . 120.5(3) ?
    C4 C3 H3 . . 119.8 ?
    C2 C3 H3 . . 119.8 ?
    C21 C22 C23 . . 113.4(3) ?
    C21 C22 H22A . . 108.9 ?
    C23 C22 H22A . . 108.9 ?
    C21 C22 H22B . . 108.9 ?
    C23 C22 H22B . . 108.9 ?
    H22A C22 H22B . . 107.7 ?
    C22 C23 H23A . . 109.5 ?
    C22 C23 H23B . . 109.5 ?
    H23A C23 H23B . . 109.5 ?
    C22 C23 H23C . . 109.5 ?
    H23A C23 H23C . . 109.5 ?
    H23B C23 H23C . . 109.5 ?
loop_
    _geom_torsion_atom_site_label_1
    _geom_torsion_atom_site_label_2
    _geom_torsion_atom_site_label_3
    _geom_torsion_atom_site_label_4
    _geom_torsion_site_symmetry_1
    _geom_torsion_site_symmetry_2
    _geom_torsion_site_symmetry_3
    _geom_torsion_site_symmetry_4
    _geom_torsion
    _geom_torsion_publ_flag
    C13 N1 C11 C12 . . . . 0.8(3) ?
    C13 N1 C11 C8 . . . . -176.4(2) ?
    C7 C8 C11 C12 . . . . -9.7(4) ?
    C9 C8 C11 C12 . . . . 173.2(3) ?
    C7 C8 C11 N1 . . . . 167.1(2) ?
    C9 C8 C11 N1 . . . . -10.0(3) ?
    C9 C8 C7 C6 . . . . 2.6(4) ?
    C11 C8 C7 C6 . . . . -174.5(2) ?
    C5 C6 C7 C8 . . . . -0.5(4) ?
    C1 C6 C7 C8 . . . . 176.9(2) ?
    C16 C15 C20 C19 . . . . -0.6(4) ?
    C14 C15 C20 C19 . . . . 175.3(2) ?
    C21 O1 C18 C17 . . . . 8.3(4) ?
    C21 O1 C18 C19 . . . . -172.1(2) ?
    C11 N1 C13 N2 . . . . 174.8(2) ?
    C11 N1 C13 S1 . . . . -0.4(3) ?
    C14 N2 C13 N1 . . . . 7.1(4) ?
    C14 N2 C13 S1 . . . . -177.7(2) ?
    C12 S1 C13 N1 . . . . 0.0(2) ?
    C12 S1 C13 N2 . . . . -175.9(2) ?
    C7 C6 C5 C4 . . . . 177.3(2) ?
    C1 C6 C5 C4 . . . . -0.3(4) ?
    C7 C6 C5 C10 . . . . -1.9(4) ?
    C1 C6 C5 C10 . . . . -179.5(2) ?
    C7 C8 C9 C10 . . . . -2.3(4) ?
    C11 C8 C9 C10 . . . . 174.9(2) ?
    C15 C20 C19 C18 . . . . 0.9(4) ?
    O1 C18 C19 C20 . . . . -179.7(2) ?
    C17 C18 C19 C20 . . . . -0.1(4) ?
    C8 C9 C10 C5 . . . . -0.2(4) ?
    C4 C5 C10 C9 . . . . -176.9(3) ?
    C6 C5 C10 C9 . . . . 2.3(4) ?
    O1 C18 C17 C16 . . . . 178.6(2) ?
    C19 C18 C17 C16 . . . . -1.0(4) ?
    C13 N2 C14 C15 . . . . -174.3(2) ?
    C16 C15 C14 N2 . . . . 177.6(3) ?
    C20 C15 C14 N2 . . . . 1.9(4) ?
    C20 C15 C16 C17 . . . . -0.5(4) ?
    C14 C15 C16 C17 . . . . -176.4(2) ?
    C18 C17 C16 C15 . . . . 1.3(4) ?
    C7 C6 C1 C2 . . . . -176.4(3) ?
    C5 C6 C1 C2 . . . . 1.1(4) ?
    N1 C11 C12 S1 . . . . -0.9(3) ?
    C8 C11 C12 S1 . . . . 176.1(2) ?
    C13 S1 C12 C11 . . . . 0.5(2) ?
    C6 C1 C2 C3 . . . . -1.1(4) ?
    C18 O1 C21 C22 . . . . 174.3(2) ?
    C10 C5 C4 C3 . . . . 178.6(3) ?
    C6 C5 C4 C3 . . . . -0.5(4) ?
    C5 C4 C3 C2 . . . . 0.6(5) ?
    C1 C2 C3 C4 . . . . 0.3(5) ?
    O1 C21 C22 C23 . . . . -61.0(3) ?
loop_
    _geom_hbond_atom_site_label_D
    _geom_hbond_atom_site_label_H
    _geom_hbond_atom_site_label_A
    _geom_hbond_site_symmetry_A
    _geom_hbond_distance_DH
    _geom_hbond_distance_HA
    _geom_hbond_distance_DA
    _geom_hbond_angle_DHA
    _geom_hbond_publ_flag
    C4 H4 Cg3 2_554 0.93 2.83 3.496 130 yes
    C16 H16 Cg3 4_566 0.93 3.00 3.607 125 yes
_shelx_space_group_comment
;
The symmetry employed for this shelxl refinement is uniquely defined
by the following loop, which should always be used as a source of
symmetry information in preference to the above space-group names.
They are only intended as comments.
;
_shelx_estimated_absorpt_T_min     ?
_shelx_estimated_absorpt_T_max     ?
_shelx_hkl_file
;
  -2   0   0  713.88   15.65   0
   2   0   0  726.18   15.52   0
  -3   0   0   19.01    4.80   0
   3   0   0   21.00    6.56   0
  -4   0   0   57.11    5.77   0
   4   0   0   57.73    5.73   0
   5   0   0  518.28    8.60   0
  -5   0   0  488.58    7.82   0
  -6   0   0 1757.83   12.96   0
   6   0   0 1718.70   12.47   0
   7   0   0  200.46    5.04   0
   8   0   0   21.22    2.56   0
   9   0   0   64.19    3.71   0
  10   0   0   12.28    2.16   0
  11   0   0   25.69    3.10   0
  12   0   0   39.72    2.46   0
  13   0   0   12.82    2.99   0
  14   0   0   17.32    2.18   0
  15   0   0   11.76    2.88   0
  16   0   0   18.59    3.04   0
  16   0   0   20.16    3.10   0
  17   0   0   13.09    2.11   0
  17   0   0   12.47    2.20   0
  18   0   0    8.26    2.75   0
  18   0   0    6.42    2.77   0
  19   0   0    0.97    2.99   0
  19   0   0    4.51    3.02   0
  20   0   0   -0.33    2.21   0
  20   0   0    0.97    2.18   0
  21   0   0    0.04    3.11   0
  21   0   0   -3.68    3.18   0
  22   0   0   -1.76    3.35   0
  22   0   0    0.15    3.33   0
  23   0   0    1.57    2.30   0
  23   0   0    3.15    2.32   0
  24   0   0    2.47    2.28   0
  24   0   0    1.52    3.52   0
  25   0   0    0.90    3.85   0
  25   0   0    1.37    3.67   0
  26   0   0    0.29    3.85   0
  26   0   0    3.79    3.96   0
  27   0   0   -0.84    4.13   0
   1   1   0    7.48    4.49   0
  -1  -1   0    8.25    4.28   0
   1  -1   0    9.35    6.24   0
  -1   1   0    9.53    6.17   0
   2  -1   0  383.97   14.28   0
   2   1   0  385.42    8.49   0
  -2  -1   0  375.66    7.53   0
  -2   1   0  395.46   14.92   0
  -3  -1   0 2395.38   15.17   0
   3  -1   0 2555.11   33.45   0
   3   1   0 2456.68   15.54   0
  -3   1   0 2511.29   32.34   0
   4  -1   0  527.98   14.32   0
  -4  -1   0  496.01    7.25   0
   4   1   0  504.99    7.95   0
  -5  -1   0  358.23    5.91   0
   5   1   0  353.73    5.85   0
   5  -1   0  371.89    9.40   0
   5  -1   0  372.95    9.47   0
   6   1   0    2.08    2.53   0
   6  -1   0   -0.73    3.97   0
   6  -1   0    0.89    4.03   0
  -6  -1   0    1.55    3.57   0
  -7  -1   0   51.40    3.69   0
   7  -1   0   51.63    4.48   0
   7  -1   0   53.01    4.44   0
   7   1   0   44.90    3.58   0
   8   1   0   -0.21    2.23   0
   8  -1   0    0.29    3.52   0
   8  -1   0   -0.91    3.35   0
  -8  -1   0   -0.53    3.26   0
  -9  -1   0   86.35    2.89   0
   9   1   0   88.98    3.73   0
   9  -1   0   91.10    4.35   0
   9  -1   0   91.72    4.45   0
  10   1   0    5.25    2.87   0
  10  -1   0    5.86    2.29   0
 -10  -1   0    6.69    1.87   0
  10  -1   0    4.91    3.22   0
  11  -1   0   12.83    3.14   0
 -11  -1   0   12.25    2.84   0
  11  -1   0   11.00    3.03   0
  11   1   0    5.71    2.81   0
  12   1   0    9.39    2.89   0
  12  -1   0   10.60    3.01   0
  12  -1   0   12.24    2.96   0
  13  -1   0    2.86    2.87   0
  13  -1   0    0.98    2.84   0
  13   1   0    5.92    2.84   0
  14  -1   0    3.01    2.71   0
  14  -1   0    5.42    2.98   0
  14   1   0    7.02    2.01   0
  15   1   0    7.67    2.08   0
  15  -1   0    9.48    3.00   0
  15  -1   0    7.05    2.76   0
  16  -1   0   -2.28    2.95   0
  16   1   0    2.01    2.84   0
  16  -1   0    2.24    2.92   0
  17   1   0    4.50    2.85   0
  17  -1   0    0.88    2.13   0
  17  -1   0    1.18    3.01   0
  18  -1   0    1.44    3.01   0
  18  -1   0    1.68    2.15   0
  18   1   0    3.19    2.14   0
  19   1   0    2.68    2.94   0
  19  -1   0    1.95    3.14   0
  19  -1   0    2.82    3.02   0
  20   1   0    2.25    2.19   0
  20  -1   0    4.00    3.37   0
  20  -1   0    6.62    3.22   0
  20   1   0    2.84    2.12   0
  21  -1   0    6.32    3.19   0
  21  -1   0    4.51    2.54   0
  21   1   0    2.10    3.18   0
  21   1   0    8.38    3.19   0
  22  -1   0    2.87    3.41   0
  22   1   0    1.28    3.36   0
  22  -1   0    2.29    3.21   0
  22   1   0    3.01    2.38   0
  23   1   0    3.41    2.34   0
  23  -1   0    4.05    3.46   0
  23   1   0    3.91    3.30   0
  23  -1   0   -0.23    3.50   0
  24   1   0    1.39    2.52   0
  24   1   0   -0.11    3.58   0
  24  -1   0    1.62    3.68   0
  24  -1   0   -0.20    2.60   0
  25  -1   0   -0.23    2.75   0
  25  -1   0   -1.06    3.82   0
  25   1   0    1.02    3.67   0
  25   1   0   -1.14    3.71   0
  26   1   0    2.07    3.98   0
  26   1   0    1.04    3.90   0
  26  -1   0    1.10    4.04   0
  26  -1   0    2.27    4.15   0
   0   2   0   10.34    3.94   0
   0  -2   0   10.39    3.79   0
   1  -2   0   69.95    4.61   0
   1   2   0   66.23    4.23   0
  -1  -2   0   67.69    3.48   0
  -1   2   0   70.50    4.08   0
  -2   2   0  221.35    6.87   0
  -2  -2   0  205.41    4.53   0
   2   2   0  208.50    4.55   0
   2  -2   0  217.20    6.65   0
  -3  -2   0   -0.03    3.39   0
   3   2   0    0.81    2.54   0
   3  -2   0   -0.21    3.85   0
  -3   2   0    1.25    5.54   0
   4  -2   0    3.96    4.58   0
   4   2   0    5.76    3.49   0
  -4   2   0    5.21    5.80   0
  -4  -2   0    5.06    2.54   0
   5  -2   0   32.18    6.03   0
   5   2   0   31.33    3.55   0
  -5   2   0   35.13    6.16   0
  -5  -2   0   32.44    2.54   0
  -6  -2   0   10.89    2.28   0
   6   2   0   10.56    2.24   0
   6  -2   0   12.24    5.69   0
  -7  -2   0   18.31    2.23   0
   7  -2   0   21.32    5.50   0
   7  -2   0   19.97    4.94   0
   7   2   0   20.22    2.28   0
   8  -2   0  146.41    6.29   0
   8  -2   0  159.87    7.46   0
   8   2   0  143.97    3.26   0
  -8  -2   0  152.94    3.87   0
  -9  -2   0    1.47    1.98   0
   9   2   0    1.75    2.01   0
   9  -2   0    2.41    3.77   0
   9  -2   0    0.79    4.99   0
 -10  -2   0    4.61    2.09   0
  10  -2   0    5.21    3.57   0
  10  -2   0    5.33    4.49   0
  10   2   0    6.14    2.90   0
  11   2   0   16.67    2.10   0
  11  -2   0   14.29    3.03   0
 -11  -2   0   18.72    2.83   0
  11  -2   0   15.27    4.38   0
  12  -2   0    1.84    4.25   0
  12   2   0    0.53    1.86   0
  12  -2   0    0.30    2.92   0
 -12  -2   0   -0.18    1.85   0
  13  -2   0    6.65    3.04   0
 -13  -2   0    6.50    1.89   0
  13   2   0    9.90    2.62   0
  13  -2   0    6.83    4.28   0
  14  -2   0    0.73    3.04   0
  14  -2   0   -0.35    4.21   0
  14   2   0    0.91    2.55   0
  15  -2   0   18.70    3.44   0
  15   2   0   15.32    2.64   0
  15  -2   0   18.64    3.20   0
  16   2   0   17.39    2.85   0
  16  -2   0   17.57    3.52   0
  16  -2   0   14.87    2.97   0
  17  -2   0   -0.63    2.90   0
  17   2   0    2.01    2.86   0
  17  -2   0    1.99    3.06   0
  18  -2   0    9.69    3.87   0
  18  -2   0    5.86    3.48   0
  18   2   0    9.99    2.94   0
  19  -2   0    7.72    3.51   0
  19   2   0    5.52    2.18   0
  19  -2   0    6.39    3.21   0
  20   2   0    2.32    2.21   0
  20  -2   0    2.96    3.29   0
  20  -2   0    2.53    3.49   0
  21  -2   0   18.51    3.66   0
  21  -2   0   17.24    3.48   0
  21   2   0   22.52    3.26   0
  22  -2   0    0.19    3.55   0
  22  -2   0    2.45    4.10   0
  22   2   0    4.74    3.25   0
  22   2   0    2.89    3.10   0
  23   2   0   -0.13    2.38   0
  23   2   0    1.60    2.44   0
  23  -2   0    0.63    3.94   0
  23  -2   0    1.25    3.60   0
  24  -2   0    3.06    3.86   0
  24   2   0   -0.45    3.66   0
  24   2   0    3.50    2.67   0
  24  -2   0   -0.22    3.86   0
  25  -2   0   -0.14    4.14   0
  25  -2   0   -0.25    4.00   0
  25   2   0    2.11    3.65   0
  25   2   0   -2.66    2.59   0
  26  -2   0   -1.80    4.38   0
  26  -2   0    1.89    5.02   0
  26   2   0    1.56    3.94   0
  26   2   0    1.60    3.94   0
   1   3   0  154.82    4.41   0
   1  -3   0  154.83    4.18   0
  -1  -3   0  155.84    4.36   0
  -1   3   0  153.58    4.80   0
  -2   3   0   12.80    2.83   0
   2   3   0   13.80    3.33   0
   2  -3   0   16.17    3.50   0
  -2  -3   0   12.71    2.34   0
   3  -3   0   98.15    4.46   0
   3   3   0   96.94    3.60   0
  -3   3   0   94.95    4.77   0
  -3  -3   0   99.98    3.64   0
   4  -3   0    1.37    4.01   0
  -4  -3   0    1.75    2.83   0
   4   3   0    3.99    2.79   0
  -4   3   0    2.69    4.85   0
  -5  -3   0   21.48    2.28   0
   5   3   0   24.31    3.12   0
  -5   3   0   23.89    5.31   0
   5  -3   0   21.59    4.14   0
   6   3   0    6.74    2.95   0
  -6  -3   0    5.50    2.83   0
   6  -3   0    5.58    3.86   0
  -6   3   0    6.60    5.21   0
  -7   3   0    4.40    5.05   0
   7  -3   0    5.37    4.83   0
  -7  -3   0    4.74    2.13   0
   7   3   0    4.45    2.02   0
  -8  -3   0   -1.29    2.79   0
   8   3   0   -0.28    1.99   0
   9   3   0    0.82    2.03   0
  -9  -3   0   -1.81    2.01   0
  10   3   0   -0.50    1.98   0
 -10  -3   0    0.71    1.98   0
 -11  -3   0   -0.19    2.55   0
  11   3   0    3.19    2.59   0
 -12  -3   0    1.59    1.88   0
  12   3   0    5.61    2.88   0
 -13  -3   0   30.47    3.00   0
  13   3   0   27.13    2.21   0
 -14  -3   0    8.27    2.08   0
  14  -3   0    7.36    6.02   0
  14  -3   0    7.95    5.24   0
  14   3   0    8.52    2.10   0
  15  -3   0   17.42    5.45   0
  15   3   0   18.71    2.84   0
  15  -3   0   17.75    5.45   0
  16   3   0    6.39    2.72   0
  16  -3   0    3.34    5.17   0
  16  -3   0    2.61    4.59   0
  17  -3   0   13.87    4.65   0
  17  -3   0   16.18    5.17   0
  17   3   0   12.77    2.20   0
  18  -3   0    8.60    5.23   0
  18  -3   0    7.31    4.82   0
  18   3   0    7.09    2.28   0
  19  -3   0    2.00    4.82   0
  19   3   0    1.82    2.23   0
  19  -3   0    4.39    5.28   0
  20  -3   0   -0.22    4.86   0
  20   3   0    1.26    2.17   0
  20  -3   0    0.29    5.25   0
  21  -3   0   -0.08    5.41   0
  21   3   0   -0.14    2.38   0
  21  -3   0    1.05    5.13   0
  22  -3   0    0.64    5.37   0
  22   3   0    0.66    3.34   0
  22  -3   0    0.34    5.25   0
  23   3   0   -0.08    3.45   0
  23  -3   0    0.32    6.17   0
  23  -3   0    0.26    6.29   0
  23   3   0    1.99    2.28   0
  24   3   0    3.11    3.76   0
  24  -3   0    0.48    8.05   0
  24  -3   0   -0.33    8.37   0
  24   3   0    3.76    2.62   0
  25   3   0    2.45    3.82   0
  25   3   0   -0.74    2.79   0
   0  -4   0  186.00    4.19   0
   0   4   0  188.64    4.34   0
  -1   4   0   48.25    2.80   0
  -1  -4   0   44.17    2.41   0
   1  -4   0   43.26    2.62   0
   1   4   0   43.45    3.28   0
  -2  -4   0    0.91    2.82   0
   2  -4   0   -1.57    2.82   0
  -2   4   0    0.03    3.08   0
   2   4   0    1.58    2.86   0
   3  -4   0   57.26    3.52   0
  -3  -4   0   61.05    3.22   0
   3   4   0   50.55    3.26   0
  -3   4   0   60.27    3.90   0
  -4   4   0   39.79    3.89   0
  -4  -4   0   39.52    3.14   0
   4   4   0   41.53    3.20   0
   4  -4   0   39.24    3.41   0
  -5   4   0    2.70    3.55   0
  -5  -4   0   -0.23    2.65   0
   5   4   0    5.13    2.89   0
   5  -4   0    2.83    2.79   0
  -6  -4   0  143.94    3.62   0
   6  -4   0  147.94    5.70   0
  -6   4   0  147.26    6.29   0
   6   4   0  144.34    3.68   0
   7   4   0   32.05    2.87   0
  -7  -4   0   29.71    2.82   0
   7  -4   0   33.17    5.27   0
  -7   4   0   33.15    5.41   0
   8   4   0    1.79    1.83   0
  -8  -4   0   -0.77    1.84   0
   9   4   0   80.76    2.53   0
  -9  -4   0   81.51    2.48   0
  10   4   0    1.78    2.87   0
 -10  -4   0    2.31    2.02   0
 -11  -4   0   37.28    3.10   0
  11   4   0   36.68    3.21   0
  12   4   0    2.83    2.11   0
 -12  -4   0   -1.18    2.74   0
 -13  -4   0   10.74    2.07   0
  13   4   0    7.58    2.02   0
  14   4   0    4.97    2.84   0
  15   4   0    2.82    2.19   0
  16   4   0   -0.98    3.05   0
  17   4   0    4.55    2.92   0
  18   4   0   -0.35    2.24   0
  19   4   0    0.14    2.26   0
  20   4   0    4.26    3.11   0
  21   4   0   -1.65    3.41   0
  22   4   0    1.07    3.57   0
  23   4   0   -2.34    3.81   0
  24   4   0    1.10    2.81   0
  24   4   0    0.45    2.83   0
   1  -5   0    1.84    2.57   0
  -1   5   0    1.99    2.05   0
   1   5   0   -0.60    2.94   0
  -1  -5   0    1.30    1.78   0
  -2  -5   0    5.80    1.86   0
  -2   5   0    5.34    3.17   0
   2   5   0    3.98    2.05   0
   2  -5   0    5.55    2.85   0
   3   5   0   19.62    2.34   0
  -3  -5   0   24.34    2.98   0
   3  -5   0   20.57    3.21   0
  -3   5   0   17.33    3.45   0
   4   5   0    5.07    2.91   0
  -4  -5   0    7.72    2.02   0
   4  -5   0    6.80    3.02   0
  -4   5   0    7.77    3.52   0
   5   5   0    3.27    2.11   0
   5  -5   0    2.41    2.86   0
  -5   5   0    3.24    3.44   0
  -5  -5   0    3.84    2.66   0
  -6  -5   0    0.01    2.69   0
  -6   5   0    0.51    4.14   0
   6  -5   0    0.56    2.76   0
   6   5   0   -1.41    2.92   0
  -7   5   0    3.49    4.20   0
  -7  -5   0    3.61    2.74   0
   7   5   0    1.62    1.89   0
  -8  -5   0    8.64    2.02   0
   8   5   0   11.00    2.18   0
   9   5   0   13.98    2.15   0
  -9  -5   0   11.62    2.10   0
  10   5   0    1.42    2.89   0
 -10  -5   0   -0.92    1.98   0
  11   5   0    1.31    2.87   0
 -11  -5   0   -0.30    2.05   0
  12   5   0    9.82    2.94   0
 -12  -5   0   11.26    2.90   0
  13   5   0   -0.34    2.94   0
  14   5   0    3.80    2.97   0
  15   5   0    3.86    2.19   0
  16   5   0   -2.66    3.20   0
  17   5   0   -0.46    2.26   0
  18   5   0   -2.87    3.39   0
  19   5   0    2.06    2.40   0
  20   5   0    3.65    2.49   0
  21   5   0    0.44    3.72   0
  22   5   0    4.14    3.86   0
   0  -6   0   -0.90    2.97   0
   0   6   0    4.28    2.99   0
   1   6   0   -1.81    3.12   0
  -1  -6   0    2.15    2.14   0
  -1   6   0    3.10    3.03   0
   1  -6   0   -0.20    2.99   0
  -2   6   0    4.40    3.16   0
   2  -6   0    1.66    2.77   0
  -2  -6   0    2.71    2.09   0
   2   6   0    2.35    2.15   0
  -3   6   0    1.50    3.07   0
   3  -6   0    3.49    1.99   0
   3   6   0    1.96    2.13   0
  -3  -6   0    2.78    2.06   0
  -4  -6   0    4.92    2.80   0
   4   6   0    2.55    1.99   0
  -4   6   0    2.10    4.13   0
  -5  -6   0    9.18    3.01   0
   5   6   0    9.52    3.05   0
  -5   6   0    7.63    3.44   0
  -6   6   0   -0.15    3.55   0
  -6  -6   0    0.99    2.05   0
   6   6   0    2.62    3.06   0
   7   6   0    0.05    3.04   0
  -7   6   0    5.53    4.24   0
  -7  -6   0    8.11    2.96   0
  -8  -6   0    2.59    2.84   0
   8   6   0    3.18    3.01   0
   9   6   0    8.85    2.27   0
  -9  -6   0    5.13    2.10   0
  10   6   0    2.78    3.00   0
 -10  -6   0    2.18    2.13   0
  11   6   0    3.69    2.07   0
  12   6   0   -1.58    2.22   0
  13   6   0    2.11    2.40   0
  14   6   0   -0.46    2.11   0
  15   6   0    5.56    2.42   0
  16   6   0   -5.76    3.50   0
  17   6   0    4.16    2.43   0
  18   6   0    4.49    3.45   0
  19   6   0    2.21    2.77   0
  -1   7   0    2.21    2.34   0
   1   7   0    4.07    3.31   0
  -2   7   0    2.13    3.40   0
   2   7   0   -0.95    2.42   0
   3   7   0   -3.18    3.05   0
  -3   7   0    1.99    3.34   0
  -4   7   0    2.02    4.30   0
   4   7   0   -0.55    2.17   0
   5   7   0    4.02    3.20   0
  -5   7   0    1.61    3.54   0
   6   7   0    5.15    2.24   0
  -6   7   0    5.38    4.08   0
  -6   7   0    4.31    4.49   0
  -7   7   0    0.05    5.08   0
  -7   7   0    2.23    4.77   0
   7   7   0    2.79    2.43   0
   8   7   0   -0.71    2.30   0
   9   7   0    5.10    3.31   0
  10   7   0    4.71    3.47   0
  11   7   0    3.39    3.55   0
  12   7   0    4.51    2.54   0
  13   7   0    2.66    2.59   0
  14   7   0    1.14    2.55   0
  15   7   0    1.12    2.67   0
  16   7   0   -0.36    2.79   0
   0   8   0    6.63    3.69   0
  -1   8   0   -2.29    3.65   0
   1   8   0    2.59    3.82   0
  -2   8   0    1.47    3.80   0
   2   8   0   -1.45    3.72   0
  -3   8   0    0.17    3.82   0
   3   8   0    0.49    2.49   0
   4   8   0   -0.95    2.55   0
  -4   8   0   -0.81    3.88   0
  -4   8   0    1.62    3.66   0
  -5   8   0    0.25    4.84   0
  -5   8   0    0.60    4.36   0
   5   8   0   -0.23    3.65   0
  -6   8   0    0.81    4.70   0
  -6   8   0    3.45    5.81   0
   6   8   0    2.06    2.64   0
   7   8   0    1.14    3.87   0
   8   8   0    4.22    3.72   0
   9   8   0    4.20    2.70   0
  10   8   0    0.93    2.71   0
  11   8   0    2.15    3.84   0
  27  -1  -1    0.31    4.12   0
  27   1  -1    5.30    3.86   0
  27  -1  -1    1.44    4.08   0
  27   1  -1    0.71    2.93   0
  26  -1  -1    3.18    4.12   0
  26   1  -1    6.42    3.80   0
  26  -1  -1    1.06    3.90   0
  26   1  -1   -2.03    3.73   0
  25   1  -1    4.42    3.48   0
  25  -1  -1   -1.08    2.49   0
  25  -1  -1   -2.09    2.67   0
  25   1  -1    1.99    2.74   0
  24  -1  -1    3.25    3.47   0
  24  -1  -1    6.61    3.50   0
  24   1  -1    2.80    2.47   0
  24   1  -1    2.60    3.60   0
  23   1  -1    4.33    3.36   0
  23  -1  -1    0.26    3.43   0
  23   1  -1   -6.51    3.35   0
  23  -1  -1   -0.44    3.51   0
  22   1  -1    6.62    2.37   0
  22  -1  -1    8.14    3.32   0
  22   1  -1    3.69    3.20   0
  22  -1  -1    3.61    3.29   0
  21   1  -1    2.76    2.15   0
  21  -1  -1    0.98    2.48   0
  21  -1  -1    2.54    3.07   0
  21   1  -1    2.47    3.01   0
  20  -1  -1    7.23    3.28   0
  20   1  -1    3.46    3.03   0
  20  -1  -1    4.56    2.20   0
  20   1  -1   10.44    3.05   0
  19  -1  -1    4.64    3.19   0
  19   1  -1    6.18    1.94   0
  19  -1  -1    7.06    2.99   0
  19   1  -1    3.67    1.99   0
  18   1  -1    4.79    2.83   0
  18  -1  -1    4.20    3.17   0
  18  -1  -1    0.91    3.05   0
  18   1  -1    4.44    2.94   0
  17  -1  -1    2.65    3.04   0
  17  -1  -1    2.00    3.01   0
  17   1  -1    3.55    1.98   0
  16   1  -1    0.75    2.74   0
  16  -1  -1    0.37    1.92   0
  16  -1  -1    1.27    2.85   0
  15  -1  -1    2.06    1.84   0
  15  -1  -1    0.31    2.62   0
  15   1  -1   -0.49    2.03   0
  14   1  -1    1.36    2.79   0
  14  -1  -1    3.71    2.78   0
  14  -1  -1    0.50    2.60   0
  13   1  -1    4.40    2.09   0
  13  -1  -1    3.22    2.92   0
  13  -1  -1    2.10    2.05   0
  12   1  -1    8.01    2.90   0
  12  -1  -1    9.41    2.22   0
  12  -1  -1   10.91    2.88   0
  11  -1  -1   26.03    3.24   0
  11  -1  -1   25.42    3.41   0
  11   1  -1   24.16    2.11   0
  10  -1  -1   16.29    3.47   0
  10  -1  -1   15.74    3.64   0
  10   1  -1   16.56    2.28   0
   9  -1  -1   87.93    4.40   0
   9   1  -1   84.91    3.64   0
   9  -1  -1   96.03    4.26   0
   8   1  -1    2.47    2.26   0
   8  -1  -1    2.98    3.82   0
   8  -1  -1    2.24    3.58   0
   7   1  -1  108.81    3.48   0
   7  -1  -1  114.21    5.27   0
   6  -1  -1  707.59   10.30   0
  -6  -1   1  725.84    7.79   0
   6   1  -1  691.07    7.60   0
   5   1  -1  465.78    7.07   0
  -5   1   1  460.14    9.12   0
  -5  -1   1  461.12    7.12   0
   5  -1  -1  476.90    9.68   0
  -4  -1   1  250.92    6.89   0
   4   1  -1  247.48    5.69   0
  -4   1   1  252.48    8.33   0
   4  -1  -1  250.60    9.27   0
   3  -1  -1  826.96   14.23   0
  -3  -1   1  798.41   10.02   0
   3   1  -1  801.88    9.31   0
  -3   1   1  808.69   14.11   0
   2   1  -1  851.04   11.08   0
  -2  -1   1  823.34   11.12   0
   2  -1  -1  843.22   14.04   0
  -2   1   1  846.06   14.00   0
   1  -1  -1   12.61    6.41   0
  -1  -1   1    9.79    6.01   0
  -1   1   1   12.24    6.50   0
   1   1  -1   12.86    4.28   0
   0   1   1    2.96    4.42   0
   0  -1  -1    1.96    6.08   0
   0   1  -1    3.57    5.80   0
   1   1   1   47.39    6.30   0
  -1   1  -1   52.30    8.30   0
  -1  -1  -1   48.63    6.19   0
  -2  -1  -1 2065.78   15.00   0
   2   1   1 2169.12   15.35   0
   3   1   1   26.61    5.41   0
  -3  -1  -1   23.24    4.01   0
   4   1   1    3.77    3.35   0
   4  -1   1    0.35    6.59   0
  -4  -1  -1   -0.51    3.13   0
  -5  -1  -1    3.90    2.80   0
   5  -1   1    4.07    4.06   0
   5   1   1    4.71    2.99   0
   6   1   1   14.92    3.65   0
  -6  -1  -1   16.12    2.57   0
   6  -1   1   16.53    4.07   0
   7  -1   1   20.35    3.90   0
  -7  -1  -1   22.49    2.46   0
   7   1   1   21.67    2.50   0
   8   1   1   98.52    3.76   0
  -8  -1  -1   94.58    3.75   0
   8  -1   1   99.97    4.67   0
   9  -1   1   73.54    4.22   0
  -9  -1  -1   74.03    2.95   0
   9   1   1   78.94    2.80   0
 -10  -1  -1   -0.23    2.70   0
  10  -1   1    1.36    3.08   0
  10   1   1    1.79    2.81   0
  11   1   1   78.17    2.74   0
 -11  -1  -1   72.60    3.34   0
  11  -1   1   80.81    3.95   0
  12  -1   1    2.31    2.00   0
  12  -1   1    2.16    2.84   0
 -12  -1  -1    4.72    2.74   0
  12   1   1    1.49    2.84   0
  13  -1   1   16.36    2.97   0
  13  -1   1   12.73    2.99   0
 -13  -1  -1   16.63    3.00   0
  13   1   1   17.05    2.87   0
  14  -1   1    4.46    2.80   0
  14  -1   1    1.75    2.99   0
  14   1   1    3.30    1.99   0
  15  -1   1   -0.54    2.87   0
  15  -1   1   -0.85    2.94   0
  15   1   1    2.33    1.99   0
  16  -1   1    1.23    2.93   0
  16   1   1    3.91    1.97   0
  16  -1   1    0.66    3.03   0
  17  -1   1    1.55    2.93   0
  17  -1   1   -0.07    3.04   0
  17   1   1    1.25    2.86   0
  18  -1   1    5.32    2.94   0
  18   1   1    2.28    2.93   0
  18  -1   1    4.19    2.19   0
  19   1   1    2.76    3.08   0
  19  -1   1    4.10    3.09   0
  19  -1   1    2.79    2.25   0
  20  -1   1    3.67    3.04   0
  20  -1   1    3.79    3.22   0
  20   1   1    1.90    2.03   0
  21  -1   1    3.13    3.26   0
  21   1   1    2.31    3.23   0
  21  -1   1   -0.86    3.25   0
  21   1   1    3.85    2.24   0
  22  -1   1    1.87    3.38   0
  22   1   1    0.40    3.31   0
  22  -1   1    1.75    2.41   0
  22   1   1   -0.82    2.38   0
  23  -1   1    3.20    3.59   0
  23   1   1    5.91    3.53   0
  23   1   1    2.27    3.55   0
  23  -1   1    1.75    2.43   0
  24  -1   1   -0.05    2.61   0
  24   1   1   -0.43    3.53   0
  24  -1   1   -2.32    3.53   0
  24   1   1    2.18    3.56   0
  25  -1   1   -1.82    3.93   0
  25  -1   1    2.49    2.67   0
  25   1   1    6.25    3.77   0
  25   1   1    0.30    3.77   0
  26   1   1   -0.42    2.74   0
  26   1   1    2.12    3.87   0
  26  -1   1    1.71    2.91   0
  26  -1   1    0.21    2.86   0
  26   2  -1    4.62    3.77   0
  26  -2  -1   -0.91    4.28   0
  26   2  -1    1.81    2.69   0
  26  -2  -1    0.48    4.06   0
  25   2  -1    0.69    3.69   0
  25   2  -1    0.44    3.64   0
  25  -2  -1    2.48    4.75   0
  25  -2  -1    0.76    4.17   0
  24  -2  -1    4.47    3.92   0
  24  -2  -1    3.19    3.73   0
  24   2  -1    0.59    2.52   0
  24   2  -1    4.47    2.46   0
  23   2  -1    0.18    3.28   0
  23   2  -1    5.07    3.32   0
  23  -2  -1    2.99    3.36   0
  23  -2  -1    2.83    3.61   0
  22  -2  -1   -0.97    3.66   0
  22  -2  -1   -0.19    3.49   0
  22   2  -1   -0.15    2.02   0
  22   2  -1    3.01    2.29   0
  21   2  -1    4.90    3.11   0
  21   2  -1    1.33    3.15   0
  21  -2  -1    2.67    3.35   0
  21  -2  -1    1.51    3.58   0
  20  -2  -1    6.41    3.48   0
  20   2  -1    6.23    3.06   0
  20   2  -1    2.94    2.24   0
  20  -2  -1    8.19    3.92   0
  19   2  -1    2.40    2.04   0
  19  -2  -1    0.75    3.07   0
  19  -2  -1   -2.74    3.37   0
  18   2  -1    2.40    2.79   0
  18  -2  -1    0.47    2.99   0
  18  -2  -1    1.14    4.07   0
  17   2  -1   -0.04    2.80   0
  17  -2  -1    0.47    2.74   0
  17  -2  -1    2.15    3.13   0
  16   2  -1    7.59    2.71   0
  16  -2  -1    7.53    2.79   0
  16  -2  -1    9.18    3.95   0
  15   2  -1    0.87    1.78   0
  15  -2  -1    1.82    2.93   0
  15  -2  -1    1.75    3.44   0
  14   2  -1   -0.47    1.91   0
  14  -2  -1    4.34    3.53   0
  14  -2  -1    3.85    3.58   0
  13  -2  -1    2.15    2.98   0
  13  -2  -1    0.61    4.27   0
  13   2  -1   -1.42    1.88   0
  12   2  -1   20.55    2.09   0
  12  -2  -1   21.94    3.11   0
  12  -2  -1   21.43    3.91   0
  11  -2  -1   11.69    3.04   0
  11  -2  -1   10.01    3.45   0
  11   2  -1    9.29    2.03   0
  10  -2  -1   33.83    3.53   0
  10  -2  -1   35.99    4.25   0
  10   2  -1   29.33    2.35   0
 -10  -2   1   32.05    2.21   0
  -9  -2   1   10.72    2.93   0
   9  -2  -1   12.97    5.29   0
   9   2  -1    8.41    2.97   0
   8   2  -1   21.73    2.35   0
  -8  -2   1   23.02    2.28   0
   8  -2  -1   20.40    4.70   0
   7   2  -1  134.99    3.80   0
  -7  -2   1  130.02    3.16   0
   7  -2  -1  138.06    6.67   0
  -7   2   1  135.25    6.05   0
   6   2  -1  111.42    3.24   0
  -6  -2   1  112.67    3.21   0
   6  -2  -1  125.18    6.66   0
  -6   2   1  119.89    5.42   0
   5   2  -1   -1.84    2.38   0
  -5   2   1    4.17    4.47   0
   5  -2  -1    0.76    4.12   0
  -5  -2   1    1.48    2.38   0
  -4   2   1  137.43    7.05   0
  -4  -2   1  128.23    3.58   0
   4   2  -1  138.09    3.71   0
   4  -2  -1  142.43    5.99   0
   3   2  -1  282.59    4.90   0
  -3  -2   1  276.47    4.88   0
   3  -2  -1  291.76    7.29   0
  -3   2   1  286.66    7.68   0
   2  -2  -1  128.81    5.30   0
  -2  -2   1  124.22    3.94   0
  -2   2   1  123.83    5.79   0
   2   2  -1  119.39    3.88   0
   1   2  -1    8.10    3.53   0
  -1  -2   1    7.24    3.68   0
   1  -2  -1    9.40    3.91   0
  -1   2   1    9.95    4.13   0
   0  -2  -1    3.21    2.62   0
   0   2  -1    4.76    3.93   0
   0   2   1    2.50    2.79   0
   0  -2   1    1.27    3.73   0
  -1   2  -1   42.58    4.46   0
  -1  -2  -1   38.90    3.10   0
   1   2   1   41.20    4.15   0
   1  -2   1   39.92    3.64   0
   2   2   1    3.18    3.68   0
  -2   2  -1    0.53    4.91   0
  -2  -2  -1    4.32    3.53   0
   2  -2   1   -0.94    4.73   0
   3  -2   1    4.26    4.57   0
   3   2   1    5.92    3.60   0
  -3   2  -1    3.44    5.75   0
  -3  -2  -1    3.04    2.33   0
  -4  -2  -1   13.37    3.43   0
   4   2   1   17.10    3.52   0
  -5  -2  -1    8.15    2.26   0
   5   2   1    4.77    2.35   0
   6   2   1    9.21    2.36   0
  -6  -2  -1    9.84    3.09   0
   7   2   1    9.15    3.09   0
  -7  -2  -1   10.03    2.16   0
   8  -2   1    9.97    6.82   0
   8  -2   1   10.39    5.13   0
  -8  -2  -1    7.71    2.19   0
   8   2   1   11.33    2.18   0
   9   2   1    0.56    2.09   0
   9  -2   1   -0.24    4.49   0
  -9  -2  -1   -1.20    1.97   0
   9  -2   1    0.67    3.78   0
  10  -2   1   10.06    3.62   0
  10  -2   1    9.57    4.12   0
  10   2   1    8.33    2.07   0
 -10  -2  -1    9.91    2.02   0
  11  -2   1   15.18    4.21   0
 -11  -2  -1   13.59    2.03   0
  11  -2   1   14.95    3.73   0
  11   2   1   13.33    2.81   0
  12  -2   1    4.89    3.24   0
 -12  -2  -1    3.42    1.93   0
  12   2   1    3.57    2.00   0
  12  -2   1    2.53    3.67   0
  13  -2   1    4.76    3.41   0
  13  -2   1    6.28    3.78   0
 -13  -2  -1    7.04    1.81   0
  13   2   1    6.89    2.68   0
  14  -2   1   15.66    3.78   0
  14  -2   1   16.12    3.38   0
  14   2   1   14.01    1.99   0
 -14  -2  -1   12.79    1.91   0
  15  -2   1    6.94    3.27   0
  15   2   1    4.10    1.89   0
  15  -2   1    6.22    3.65   0
 -15  -2  -1    1.21    2.80   0
  16  -2   1    7.46    3.92   0
  16   2   1    7.78    2.90   0
  16  -2   1    4.24    3.04   0
  17  -2   1    1.80    3.60   0
  17  -2   1    1.73    3.26   0
  17   2   1    3.30    2.91   0
  18   2   1    0.79    2.93   0
  18  -2   1    4.01    3.14   0
  18  -2   1    3.68    3.16   0
  19  -2   1   18.88    3.53   0
  19  -2   1   15.56    3.35   0
  19   2   1   19.07    3.08   0
  20  -2   1    7.35    3.96   0
  20  -2   1    6.99    3.51   0
  20   2   1    5.72    3.06   0
  21  -2   1    1.91    4.07   0
  21   2   1   -2.57    2.06   0
  21  -2   1   -0.48    4.22   0
  22  -2   1    0.91    4.17   0
  22   2   1   -1.52    2.25   0
  22  -2   1    3.12    3.54   0
  23   2   1   -1.21    3.39   0
  23  -2   1    2.72    4.47   0
  23   2   1   -3.66    2.38   0
  23  -2   1    0.58    3.81   0
  24   2   1    5.41    3.61   0
  24   2   1    0.74    2.70   0
  24  -2   1    1.02    3.79   0
  24  -2   1   -0.73    3.96   0
  25  -2   1    1.55    4.18   0
  25   2   1   -0.89    2.68   0
  25   2   1    1.75    2.65   0
  25  -2   1    0.39    4.10   0
  26   2   1    2.93    4.01   0
  26  -2   1   -0.52    4.40   0
  25   3  -1    1.45    3.73   0
  25  -3  -1    0.23    5.98   0
  25  -3  -1    0.15    6.29   0
  25   3  -1   -0.78    2.76   0
  24  -3  -1    1.69    5.05   0
  24   3  -1    4.72    3.53   0
  24   3  -1    5.60    3.50   0
  24  -3  -1    1.18    5.63   0
  23   3  -1   -0.90    2.38   0
  23  -3  -1   -0.41    4.61   0
  23  -3  -1    1.10    4.91   0
  23   3  -1   -1.66    3.36   0
  22  -3  -1    1.10    4.43   0
  22   3  -1    0.87    2.37   0
  22   3  -1    3.05    3.38   0
  22  -3  -1   -1.01    4.99   0
  21   3  -1    4.07    2.35   0
  21  -3  -1    1.27    4.75   0
  21  -3  -1    1.37    4.13   0
  20  -3  -1   -0.96    4.66   0
  20   3  -1   -3.30    2.20   0
  20  -3  -1    0.33    4.12   0
  19   3  -1    0.23    2.95   0
  19  -3  -1    2.44    4.63   0
  19  -3  -1    2.26    4.10   0
  18  -3  -1    2.02    4.42   0
  18  -3  -1    0.92    3.71   0
  18   3  -1   -2.79    2.89   0
  17  -3  -1    6.46    3.81   0
  17  -3  -1    9.20    4.50   0
  17   3  -1    6.37    2.87   0
  16  -3  -1    7.90    4.60   0
  16  -3  -1    5.64    3.92   0
  16   3  -1    7.92    2.80   0
  15   3  -1    5.83    2.05   0
  15  -3  -1    4.06    4.40   0
  15  -3  -1    3.56    3.70   0
  14   3  -1   -0.65    1.98   0
  14  -3  -1    1.17    5.02   0
  14  -3  -1    2.38    3.50   0
  13  -3  -1   29.55    4.11   0
  13  -3  -1   32.57    4.90   0
  13   3  -1   31.15    2.21   0
  12  -3  -1    4.06    3.60   0
  12   3  -1    4.03    2.77   0
  12  -3  -1    6.70    5.27   0
  11  -3  -1   22.17    4.69   0
 -11  -3   1   23.22    2.88   0
  11   3  -1   21.58    2.09   0
  11  -3  -1   21.53    4.14   0
  10   3  -1    4.28    2.70   0
  10  -3  -1    3.99    4.05   0
 -10  -3   1    0.57    2.78   0
  10  -3  -1    3.20    3.53   0
  -9  -3   1    2.03    2.68   0
   9  -3  -1    3.75    3.86   0
   9   3  -1    2.63    1.95   0
   8   3  -1    0.77    1.97   0
   8  -3  -1    0.14    4.15   0
  -8   3   1   -0.16    3.38   0
  -8  -3   1    0.90    1.97   0
   7   3  -1   14.28    2.05   0
  -7  -3   1   14.30    2.23   0
   7  -3  -1   13.54    3.90   0
  -7   3   1   11.93    4.28   0
   6   3  -1   13.73    2.22   0
  -6   3   1   16.27    4.03   0
  -6  -3   1   15.98    2.13   0
   6  -3  -1   15.89    3.45   0
   5   3  -1    2.06    2.81   0
  -5  -3   1    0.29    1.97   0
  -5   3   1    2.49    4.10   0
   5  -3  -1    5.93    3.44   0
  -4  -3   1   44.17    3.13   0
  -4   3   1   43.50    4.42   0
   4  -3  -1   47.19    3.92   0
   4   3  -1   37.05    3.19   0
  -3   3   1    7.35    3.97   0
  -3  -3   1    8.51    3.19   0
   3  -3  -1   10.00    3.39   0
   3   3  -1   10.14    2.11   0
  -2  -3   1  147.61    3.58   0
   2   3  -1  150.74    4.24   0
   2  -3  -1  152.98    4.73   0
  -2   3   1  151.09    5.07   0
   1   3  -1    3.58    2.33   0
  -1  -3   1    8.58    3.40   0
  -1   3   1    2.31    2.39   0
   1  -3  -1    1.92    2.20   0
   0   3   1  412.61    5.94   0
   0  -3  -1  413.41    5.83   0
   0   3  -1  408.15    6.24   0
   0  -3   1  400.11    6.36   0
   1  -3   1   51.86    3.90   0
  -1  -3  -1   50.94    3.49   0
   1   3   1   51.36    3.57   0
  -1   3  -1   53.73    4.01   0
  -2   3  -1  154.29    5.18   0
  -2  -3  -1  157.68    4.07   0
   2  -3   1  155.80    5.11   0
   2   3   1  149.22    3.50   0
   3   3   1   42.98    3.18   0
  -3  -3  -1   46.88    3.18   0
   3  -3   1   47.73    4.73   0
  -3   3  -1   46.07    4.97   0
  -4  -3  -1   10.88    2.97   0
   4   3   1   13.35    3.08   0
   4  -3   1   11.97    4.02   0
  -4   3  -1   11.06    3.96   0
  -5  -3  -1  109.24    3.60   0
  -5   3  -1  115.93    8.03   0
   5   3   1  111.39    3.01   0
   6   3   1   28.90    2.23   0
  -6  -3  -1   34.12    3.07   0
   7   3   1   22.73    3.14   0
  -7  -3  -1   22.52    2.24   0
  -8  -3  -1    4.00    1.91   0
   8   3   1    3.61    2.10   0
  -9  -3  -1   14.89    2.96   0
   9   3   1   11.84    2.91   0
 -10  -3  -1    2.10    2.67   0
  10   3   1    3.86    2.69   0
  11   3   1    1.90    2.59   0
 -11  -3  -1    1.25    1.82   0
 -12  -3  -1    2.19    2.73   0
  12   3   1    3.13    2.05   0
 -13  -3  -1    5.57    2.82   0
  13   3   1    7.91    2.16   0
  14   3   1   11.02    2.96   0
 -14  -3  -1   10.36    2.03   0
  15   3   1   17.66    2.92   0
 -15  -3  -1   24.55    2.83   0
  16   3   1    0.87    1.96   0
  17   3   1    1.39    2.96   0
  18   3   1    5.35    3.09   0
  19   3   1    0.14    3.16   0
  20   3   1    0.48    3.18   0
  21   3   1   -4.64    3.29   0
  22   3   1    2.61    3.48   0
  23   3   1    0.78    3.37   0
  24   3   1    1.80    3.73   0
  24   3   1   -1.56    2.56   0
  25   3   1    0.54    3.87   0
  25   3   1    5.49    2.89   0
  24   4  -1    4.81    3.79   0
  24   4  -1    1.14    2.65   0
  23   4  -1    0.37    2.42   0
  23   4  -1   -0.88    2.59   0
  22   4  -1    6.40    2.64   0
  22   4  -1    2.14    2.42   0
  21   4  -1    2.06    2.54   0
  20   4  -1    2.43    2.40   0
  19   4  -1   -1.43    2.26   0
  18   4  -1   -1.26    2.15   0
  17   4  -1    3.06    2.09   0
  16   4  -1   -0.46    2.96   0
  15   4  -1    2.11    2.10   0
  14   4  -1   -0.44    2.04   0
  13   4  -1    2.16    2.71   0
  12   4  -1    0.78    2.90   0
 -11  -4   1    9.45    2.06   0
  11   4  -1    3.99    2.17   0
 -10  -4   1   57.48    2.37   0
  10   4  -1   59.23    2.47   0
   9   4  -1    4.48    1.86   0
  -9   4   1    2.55    4.77   0
  -9  -4   1    1.26    1.90   0
   9  -4  -1    2.27    4.69   0
  -8   4   1   15.51    4.82   0
  -8  -4   1   14.74    1.93   0
   8   4  -1   10.87    1.96   0
   8  -4  -1   14.77    3.90   0
  -7   4   1   68.35    4.40   0
  -7  -4   1   63.50    2.47   0
   7  -4  -1   67.39    4.54   0
   7   4  -1   67.34    3.10   0
  -6   4   1   11.88    3.84   0
  -6  -4   1    9.05    2.87   0
   6   4  -1   12.43    2.00   0
   6  -4  -1   10.63    3.05   0
  -5   4   1   97.11    4.60   0
  -5  -4   1   90.95    3.35   0
   5  -4  -1   98.29    4.62   0
   5   4  -1   95.24    3.57   0
   4   4  -1   -0.94    3.01   0
   4  -4  -1    1.52    2.85   0
  -4   4   1    0.32    3.46   0
  -4  -4   1    1.41    2.08   0
  -3  -4   1   38.39    3.05   0
  -3   4   1   40.19    3.80   0
   3  -4  -1   38.93    3.41   0
   3   4  -1   40.63    3.09   0
   2  -4  -1    1.89    2.91   0
   2   4  -1    4.52    2.89   0
  -2   4   1    2.16    3.32   0
  -2  -4   1    5.39    2.74   0
   1   4  -1   22.03    2.29   0
  -1   4   1   22.10    2.45   0
  -1  -4   1   21.05    2.24   0
   1  -4  -1   23.12    3.03   0
   0  -4  -1   47.06    3.18   0
   0   4   1   44.93    3.32   0
   0  -4   1   47.18    3.26   0
   0   4  -1   43.33    3.33   0
   1   4   1   41.71    3.33   0
  -1  -4  -1   41.65    3.03   0
   1  -4   1   41.67    3.23   0
  -1   4  -1   43.49    3.34   0
   2   4   1   31.11    3.12   0
  -2  -4  -1   26.91    2.17   0
  -2   4  -1   32.25    3.41   0
   2  -4   1   26.86    2.46   0
   3  -4   1    2.32    2.83   0
   3   4   1    1.65    2.03   0
  -3  -4  -1    2.34    2.12   0
  -3   4  -1    3.54    3.12   0
  -4   4  -1    2.49    4.06   0
  -4  -4  -1    2.51    2.51   0
   4   4   1    2.15    2.16   0
  -5  -4  -1   33.12    2.95   0
  -5   4  -1   38.85    4.86   0
   5   4   1   35.78    2.36   0
   6   4   1    6.53    2.75   0
  -6   4  -1    0.96    5.66   0
  -6   4  -1    2.07    4.57   0
  -6  -4  -1    3.77    1.93   0
  -7  -4  -1    4.77    2.54   0
   7   4   1    0.87    1.91   0
  -8  -4  -1    2.66    1.86   0
   8   4   1    1.16    1.97   0
   9   4   1    7.51    2.87   0
  -9  -4  -1   -0.65    2.77   0
 -10  -4  -1    0.18    2.75   0
  10   4   1    0.86    2.86   0
 -11  -4  -1   13.63    2.19   0
  11   4   1   10.28    2.90   0
 -12  -4  -1   10.51    2.74   0
  12   4   1   12.29    2.83   0
  13   4   1   -4.16    2.97   0
 -13  -4  -1    2.60    2.00   0
  14   4   1    2.99    2.15   0
 -14  -4  -1    4.54    2.90   0
  15   4   1   -2.18    3.04   0
 -15  -4  -1    4.01    2.02   0
  16   4   1   -1.58    2.10   0
  17   4   1   -1.52    3.01   0
  18   4   1   -1.37    2.33   0
  19   4   1   -0.38    2.17   0
  20   4   1   -1.54    3.05   0
  21   4   1   -2.15    3.49   0
  22   4   1    1.69    3.59   0
  23   4   1    2.75    3.89   0
  22   5  -1   -1.88    2.62   0
  22   5  -1   -0.06    2.64   0
  21   5  -1    2.02    2.69   0
  20   5  -1    1.25    2.44   0
  19   5  -1   -1.83    3.46   0
  18   5  -1    4.56    2.33   0
  17   5  -1   -2.67    2.19   0
  16   5  -1    1.99    3.13   0
  15   5  -1    9.14    2.22   0
  14   5  -1    1.07    2.96   0
  13   5  -1   -0.02    2.88   0
  12   5  -1    0.32    2.11   0
  11   5  -1    0.64    2.02   0
  10   5  -1   -1.28    1.91   0
   9   5  -1   37.20    3.03   0
  -9  -5   1   36.78    2.99   0
  -9   5   1   32.10    6.21   0
  -8  -5   1    1.78    1.88   0
   8   5  -1    1.38    2.05   0
  -8   5   1    1.07    4.68   0
   8  -5  -1    2.44    3.58   0
  -7  -5   1    2.80    2.84   0
  -7   5   1    4.39    4.08   0
   7  -5  -1    5.64    3.37   0
   7   5  -1    4.09    2.87   0
   6   5  -1   -0.83    2.03   0
  -6   5   1   -0.33    3.47   0
   6  -5  -1   -0.15    2.74   0
  -6  -5   1    0.98    2.73   0
   5   5  -1   -0.01    2.03   0
   5  -5  -1    1.33    2.90   0
  -5   5   1    2.14    3.52   0
  -5  -5   1    1.34    1.95   0
  -4   5   1    2.88    3.43   0
   4  -5  -1    1.39    2.91   0
  -4  -5   1    3.24    1.90   0
   4   5  -1    4.09    2.75   0
  -3  -5   1    0.03    2.76   0
   3   5  -1   -1.09    2.03   0
  -3   5   1   -0.01    3.51   0
   3  -5  -1    0.23    2.82   0
   2   5  -1    2.38    2.16   0
  -2   5   1    1.65    3.12   0
  -2  -5   1    3.15    2.80   0
   2  -5  -1    2.46    2.86   0
  -1   5   1    1.14    2.95   0
  -1  -5   1    2.06    2.74   0
   1   5  -1   -0.61    2.76   0
   1  -5  -1    1.15    2.64   0
   0   5   1    3.10    2.23   0
   0  -5   1    1.37    2.57   0
   0   5  -1    3.79    2.20   0
   0  -5  -1    2.07    2.69   0
  -1  -5  -1    1.37    2.67   0
   1   5   1   -0.12    3.01   0
   1  -5   1   -0.08    2.90   0
  -1   5  -1    3.45    2.72   0
   2   5   1    6.04    2.17   0
  -2   5  -1    7.39    3.12   0
  -2  -5  -1    6.23    2.01   0
   2  -5   1    8.00    2.88   0
  -3  -5  -1    7.07    2.00   0
   3   5   1    6.45    2.15   0
  -3   5  -1   10.73    4.24   0
  -4  -5  -1    8.07    2.93   0
   4   5   1    5.51    2.15   0
  -4   5  -1    7.28    4.16   0
  -5  -5  -1    0.81    2.83   0
  -5   5  -1   -0.11    3.39   0
   5   5   1   -2.39    2.98   0
  -6   5  -1    3.54    4.18   0
   6   5   1    7.95    2.88   0
  -6  -5  -1    5.77    2.78   0
  -6   5  -1    4.60    3.53   0
   7   5   1    0.38    2.89   0
  -7  -5  -1   -0.41    2.69   0
  -8  -5  -1   28.13    2.19   0
   8   5   1   26.70    3.08   0
   9   5   1    4.26    2.02   0
  -9  -5  -1    1.71    1.93   0
  10   5   1    0.30    2.02   0
 -10  -5  -1    2.20    1.90   0
 -11  -5  -1   -1.75    1.98   0
  11   5   1   -0.18    2.84   0
  12   5   1   -3.65    2.95   0
 -12  -5  -1   -0.30    2.83   0
  13   5   1    4.62    2.94   0
 -13  -5  -1   -0.03    2.05   0
  14   5   1    3.09    2.99   0
 -14  -5  -1    2.10    2.05   0
  15   5   1    4.07    2.20   0
  16   5   1    0.89    3.18   0
  17   5   1    9.24    3.35   0
  18   5   1   -1.03    2.34   0
  19   5   1    0.03    2.52   0
  20   5   1    1.37    3.58   0
  21   5   1    0.76    2.64   0
  19   6  -1    1.73    3.77   0
  18   6  -1    1.34    2.53   0
  17   6  -1    1.80    3.44   0
  16   6  -1   -1.10    2.38   0
  15   6  -1    2.78    3.20   0
  14   6  -1    1.10    3.14   0
  13   6  -1    1.89    3.10   0
  12   6  -1   -2.20    3.07   0
  11   6  -1    3.49    3.01   0
  10   6  -1    0.72    3.15   0
   9   6  -1    3.50    2.06   0
  -8   6   1    2.42    4.69   0
   8   6  -1    3.66    2.92   0
   7   6  -1    4.08    2.87   0
  -7   6   1    0.46    4.14   0
   6  -6  -1    2.52    3.78   0
  -6   6   1    2.76    3.42   0
   6   6  -1    3.16    3.00   0
  -5   6   1    2.74    3.36   0
   5  -6  -1    4.12    3.16   0
   5   6  -1    5.05    3.02   0
  -4   6   1    2.09    3.22   0
   4  -6  -1   -0.37    2.86   0
   4   6  -1   -0.21    2.05   0
   3   6  -1    2.35    2.90   0
   3  -6  -1   -0.44    2.84   0
  -3   6   1    1.90    2.31   0
  -2   6   1    4.54    3.27   0
   2  -6  -1    9.33    2.89   0
   2   6  -1    5.43    3.07   0
   1   6  -1    1.78    3.03   0
  -1   6   1    0.73    2.27   0
   1  -6  -1   -1.34    2.92   0
   0   6  -1    3.41    2.97   0
   0  -6  -1    3.07    1.99   0
   0   6   1   -0.57    3.05   0
   1   6   1    2.10    3.11   0
  -1  -6  -1    2.18    2.82   0
  -1   6  -1    1.33    3.10   0
   2   6   1    3.22    2.07   0
  -2  -6  -1    4.00    2.86   0
  -2   6  -1    3.66    3.17   0
  -3   6  -1    2.05    3.20   0
  -3  -6  -1    1.38    2.12   0
   3   6   1    2.44    2.08   0
  -4  -6  -1    0.27    2.79   0
   4   6   1    1.27    2.08   0
  -4   6  -1    0.26    3.23   0
  -5  -6  -1    6.42    2.11   0
   5   6   1    3.53    3.06   0
  -5   6  -1    3.72    3.45   0
   6   6   1    5.67    3.02   0
  -6   6  -1    2.55    4.29   0
  -6   6  -1    2.17    3.70   0
  -6  -6  -1    1.26    2.92   0
   7   6   1    2.00    2.97   0
  -7  -6  -1    2.01    2.82   0
  -8  -6  -1    3.98    2.03   0
   8   6   1    2.62    2.94   0
   9   6   1   -0.96    2.33   0
  -9  -6  -1   -1.21    2.25   0
  10   6   1   -0.04    3.07   0
 -10  -6  -1    0.88    2.02   0
 -11  -6  -1   -0.71    2.25   0
  11   6   1    2.11    2.26   0
  12   6   1    1.41    2.29   0
 -12  -6  -1    1.68    2.15   0
 -13  -6  -1    5.08    2.24   0
  13   6   1    3.80    3.23   0
  14   6   1   -0.03    3.16   0
  15   6   1    3.09    2.38   0
  16   6   1   -0.79    2.48   0
  17   6   1    1.71    3.60   0
  18   6   1   -0.73    2.68   0
  19   6   1   -0.20    3.92   0
  16   7  -1    2.29    3.83   0
  15   7  -1    1.39    3.81   0
  14   7  -1    4.67    3.58   0
  13   7  -1    1.14    3.70   0
  12   7  -1    5.67    3.40   0
  11   7  -1    3.64    2.40   0
  10   7  -1   -1.20    2.17   0
   9   7  -1    4.03    3.39   0
  -8   7   1    0.69    5.84   0
   8   7  -1   -1.99    3.37   0
  -8   7   1    1.12    5.47   0
  -7   7   1    1.31    4.39   0
   7   7  -1    1.65    3.38   0
  -6   7   1    1.08    4.37   0
   6   7  -1    3.54    3.30   0
   5   7  -1    1.78    3.18   0
  -5   7   1    1.30    3.46   0
  -4   7   1    3.17    3.59   0
   4   7  -1    7.03    3.27   0
   3   7  -1    1.85    2.38   0
   3  -7  -1   -0.87    3.15   0
  -3   7   1    0.09    3.41   0
  -2   7   1    1.68    2.33   0
   2   7  -1    4.13    3.34   0
   2  -7  -1    1.95    3.08   0
   1  -7  -1    1.09    2.35   0
  -1   7   1    3.81    3.39   0
   1   7  -1    2.67    2.31   0
   0   7   1    5.11    3.34   0
   0   7  -1   -0.44    2.42   0
   0  -7  -1    3.85    3.23   0
   1   7   1    1.92    2.21   0
  -1  -7  -1    3.09    3.17   0
  -1   7  -1    4.42    3.36   0
  -2  -7  -1   -0.63    2.18   0
   2   7   1    1.53    3.35   0
  -2   7  -1    0.84    3.35   0
   3   7   1    1.29    3.11   0
  -3   7  -1    2.06    3.32   0
  -3  -7  -1    0.78    2.35   0
  -4   7  -1   -0.09    3.87   0
  -4  -7  -1    2.81    2.99   0
   4   7   1    1.03    3.35   0
  -4   7  -1    2.53    4.21   0
  -5   7  -1    0.04    4.30   0
  -5  -7  -1    2.14    3.11   0
   5   7   1    0.75    2.23   0
  -5   7  -1    1.01    3.94   0
  -6   7  -1   -0.12    4.51   0
  -6  -7  -1    3.13    2.02   0
  -6   7  -1    2.70    4.65   0
   6   7   1    0.37    3.22   0
   7   7   1    1.28    3.51   0
  -7  -7  -1    6.02    3.37   0
   8   7   1    1.44    3.25   0
  -8  -7  -1   -2.14    3.29   0
   9   7   1    0.96    2.28   0
  -9  -7  -1    3.55    2.37   0
  10   7   1   -0.39    2.30   0
  11   7   1    3.25    2.47   0
  12   7   1   -0.16    3.60   0
  13   7   1   -2.25    2.64   0
  14   7   1   -0.73    2.67   0
  15   7   1   -1.38    2.84   0
  11   8  -1   -5.35    3.99   0
  10   8  -1   -3.28    2.78   0
   9   8  -1    3.80    3.84   0
   8   8  -1    3.20    3.79   0
   7   8  -1    1.85    3.76   0
  -7   8   1   -0.82    5.46   0
  -7   8   1    1.63    4.93   0
  -6   8   1    2.86    4.65   0
   6   8  -1    4.03    3.68   0
  -6   8   1    1.55    4.15   0
  -5   8   1    1.23    4.00   0
   5   8  -1    2.84    3.73   0
   4   8  -1   -2.68    2.68   0
  -4   8   1    1.81    3.94   0
  -3   8   1    0.70    3.80   0
   3   8  -1   -1.58    2.72   0
   2   8  -1    2.25    3.68   0
  -2   8   1   -2.71    3.85   0
  -1   8   1    1.98    2.56   0
   1   8  -1    0.88    2.63   0
   0   8  -1    2.86    3.70   0
   0   8   1    1.55    3.66   0
  -1   8  -1    3.31    3.64   0
   1   8   1   -1.84    3.67   0
  -1   8  -1    5.70    3.72   0
   2   8   1    3.55    3.57   0
  -2   8  -1    0.60    4.53   0
  -2   8  -1    3.72    3.74   0
  -3   8  -1    2.82    4.41   0
  -3   8  -1   -0.61    3.92   0
   3   8   1   -0.22    2.56   0
  -4   8  -1   -1.04    3.64   0
   4   8   1    0.20    2.65   0
  -4   8  -1   -1.43    4.31   0
  -5   8  -1    0.58    4.80   0
   5   8   1    2.28    3.69   0
  -5   8  -1    0.14    5.39   0
   6   8   1    3.34    2.71   0
   7   8   1    0.28    2.45   0
   8   8   1   -1.10    2.76   0
   9   8   1   -2.96    2.76   0
  10   8   1    0.74    3.83   0
  27   0  -2    3.31    4.10   0
  27   0  -2    1.23    4.04   0
  26   0  -2    1.45    3.82   0
  26   0  -2    2.07    3.76   0
  25   0  -2    5.15    3.60   0
  25   0  -2   -0.61    2.51   0
  24   0  -2    4.86    3.44   0
  24   0  -2    3.52    3.56   0
  23   0  -2   -1.30    2.32   0
  23   0  -2    2.48    3.25   0
  22   0  -2    2.15    3.05   0
  22   0  -2    3.72    3.16   0
  21   0  -2    0.85    2.94   0
  21   0  -2    1.67    3.19   0
  20   0  -2    2.98    3.00   0
  20   0  -2   -0.24    2.11   0
  19   0  -2    4.54    3.05   0
  19   0  -2    5.05    3.01   0
  18   0  -2    5.77    2.81   0
  18   0  -2    2.06    2.79   0
  17   0  -2   33.30    2.21   0
  17   0  -2   29.53    3.10   0
  16   0  -2    3.02    2.80   0
  16   0  -2   -0.86    2.03   0
  15   0  -2   13.85    2.98   0
  15   0  -2   17.07    2.91   0
  14   0  -2   16.60    2.98   0
  14   0  -2   15.92    2.13   0
  13   0  -2   94.45    2.86   0
  13   0  -2   93.05    2.97   0
  12   0  -2  181.63    4.07   0
  12   0  -2  181.75    4.07   0
  11   0  -2   45.61    2.53   0
  11   0  -2   44.70    3.28   0
  10   0  -2   36.87    2.56   0
  10   0  -2   37.06    3.43   0
   9   0  -2   26.06    3.35   0
   9   0  -2   28.23    3.39   0
   8   0  -2   19.51    2.44   0
   8   0  -2   18.32    2.41   0
   7   0  -2    3.48    2.49   0
   6   0  -2  695.19    7.86   0
   5   0  -2 9999.99   30.58   0
   4   0  -2  756.28    9.62   0
  -4   0   2  760.98    9.68   0
  -3   0   2  359.65    8.98   0
   3   0  -2  357.66    7.93   0
   2   0  -2  175.90    8.83   0
  -2   0   2  188.61    7.22   0
   1   0  -2  542.96   12.45   0
  -1   0   2  567.83   12.48   0
   0   0  -2   56.86    8.40   0
   0   0   2   54.80    6.23   0
  -1   0  -2  431.97   11.15   0
   1   0   2  427.95    9.89   0
   2   0   2  326.67    8.24   0
  -2   0  -2  311.57    9.23   0
   3   0   2    2.11    4.07   0
  -3   0  -2    0.57    5.21   0
  -4   0  -2    4.97    3.23   0
   4   0   2    4.17    4.93   0
  -5   0  -2  121.53    4.28   0
   5   0   2  133.39    5.31   0
  -6   0  -2    5.84    3.47   0
   6   0   2    6.64    3.48   0
  -7   0  -2    1.53    3.23   0
   7   0   2    3.54    3.49   0
  -8   0  -2   14.19    2.42   0
   8   0   2   16.46    3.45   0
  -9   0  -2   13.54    3.26   0
   9   0   2   16.30    3.29   0
 -10   0  -2   76.22    3.64   0
  10   0   2   77.69    3.70   0
  11   0   2    4.94    2.91   0
 -11   0  -2    8.19    2.81   0
 -12   0  -2   52.08    2.53   0
  12   0   2   56.10    3.25   0
 -13   0  -2   21.10    2.87   0
  13   0   2   16.57    2.94   0
  14   0   2   43.97    2.39   0
  15   0   2   53.48    2.54   0
  16   0   2    2.38    1.94   0
  17   0   2    4.07    2.23   0
  18   0   2    2.34    2.16   0
  19   0   2   -0.57    3.04   0
  20   0   2    9.59    3.20   0
  20   0   2    9.17    2.29   0
  21   0   2    1.13    2.28   0
  21   0   2    1.75    2.12   0
  22   0   2    2.75    3.41   0
  22   0   2    3.02    3.41   0
  23   0   2   -1.89    2.48   0
  23   0   2    1.71    3.46   0
  24   0   2   -0.21    3.76   0
  24   0   2    4.02    3.45   0
  25   0   2    3.22    3.81   0
  25   0   2    3.12    3.70   0
  26   0   2    1.76    4.02   0
  26   0   2   -0.06    2.88   0
  27   1  -2   -0.03    2.99   0
  27  -1  -2    1.73    4.23   0
  27   1  -2    1.87    2.94   0
  27  -1  -2    2.69    4.09   0
  26  -1  -2    1.63    3.86   0
  26   1  -2    0.59    3.69   0
  26  -1  -2    0.94    3.82   0
  26   1  -2    2.16    3.84   0
  25   1  -2    3.30    2.41   0
  25  -1  -2    1.86    3.63   0
  25   1  -2    4.36    3.49   0
  25  -1  -2    2.49    2.63   0
  24   1  -2    0.18    3.48   0
  24  -1  -2    2.32    2.58   0
  24   1  -2   -0.25    3.41   0
  24  -1  -2    4.17    3.61   0
  23  -1  -2    3.35    3.50   0
  23   1  -2    2.20    2.54   0
  23  -1  -2   -2.55    3.27   0
  23   1  -2    1.86    2.50   0
  22   1  -2    0.54    3.30   0
  22   1  -2    1.15    2.10   0
  22  -1  -2   -1.54    2.33   0
  22  -1  -2    2.48    3.16   0
  21  -1  -2   -3.30    3.09   0
  21   1  -2   -0.37    3.11   0
  21   1  -2    1.49    2.12   0
  21  -1  -2    3.70    3.15   0
  20  -1  -2    2.21    2.98   0
  20  -1  -2    7.76    3.22   0
  20   1  -2    3.29    2.96   0
  20   1  -2    4.88    2.92   0
  19   1  -2    1.73    1.98   0
  19  -1  -2   -0.44    2.21   0
  19  -1  -2    3.45    3.21   0
  19   1  -2    1.64    1.98   0
  18   1  -2    0.98    2.02   0
  18  -1  -2   -0.98    2.97   0
  18   1  -2   -1.30    2.11   0
  18  -1  -2   -1.84    2.25   0
  17  -1  -2    1.97    1.99   0
  17   1  -2    4.76    2.85   0
  17   1  -2   -1.67    2.83   0
  17  -1  -2    3.44    3.04   0
  16  -1  -2    4.37    2.89   0
  16  -1  -2    5.61    3.14   0
  16   1  -2    5.83    2.71   0
  16   1  -2    6.04    2.79   0
  15   1  -2    0.81    2.00   0
  15  -1  -2    0.65    2.79   0
  15   1  -2   -0.27    2.63   0
  15  -1  -2   -0.51    2.77   0
  14  -1  -2    7.44    2.70   0
  14  -1  -2    7.57    3.16   0
  14   1  -2    9.31    2.86   0
  13  -1  -2    1.98    3.06   0
  13  -1  -2    0.38    2.91   0
  13   1  -2   -0.18    2.55   0
  12   1  -2   11.87    1.96   0
  12  -1  -2    9.12    2.89   0
  12  -1  -2   10.66    2.35   0
  11   1  -2    6.08    2.03   0
  11  -1  -2    4.24    2.15   0
  11  -1  -2    5.47    2.28   0
  10   1  -2  327.79    4.92   0
  10  -1  -2  360.68    6.06   0
   9  -1  -2   94.69    4.55   0
   9   1  -2   88.89    3.70   0
   8  -1  -2  405.16    6.94   0
   8   1  -2  369.12    5.31   0
   7   1  -2    8.63    3.40   0
  -7   1   2    3.81    3.84   0
   7  -1  -2    6.12    4.46   0
   6  -1  -2  302.75    7.07   0
  -6   1   2  282.97    6.03   0
   6   1  -2  288.06    5.63   0
   5   1  -2 1459.76   10.53   0
   5  -1  -2 1472.18   13.10   0
  -5   1   2 1555.42   13.77   0
   4   1  -2  173.82    6.07   0
   4  -1  -2  172.97    6.30   0
  -4   1   2  177.67    6.02   0
  -3   1   2  995.66   13.16   0
   3  -1  -2  983.80   12.23   0
   2  -1  -2 1341.03   13.75   0
  -2   1   2 1381.77   14.78   0
   2   1  -2 1285.66   12.51   0
   1  -1  -2  274.26    8.42   0
  -1   1   2  273.07    7.14   0
   1   1  -2  270.56    7.11   0
   0   1   2  104.15    5.44   0
   0   1  -2  104.56    6.92   0
   0  -1   2  105.34    6.81   0
   0  -1  -2  101.45    5.37   0
   1   1   2   38.82    4.47   0
  -1   1  -2   38.67    6.59   0
  -1  -1  -2   36.89    4.42   0
   1  -1   2   38.69    6.15   0
   2   1   2   81.26    6.34   0
   2  -1   2   82.41    8.77   0
  -2   1  -2   80.86    9.38   0
  -2  -1  -2   78.48    5.75   0
  -3  -1  -2   20.58    3.69   0
  -3   1  -2   22.05    7.05   0
   3   1   2   23.24    5.21   0
   3  -1   2   22.62    8.25   0
  -4  -1  -2   17.89    3.13   0
  -4   1  -2   19.22    4.66   0
   4  -1   2   19.83    6.46   0
   4   1   2   18.46    3.31   0
  -5  -1  -2   25.58    3.82   0
  -5   1  -2   27.26    4.47   0
   5   1   2   26.62    3.96   0
   5  -1   2   25.97    4.86   0
  -6  -1  -2   14.26    3.41   0
   6  -1   2   14.55    4.06   0
   6   1   2   15.21    2.52   0
  -6   1  -2   14.69    3.82   0
   7   1   2   98.38    3.21   0
  -7  -1  -2  101.50    3.21   0
   7  -1   2  100.46    5.01   0
  -7   1  -2  102.79    4.95   0
   8  -1   2    7.23    3.55   0
  -8  -1  -2    7.60    3.05   0
   8   1   2    4.43    3.14   0
  -8   1  -2    6.29    3.28   0
   9   1   2    7.68    1.96   0
  -9  -1  -2    8.47    2.83   0
   9  -1   2    6.80    3.39   0
  10  -1   2   30.10    3.58   0
 -10  -1  -2   31.87    2.32   0
  10   1   2   30.44    2.39   0
  11   1   2   32.34    2.34   0
  11  -1   2   33.72    3.46   0
 -11  -1  -2   32.26    2.98   0
  12  -1   2    1.73    2.95   0
  12   1   2    2.65    2.95   0
 -12  -1  -2   -0.27    2.06   0
  13  -1   2   -0.70    2.85   0
 -13  -1  -2    1.32    2.73   0
  13   1   2    2.15    1.97   0
 -14  -1  -2   -1.62    1.98   0
  14   1   2   -1.09    2.92   0
  14  -1   2    0.53    2.61   0
  15  -1   2   -0.98    2.94   0
 -15  -1  -2   -1.18    1.98   0
  15   1   2    3.12    3.11   0
  15  -1   2    1.52    3.03   0
  16   1   2    8.14    2.12   0
  16  -1   2    7.33    2.99   0
  16  -1   2    8.45    3.10   0
  17   1   2    0.34    1.92   0
  17  -1   2    0.43    2.95   0
  17  -1   2   -0.04    3.00   0
  18   1   2    5.37    2.00   0
  18  -1   2    4.29    3.02   0
  18  -1   2    4.35    3.10   0
  19   1   2    9.25    2.33   0
  19  -1   2   11.24    3.18   0
  19  -1   2   12.15    3.36   0
  20  -1   2    2.45    3.39   0
  20  -1   2    3.30    3.48   0
  20   1   2    2.76    3.05   0
  21  -1   2    0.98    3.28   0
  21   1   2    0.41    3.34   0
  21  -1   2    1.60    3.31   0
  22  -1   2    8.07    3.45   0
  22  -1   2    8.03    3.44   0
  22   1   2    5.48    3.47   0
  23  -1   2    1.27    3.44   0
  23   1   2    1.53    2.45   0
  23   1   2    3.75    3.42   0
  23  -1   2    2.68    3.69   0
  24   1   2   -3.70    3.62   0
  24   1   2   -1.12    3.62   0
  24  -1   2    1.93    3.72   0
  24  -1   2    1.63    3.71   0
  25   1   2    1.77    2.65   0
  25   1   2    2.89    3.82   0
  25  -1   2    2.36    2.69   0
  25  -1   2   -1.31    3.98   0
  26   1   2    2.29    4.05   0
  26  -1   2    1.72    4.16   0
  26   1   2    2.83    4.10   0
  26  -1   2    0.51    4.14   0
  26  -2  -2    2.46    3.95   0
  26  -2  -2    1.70    4.14   0
  26   2  -2   -0.62    3.77   0
  26   2  -2   -0.73    2.68   0
  25   2  -2    0.61    3.45   0
  25  -2  -2   -0.50    3.67   0
  25  -2  -2    3.76    3.95   0
  25   2  -2    6.54    3.60   0
  24   2  -2    0.79    2.40   0
  24   2  -2    1.90    2.38   0
  24  -2  -2    1.54    3.74   0
  24  -2  -2   -0.42    4.01   0
  23   2  -2    3.04    3.27   0
  23   2  -2    1.52    3.31   0
  23  -2  -2    1.58    3.61   0
  23  -2  -2   -2.10    3.43   0
  22  -2  -2    3.67    3.27   0
  22   2  -2   -1.79    2.98   0
  22   2  -2    3.20    3.06   0
  22  -2  -2    2.61    3.58   0
  21   2  -2    1.54    2.26   0
  21  -2  -2    2.78    3.06   0
  21  -2  -2    6.36    3.40   0
  21   2  -2    2.72    2.16   0
  20   2  -2    2.90    3.02   0
  20  -2  -2    2.71    3.61   0
  20   2  -2    3.59    2.10   0
  20  -2  -2    2.59    3.19   0
  19  -2  -2    0.39    3.03   0
  19   2  -2   -0.07    2.00   0
  19   2  -2   -1.73    2.90   0
  19  -2  -2   -1.57    3.37   0
  18  -2  -2    0.30    2.87   0
  18   2  -2    4.35    2.10   0
  18   2  -2    2.00    1.89   0
  18  -2  -2    3.99    3.36   0
  17  -2  -2    1.30    2.75   0
  17   2  -2    0.43    2.69   0
  17  -2  -2    3.78    3.33   0
  16  -2  -2    0.67    3.42   0
  16  -2  -2   -0.04    2.98   0
  16   2  -2   -0.75    1.88   0
  15   2  -2   29.31    2.12   0
  15  -2  -2   33.01    3.28   0
  15  -2  -2   33.13    3.88   0
  14  -2  -2   18.51    3.66   0
  14  -2  -2   15.93    3.13   0
  14   2  -2   15.32    2.80   0
  13  -2  -2   16.97    3.30   0
  13  -2  -2   17.82    3.78   0
  13   2  -2   16.94    2.69   0
  12  -2  -2   26.48    3.79   0
  12  -2  -2   24.79    3.14   0
  12   2  -2   22.65    2.16   0
  11   2  -2   16.23    2.15   0
  11  -2  -2   20.44    3.84   0
  10  -2  -2   73.72    4.67   0
  10   2  -2   70.54    2.67   0
   9   2  -2  227.10    4.19   0
   9  -2  -2  225.74    6.24   0
  -9   2   2  218.05    5.55   0
  -8   2   2   26.44    3.82   0
   8  -2  -2   26.87    4.56   0
   8   2  -2   28.14    3.05   0
   7   2  -2   19.71    2.25   0
  -7   2   2   21.42    3.89   0
   7  -2  -2   20.35    4.53   0
   6   2  -2  238.82    4.05   0
   6  -2  -2  234.89    6.55   0
  -6   2   2  243.37    6.48   0
   5  -2  -2   57.51    5.02   0
  -5   2   2   60.04    5.17   0
   5   2  -2   55.58    3.67   0
   4  -2  -2  159.65    5.77   0
   4   2  -2  163.09    3.76   0
  -4   2   2  154.94    6.16   0
  -3   2   2   -0.01    4.47   0
   3  -2  -2   -0.19    4.17   0
   3   2  -2    3.69    3.36   0
   2  -2  -2    4.26    4.01   0
  -2   2   2    3.79    4.13   0
   2   2  -2    4.08    3.36   0
  -1   2   2  126.86    5.08   0
   1   2  -2  127.60    4.15   0
   1  -2  -2  115.77    4.80   0
   0  -2  -2  115.21    3.83   0
   0   2  -2  122.05    5.04   0
   0   2   2  120.58    4.82   0
   1   2   2   11.98    2.77   0
  -1  -2  -2   11.34    3.60   0
  -1   2  -2   12.47    3.97   0
  -2   2  -2   48.88    4.76   0
  -2  -2  -2   47.37    3.01   0
   2   2   2   47.97    4.03   0
  -2   2  -2   49.18    4.84   0
  -3   2  -2   26.30    6.40   0
  -3   2  -2   26.02    5.92   0
  -3  -2  -2   25.55    3.59   0
   3   2   2   29.06    3.87   0
  -4  -2  -2   15.52    2.46   0
   4   2   2   17.11    2.58   0
  -5  -2  -2   95.23    2.95   0
   5   2   2   90.95    3.02   0
  -6  -2  -2    3.97    2.08   0
   6   2   2    4.20    3.01   0
   7   2   2   31.30    3.21   0
  -7  -2  -2   29.23    3.13   0
   8   2   2    3.66    2.10   0
  -8  -2  -2    3.84    2.06   0
   9  -2   2    6.01    5.30   0
   9  -2   2    6.45    4.78   0
   9   2   2    7.11    2.85   0
  -9  -2  -2    7.53    2.77   0
  10  -2   2   43.49    4.65   0
  10  -2   2   43.83    5.19   0
  10   2   2   42.84    3.10   0
 -10  -2  -2   41.97    2.37   0
  11  -2   2    1.43    3.82   0
  11  -2   2    2.10    3.79   0
  11   2   2    3.62    2.69   0
 -11  -2  -2    1.39    1.86   0
  12  -2   2   18.79    3.95   0
  12   2   2   18.67    2.82   0
 -12  -2  -2   19.88    2.68   0
  12  -2   2   18.43    4.08   0
  13   2   2    5.82    1.94   0
  13  -2   2    4.16    3.97   0
  13  -2   2    5.81    3.20   0
 -13  -2  -2    6.45    2.55   0
 -14  -2  -2   19.25    2.82   0
  14  -2   2   15.93    3.29   0
  14  -2   2   20.22    3.96   0
  14   2   2   16.76    2.77   0
  15  -2   2    1.71    2.89   0
  15  -2   2    1.12    2.98   0
 -15  -2  -2    3.17    2.86   0
  15   2   2    1.11    1.92   0
 -16  -2  -2   78.91    3.29   0
  16  -2   2   80.29    4.38   0
  16   2   2   78.16    2.78   0
  16  -2   2   90.42    4.30   0
  17  -2   2    0.91    3.25   0
  17   2   2   -0.89    2.92   0
  17  -2   2    2.05    3.89   0
  18  -2   2    0.90    3.20   0
  18   2   2    0.52    2.83   0
  18  -2   2    3.87    3.87   0
  19   2   2   14.50    3.18   0
  19  -2   2   13.21    4.25   0
  19  -2   2   12.87    3.35   0
  20   2   2   -3.37    3.02   0
  20  -2   2    1.66    3.31   0
  20  -2   2   -0.88    3.42   0
  21  -2   2    2.23    3.49   0
  21   2   2   -2.49    3.12   0
  21  -2   2    1.94    3.33   0
  22   2   2    4.91    3.40   0
  22  -2   2    1.99    3.57   0
  22  -2   2    1.79    4.40   0
  23   2   2   -0.45    2.44   0
  23  -2   2    0.25    4.45   0
  23  -2   2    0.73    3.60   0
  24  -2   2    0.48    3.95   0
  24   2   2    0.69    2.52   0
  24   2   2    3.00    2.67   0
  24  -2   2   -0.72    4.78   0
  25   2   2    2.33    2.71   0
  25  -2   2   -0.52    4.05   0
  25  -2   2    2.37    5.16   0
  25   2   2    3.55    3.95   0
  25   3  -2   -2.30    2.71   0
  25  -3  -2    0.77    5.33   0
  25  -3  -2   -0.03    5.00   0
  25   3  -2   -0.13    2.67   0
  24  -3  -2    2.91    5.30   0
  24   3  -2   -4.14    2.42   0
  24  -3  -2    0.60    4.75   0
  24   3  -2   -0.00    2.45   0
  23  -3  -2   -0.95    5.00   0
  23   3  -2    4.57    3.60   0
  23   3  -2    1.76    3.42   0
  23  -3  -2   -1.03    3.71   0
  22  -3  -2    0.72    4.88   0
  22  -3  -2    1.96    4.31   0
  22   3  -2    1.75    2.32   0
  22   3  -2    1.23    2.35   0
  21  -3  -2    0.69    3.69   0
  21   3  -2   -0.75    2.40   0
  21  -3  -2   -0.36    3.97   0
  21   3  -2    1.26    3.22   0
  20  -3  -2   -1.14    4.70   0
  20  -3  -2    0.99    3.27   0
  20   3  -2    0.34    2.07   0
  20   3  -2   -1.42    3.03   0
  19  -3  -2    0.98    3.80   0
  19  -3  -2    1.50    3.79   0
  19   3  -2   -3.32    2.89   0
  18  -3  -2   14.94    3.79   0
  18   3  -2   16.05    2.24   0
  18  -3  -2   11.28    3.90   0
  17  -3  -2    3.23    3.83   0
  17  -3  -2    5.02    3.76   0
  17   3  -2    4.93    1.99   0
  16  -3  -2    0.92    2.91   0
  16   3  -2    1.85    2.01   0
  16  -3  -2    1.67    4.38   0
  15  -3  -2    2.19    3.45   0
  15   3  -2    3.96    2.04   0
  15  -3  -2    0.23    3.43   0
  14  -3  -2   12.06    3.01   0
  14   3  -2   14.07    2.17   0
  14  -3  -2    9.73    4.37   0
  13   3  -2   14.95    2.08   0
  13  -3  -2   14.80    3.86   0
  13  -3  -2   14.57    3.83   0
  12  -3  -2    1.78    3.48   0
  12  -3  -2    2.65    3.71   0
  12   3  -2    3.13    2.63   0
  11  -3  -2    6.01    4.57   0
  11   3  -2   11.74    2.78   0
  10   3  -2    1.18    1.92   0
  10  -3  -2    0.39    4.20   0
 -10   3   2    2.15    2.99   0
   9   3  -2   36.52    3.03   0
   9  -3  -2   35.39    3.76   0
  -9   3   2   36.89    4.07   0
   8   3  -2   43.46    2.40   0
   8  -3  -2   46.08    4.54   0
  -8   3   2   45.26    3.69   0
   7  -3  -2    4.07    3.34   0
  -7   3   2    3.40    4.33   0
   7   3  -2    3.25    2.14   0
  -6   3   2    3.10    3.87   0
   6   3  -2    4.26    2.85   0
  -6  -3   2    1.89    2.08   0
   6  -3  -2    1.40    3.28   0
  -5   3   2   37.33    4.31   0
   5   3  -2   35.44    2.27   0
  -5  -3   2   35.46    2.97   0
   5  -3  -2   37.20    3.81   0
   4  -3  -2   43.67    3.77   0
  -4   3   2   42.16    4.26   0
   4   3  -2   40.73    3.18   0
  -4  -3   2   48.45    3.13   0
  -3   3   2   50.84    4.40   0
  -3  -3   2   55.17    3.28   0
   3   3  -2   50.67    2.62   0
   3  -3  -2   53.12    3.94   0
   2  -3  -2  123.71    3.75   0
   2   3  -2  122.64    3.98   0
  -2   3   2  119.33    3.82   0
  -2  -3   2  124.26    4.00   0
  -1   3   2    0.14    3.47   0
   1   3  -2    2.47    3.33   0
   1  -3  -2    1.89    3.17   0
   0   3   2   11.26    3.52   0
   0   3  -2   10.76    2.48   0
   0  -3  -2   10.57    2.35   0
   1   3   2   68.22    3.77   0
  -1   3  -2   68.20    4.17   0
  -1  -3  -2   68.57    2.94   0
  -2   3  -2    3.95    3.40   0
   2   3   2    3.33    2.23   0
  -2  -3  -2    1.13    2.92   0
  -3  -3  -2   48.47    2.61   0
   3   3   2   53.08    3.47   0
  -3   3  -2   51.97    4.18   0
  -3   3  -2   50.56    4.29   0
   4   3   2   14.60    3.15   0
  -4  -3  -2   10.93    2.22   0
  -4   3  -2   10.97    4.73   0
  -4   3  -2   11.63    4.89   0
   5   3   2    7.29    3.01   0
  -5  -3  -2    3.34    2.85   0
   6   3   2    1.43    3.10   0
  -6  -3  -2    6.19    2.91   0
  -7  -3  -2    5.95    2.85   0
   7   3   2   11.44    2.94   0
  -8  -3  -2    2.85    2.79   0
   8   3   2    4.08    2.90   0
   9   3   2   -0.21    2.10   0
  -9  -3  -2   -2.76    2.81   0
  10   3   2   23.77    2.08   0
 -10  -3  -2   28.20    2.82   0
 -11  -3  -2    6.53    2.60   0
  11   3   2    4.04    1.95   0
 -12  -3  -2   30.57    2.89   0
  12   3   2   29.35    2.31   0
 -13  -3  -2   62.08    3.15   0
  13   3   2   60.64    2.47   0
  14   3   2    2.20    2.88   0
 -14  -3  -2    2.00    2.02   0
  15   3   2    5.72    2.02   0
 -15  -3  -2    6.13    2.03   0
  16   3   2    2.87    2.82   0
 -16  -3  -2    3.97    2.76   0
  17   3   2    5.42    2.05   0
 -17  -3  -2    3.82    2.81   0
  18   3   2   -3.12    2.22   0
  19   3   2    2.85    2.23   0
  20   3   2   -1.12    3.36   0
  21   3   2    1.12    3.39   0
  22   3   2    4.77    3.27   0
  23   3   2    3.86    3.68   0
  24   3   2    3.08    2.68   0
  24   4  -2    4.87    3.59   0
  24   4  -2    0.45    3.82   0
  23   4  -2   -1.81    2.65   0
  23   4  -2    2.09    2.45   0
  22   4  -2    4.13    2.36   0
  22   4  -2   -0.60    2.49   0
  21   4  -2    1.66    3.24   0
  21   4  -2   -2.32    2.23   0
  20   4  -2   -0.17    2.27   0
  19   4  -2    2.44    2.10   0
  18   4  -2    6.08    2.19   0
  17   4  -2    2.06    2.06   0
  16   4  -2    6.43    2.08   0
  15   4  -2    4.95    2.90   0
  14   4  -2   12.78    2.00   0
  13   4  -2    3.97    2.10   0
  13  -4  -2    5.21    5.71   0
  13  -4  -2    6.28    5.79   0
  12   4  -2   21.28    3.05   0
  12  -4  -2   18.27    4.53   0
  12  -4  -2   19.29    5.09   0
  11   4  -2   14.23    2.83   0
  11  -4  -2   13.38    3.75   0
  10   4  -2    2.03    1.93   0
 -10   4   2    2.34    3.65   0
  10  -4  -2    3.55    3.78   0
   9  -4  -2    2.58    3.68   0
  -9   4   2    1.01    3.33   0
   9   4  -2    2.20    1.77   0
   8   4  -2    9.45    1.91   0
   8  -4  -2   13.81    3.12   0
  -8   4   2   15.83    4.43   0
   7  -4  -2   37.29    4.15   0
  -7   4   2   40.10    5.09   0
   7   4  -2   38.33    2.21   0
   6  -4  -2   78.34    3.98   0
  -6   4   2   77.70    4.44   0
   6   4  -2   77.83    3.41   0
  -5   4   2   20.52    3.80   0
  -5  -4   2   16.98    2.24   0
   5  -4  -2   20.76    3.09   0
   5   4  -2   16.74    2.01   0
  -4  -4   2    7.77    2.12   0
   4  -4  -2    4.89    3.01   0
   4   4  -2    8.02    2.01   0
  -4   4   2    8.01    3.59   0
   3  -4  -2   -0.70    3.02   0
  -3  -4   2    2.74    2.06   0
  -3   4   2    2.32    3.54   0
   3   4  -2    1.00    1.95   0
   2  -4  -2    4.39    1.95   0
   2   4  -2    1.93    2.02   0
  -2   4   2    3.80    3.24   0
   1  -4  -2    3.30    2.72   0
  -1   4   2   10.24    3.10   0
   1   4  -2    5.84    2.82   0
   0  -4  -2   24.24    2.92   0
   0   4   2   27.48    3.17   0
   0   4  -2   25.84    3.24   0
  -1   4  -2   98.75    4.05   0
   1   4   2   94.89    2.93   0
  -1  -4  -2   90.55    2.79   0
   2   4   2    4.75    2.10   0
  -2  -4  -2    7.51    2.88   0
  -2   4  -2    6.11    2.94   0
   3   4   2   23.69    3.22   0
  -3   4  -2   23.57    3.34   0
  -3  -4  -2   24.91    2.23   0
  -4   4  -2    2.39    2.94   0
  -4  -4  -2    3.94    1.82   0
  -4   4  -2    5.36    4.02   0
   4   4   2    3.35    3.02   0
  -5   4  -2    9.20    5.02   0
   5   4   2    9.78    2.12   0
  -5   4  -2    8.38    4.38   0
  -5  -4  -2   11.84    2.75   0
  -6  -4  -2    1.61    1.80   0
   6   4   2    2.89    1.95   0
   7   4   2    9.13    1.98   0
  -7  -4  -2    9.78    2.59   0
  -8  -4  -2    5.39    2.65   0
   8   4   2    2.31    1.95   0
   9   4   2   92.78    3.48   0
  -9  -4  -2   91.10    2.62   0
  10   4   2    6.12    2.96   0
 -10  -4  -2    8.09    2.95   0
  11   4   2   27.94    2.32   0
 -11  -4  -2   22.83    2.20   0
  12   4   2    5.75    1.97   0
 -12  -4  -2    1.50    2.75   0
  13   4   2    2.18    1.96   0
 -13  -4  -2    2.48    2.70   0
 -14  -4  -2    3.65    2.12   0
  14   4   2    9.76    3.01   0
  15   4   2    9.30    2.99   0
 -15  -4  -2    1.79    2.98   0
 -16  -4  -2   -2.92    2.07   0
  16   4   2    0.43    2.15   0
  17   4   2    0.89    2.79   0
 -17  -4  -2    0.98    2.01   0
  18   4   2   -0.42    2.25   0
  19   4   2   -0.42    2.07   0
  20   4   2   -0.87    3.36   0
  21   4   2   -1.98    3.70   0
  22   4   2    1.07    3.66   0
  23   4   2    1.22    3.90   0
  22   5  -2   -1.37    2.50   0
  22   5  -2   -3.56    3.71   0
  21   5  -2    3.64    3.55   0
  21   5  -2   -0.60    3.45   0
  20   5  -2    4.12    3.47   0
  19   5  -2   -2.41    2.40   0
  18   5  -2    2.52    2.29   0
  17   5  -2    2.88    3.15   0
  16   5  -2    1.51    2.14   0
  15   5  -2    4.39    2.20   0
  14   5  -2   -2.37    2.98   0
  13   5  -2    2.05    3.01   0
  12   5  -2    1.27    2.07   0
  11   5  -2   -0.13    1.95   0
 -10   5   2    6.36    4.55   0
  10   5  -2    3.91    2.14   0
  10  -5  -2    7.62    4.56   0
  -9   5   2   11.52    4.22   0
   9   5  -2    6.98    2.17   0
   9  -5  -2    7.92    3.88   0
   8  -5  -2    1.65    3.44   0
   8   5  -2    0.37    2.67   0
  -8   5   2    3.23    4.08   0
  -7   5   2    1.35    3.24   0
   7   5  -2    2.16    2.83   0
   7  -5  -2    0.07    3.37   0
  -6   5   2    3.34    4.29   0
   6   5  -2    3.89    2.77   0
   6  -5  -2    1.88    2.94   0
  -5   5   2    3.98    3.59   0
   5   5  -2    4.78    3.02   0
   5  -5  -2    2.13    3.04   0
  -4   5   2    1.99    3.39   0
   4  -5  -2    1.31    2.92   0
   4   5  -2   -0.05    2.90   0
   3  -5  -2   35.94    3.09   0
   3   5  -2   36.12    2.40   0
  -3   5   2   37.42    3.70   0
   2   5  -2    8.17    2.07   0
  -2   5   2    8.48    3.31   0
   2  -5  -2    8.88    1.93   0
   1  -5  -2    5.17    2.67   0
  -1   5   2    5.32    2.28   0
   1   5  -2    3.81    2.81   0
   0   5   2    1.13    3.19   0
   0   5  -2    1.56    2.93   0
   0  -5  -2    0.78    2.77   0
  -1   5  -2   11.41    3.11   0
  -1  -5  -2    8.55    2.84   0
   1   5   2   11.77    2.99   0
   2   5   2    1.38    3.05   0
  -2  -5  -2   -2.64    2.80   0
  -2   5  -2    1.42    3.21   0
  -3   5  -2   40.25    3.77   0
   3   5   2   46.13    3.24   0
  -3  -5  -2   43.91    3.00   0
  -4  -5  -2   26.52    2.96   0
  -4   5  -2   25.07    4.25   0
   4   5   2   21.92    3.01   0
  -4   5  -2   19.30    3.80   0
   5   5   2   -0.52    2.18   0
  -5   5  -2    1.79    3.55   0
  -5   5  -2   -0.97    4.11   0
  -5  -5  -2   -1.70    1.98   0
  -6  -5  -2   32.31    2.29   0
  -6   5  -2   34.78    7.70   0
   6   5   2   31.89    2.38   0
  -6   5  -2   31.95    7.12   0
   7   5   2   11.45    2.15   0
  -7  -5  -2    8.15    2.00   0
  -8  -5  -2    6.26    2.88   0
   8   5   2    8.30    2.13   0
   9   5   2    6.67    2.86   0
  -9  -5  -2    4.06    1.95   0
 -10  -5  -2    1.90    1.96   0
  10   5   2   -2.33    2.03   0
  11   5   2    3.61    2.09   0
 -11  -5  -2   -0.36    2.83   0
  12   5   2   -1.21    3.04   0
 -12  -5  -2   -0.52    2.06   0
  13   5   2    1.32    2.98   0
 -13  -5  -2    2.65    2.00   0
 -14  -5  -2   -0.17    2.94   0
  14   5   2    2.26    2.97   0
 -15  -5  -2   -1.43    2.15   0
  15   5   2    1.96    2.21   0
 -16  -5  -2    7.69    3.25   0
  16   5   2   -2.50    2.28   0
  17   5   2    3.40    3.25   0
  18   5   2    4.67    2.44   0
  19   5   2   -2.63    3.54   0
  20   5   2   -2.31    2.67   0
  21   5   2    0.72    2.59   0
  20   6  -2    6.13    3.82   0
  20   6  -2    3.76    3.86   0
  19   6  -2   -0.33    2.57   0
  18   6  -2    4.38    3.57   0
  17   6  -2    1.93    2.56   0
  16   6  -2    4.36    3.34   0
  15   6  -2    2.50    2.33   0
  14   6  -2   -1.47    2.32   0
  13   6  -2    3.85    3.10   0
  12   6  -2   -2.14    2.86   0
  11   6  -2    0.39    3.05   0
  10   6  -2    3.76    2.23   0
 -10   6   2    5.81    6.36   0
   9   6  -2    1.95    2.02   0
  -9   6   2    2.33    4.08   0
   9  -6  -2    0.83    4.44   0
   8  -6  -2    1.25    2.99   0
  -8   6   2   -0.79    4.12   0
   8   6  -2   -2.21    2.92   0
  -7   6   2    2.95    3.33   0
   7  -6  -2    1.40    3.61   0
   7   6  -2    3.82    3.04   0
   6  -6  -2    2.29    3.00   0
   6   6  -2    3.01    2.13   0
  -6   6   2    2.56    3.55   0
   5  -6  -2    2.42    2.93   0
  -5   6   2    0.43    3.33   0
   5   6  -2    3.89    2.84   0
   4   6  -2    4.61    2.97   0
   4  -6  -2    6.81    3.01   0
  -4   6   2    1.37    3.32   0
   3  -6  -2    0.87    1.96   0
  -3   6   2    1.65    3.17   0
   3   6  -2   -0.52    2.95   0
   2  -6  -2   -2.13    2.96   0
   2   6  -2    0.57    3.07   0
  -2   6   2    2.34    3.36   0
   1  -6  -2    1.65    2.06   0
  -1   6   2    1.92    3.10   0
   1   6  -2    0.70    2.08   0
   0   6  -2    2.85    3.06   0
   0   6   2   -1.72    3.16   0
   0  -6  -2    0.09    3.00   0
  -1   6  -2   11.09    2.37   0
   1   6   2    7.75    3.08   0
  -1  -6  -2   14.26    3.00   0
  -2   6  -2    0.79    3.04   0
  -2  -6  -2    0.18    2.94   0
   2   6   2    0.82    2.05   0
   3   6   2   14.74    2.17   0
  -3  -6  -2   11.81    2.10   0
  -3   6  -2   14.63    3.62   0
  -3   6  -2   13.33    3.80   0
  -4  -6  -2    3.02    2.97   0
   4   6   2   -1.72    2.16   0
  -4   6  -2    0.14    3.10   0
  -4   6  -2    1.90    3.29   0
  -5  -6  -2   12.95    2.99   0
   5   6   2   14.04    3.15   0
  -5   6  -2   14.18    4.38   0
  -5   6  -2   11.13    3.94   0
  -6   6  -2    4.62    5.38   0
   6   6   2    3.76    3.04   0
  -6   6  -2    4.30    5.56   0
  -6  -6  -2    2.88    2.96   0
   7   6   2    4.44    3.01   0
  -7  -6  -2    8.86    2.89   0
   8   6   2    4.29    3.08   0
  -8  -6  -2    2.44    3.07   0
  -9  -6  -2    1.41    3.06   0
   9   6   2   -0.04    3.12   0
 -10  -6  -2    9.17    3.15   0
  10   6   2   10.65    2.33   0
  11   6   2    3.29    2.16   0
 -11  -6  -2    6.35    3.02   0
  12   6   2    1.80    3.05   0
 -12  -6  -2    6.86    3.08   0
 -13  -6  -2   -2.23    2.09   0
  13   6   2    3.88    3.31   0
  14   6   2    5.49    3.30   0
 -14  -6  -2    4.76    2.36   0
  15   6   2    6.30    3.52   0
 -15  -6  -2    5.32    2.44   0
  16   6   2   -2.98    3.56   0
  17   6   2    0.64    2.57   0
  18   6   2    2.29    3.82   0
  19   6   2    1.88    2.82   0
  16   7  -2   -5.81    3.90   0
  15   7  -2    2.78    2.65   0
  14   7  -2   -0.32    2.61   0
  13   7  -2   -1.55    2.47   0
  12   7  -2   -0.85    2.30   0
  11   7  -2    2.54    3.31   0
  10   7  -2    4.15    3.36   0
   9   7  -2    1.24    3.18   0
  -9   7   2    0.05    5.56   0
  -8   7   2    1.63    4.51   0
   8   7  -2    4.00    2.38   0
  -7   7   2    0.44    3.66   0
   7   7  -2    3.99    3.08   0
  -6   7   2    0.31    3.51   0
   6  -7  -2    3.74    3.27   0
   6   7  -2    1.42    2.38   0
   5   7  -2   -0.97    2.15   0
  -5   7   2    4.98    3.56   0
   5  -7  -2    2.11    3.23   0
   4  -7  -2   -0.69    3.20   0
   4   7  -2    0.49    3.09   0
  -4   7   2    0.61    2.38   0
   3  -7  -2    4.38    3.11   0
  -3   7   2    1.70    3.41   0
   3   7  -2    0.34    3.40   0
   2  -7  -2    1.24    3.19   0
   2   7  -2    5.08    3.36   0
  -2   7   2   -0.95    2.34   0
  -1   7   2    3.27    3.44   0
   1   7  -2   -0.34    3.31   0
   1  -7  -2    1.67    3.18   0
   0  -7  -2    1.04    2.33   0
   0   7  -2   -0.65    3.28   0
   0   7   2   -1.12    2.45   0
   1   7   2    2.52    3.30   0
  -1   7  -2    1.48    3.16   0
  -1  -7  -2    3.55    2.24   0
  -1   7  -2    0.35    3.35   0
  -2   7  -2    4.86    3.45   0
  -2  -7  -2    1.93    2.92   0
  -2   7  -2    3.27    3.31   0
   2   7   2    0.27    2.20   0
  -3  -7  -2   -0.31    3.06   0
  -3   7  -2    3.38    4.24   0
   3   7   2    2.73    2.23   0
  -3   7  -2    1.42    3.21   0
  -4  -7  -2    3.12    2.13   0
  -4   7  -2    3.49    3.56   0
  -4   7  -2    5.00    4.11   0
   4   7   2    6.98    2.50   0
  -5  -7  -2    4.84    3.35   0
   5   7   2   -1.23    3.50   0
  -5   7  -2   -0.55    4.42   0
  -5   7  -2    0.18    4.18   0
   6   7   2   -0.73    2.39   0
  -6  -7  -2    1.60    2.35   0
  -7  -7  -2    2.26    2.45   0
   7   7   2    3.89    2.46   0
   8   7   2   -0.59    2.19   0
  -8  -7  -2    0.80    3.10   0
  -9  -7  -2    2.64    3.29   0
   9   7   2    7.50    3.36   0
 -10  -7  -2    3.33    2.33   0
  10   7   2    2.95    3.37   0
  11   7   2   -0.88    2.58   0
 -11  -7  -2   -0.18    2.50   0
 -12  -7  -2   -0.47    2.46   0
  12   7   2   -0.42    2.63   0
  13   7   2   -1.02    3.64   0
  14   7   2    4.45    3.77   0
  15   7   2   -2.23    3.70   0
  11   8  -2    1.39    3.93   0
  10   8  -2   -0.60    2.81   0
   9   8  -2    2.23    3.72   0
   8   8  -2    5.55    3.68   0
  -8   8   2    0.42    6.06   0
  -8   8   2    0.21    5.69   0
   7   8  -2    7.95    3.79   0
  -7   8   2   -0.18    5.04   0
  -6   8   2   -0.40    4.01   0
   6   8  -2   -0.24    3.57   0
  -5   8   2   -1.56    4.05   0
   5   8  -2   -1.92    2.61   0
   4   8  -2   -1.33    3.76   0
  -4   8   2   -0.09    3.84   0
  -3   8   2   -0.33    3.78   0
   3   8  -2   -0.64    3.48   0
   3   8  -2   -1.16    3.62   0
  -2   8   2    0.75    3.80   0
   2   8  -2   -0.64    3.64   0
   2   8  -2    2.36    3.54   0
  -1   8   2    0.66    3.76   0
   1   8  -2   -1.30    2.62   0
   1   8  -2    0.50    3.51   0
   0   8  -2   -0.62    3.73   0
   0   8  -2    4.12    3.56   0
   0   8   2   -2.45    3.78   0
   0  -8  -2   -1.29    2.55   0
  -1  -8  -2    4.46    3.59   0
  -1   8  -2    0.27    3.64   0
  -1   8  -2    2.93    3.86   0
   1   8   2   -0.44    3.81   0
  -2   8  -2    0.37    3.66   0
  -2   8  -2   -0.20    3.75   0
   2   8   2   -0.47    3.72   0
  -2  -8  -2   -1.74    3.66   0
  -3  -8  -2    6.94    3.76   0
  -3   8  -2    2.43    4.02   0
  -3   8  -2    3.12    3.83   0
   3   8   2   -0.73    2.62   0
  -4   8  -2    0.90    4.86   0
  -4   8  -2    0.94    4.82   0
   4   8   2    1.06    3.75   0
  -4  -8  -2    2.52    3.76   0
  -5   8  -2    0.18    6.15   0
  -5  -8  -2    1.70    2.57   0
   5   8   2    4.04    3.75   0
  -5   8  -2    0.56    5.73   0
   6   8   2   -1.82    3.88   0
   7   8   2    1.57    2.80   0
   8   8   2    6.41    2.77   0
   9   8   2    0.57    3.71   0
  10   8   2    3.92    3.85   0
  27   1  -3    1.72    2.73   0
  27  -1  -3    0.09    2.93   0
  27  -1  -3   -1.33    4.19   0
  27   1  -3   -0.14    3.98   0
  26  -1  -3   -1.41    4.09   0
  26   1  -3    0.17    2.68   0
  26   1  -3    4.36    3.61   0
  26  -1  -3    2.00    3.75   0
  25   1  -3    0.62    2.65   0
  25  -1  -3    0.22    3.57   0
  25   1  -3    3.75    2.46   0
  25  -1  -3    4.81    3.77   0
  24  -1  -3    1.77    3.35   0
  24   1  -3   -1.40    2.38   0
  24  -1  -3    2.39    3.51   0
  24   1  -3   -0.33    3.36   0
  23  -1  -3    3.20    3.26   0
  23   1  -3    5.76    3.22   0
  23  -1  -3    2.61    3.45   0
  23   1  -3    0.41    2.22   0
  22  -1  -3   -0.44    3.15   0
  22   1  -3    0.48    3.17   0
  22  -1  -3    0.93    3.31   0
  22   1  -3    2.69    2.39   0
  21   1  -3   -0.14    2.76   0
  21  -1  -3    5.03    3.33   0
  21  -1  -3   -0.27    3.17   0
  21   1  -3    1.00    3.05   0
  20   1  -3    3.93    2.91   0
  20  -1  -3    1.29    3.18   0
  20   1  -3    0.26    2.90   0
  20  -1  -3    4.25    2.08   0
  19   1  -3   -2.95    2.85   0
  19   1  -3    3.12    2.90   0
  19  -1  -3    0.28    2.33   0
  19  -1  -3    4.66    2.86   0
  18  -1  -3    0.88    2.93   0
  18  -1  -3    1.59    3.15   0
  18   1  -3    2.22    2.93   0
  18   1  -3    0.05    1.99   0
  17   1  -3    1.60    2.08   0
  17  -1  -3    2.98    2.96   0
  17  -1  -3    2.47    2.77   0
  17   1  -3    1.80    1.98   0
  16  -1  -3    5.01    2.67   0
  16  -1  -3    0.89    2.15   0
  16   1  -3   -0.88    1.89   0
  16   1  -3    3.02    2.59   0
  15   1  -3   19.59    2.75   0
  15  -1  -3   20.94    2.87   0
  15  -1  -3   23.87    2.22   0
  15   1  -3   22.25    2.77   0
  14   1  -3   -1.29    2.76   0
  14  -1  -3    0.38    2.70   0
  14   1  -3    1.66    2.71   0
  14  -1  -3    0.32    2.15   0
  13   1  -3    3.50    1.94   0
  13  -1  -3    8.53    2.98   0
  13  -1  -3    9.02    3.20   0
  13   1  -3    7.07    2.65   0
  12   1  -3   16.12    2.83   0
  12  -1  -3   15.79    3.27   0
  12  -1  -3   16.94    2.27   0
  12   1  -3   16.21    2.82   0
  11  -1  -3    2.03    3.30   0
  11   1  -3   -0.66    2.08   0
  11   1  -3    2.01    1.97   0
  10   1  -3  348.59    4.42   0
  10   1  -3  350.71    4.90   0
  10  -1  -3  361.30    6.13   0
   9   1  -3   36.04    3.21   0
  -9   1   3   38.07    3.77   0
   9  -1  -3   34.67    3.16   0
   9   1  -3   35.16    2.45   0
   8   1  -3  143.72    4.16   0
  -8   1   3  140.61    4.08   0
   8   1  -3  143.61    4.09   0
   8  -1  -3  151.37    5.22   0
   7  -1  -3  488.51    7.51   0
   7   1  -3  477.88    5.60   0
   7   1  -3  471.36    5.55   0
  -7   1   3  482.29    7.14   0
   6   1  -3  231.56    4.51   0
   6  -1  -3  237.31    5.29   0
  -6   1   3  246.18    5.88   0
   5   1  -3  267.99    6.02   0
   5  -1  -3  279.59    6.01   0
  -5   1   3  285.17    6.67   0
  -4   1   3 2452.36   15.60   0
   4   1  -3 2545.49   13.73   0
   4  -1  -3 2449.88   15.47   0
  -3   1   3  384.69    8.62   0
   3  -1  -3  381.32    8.53   0
   3   1  -3  366.88    7.19   0
  -2  -1   3   72.37    4.27   0
   2   1  -3   69.24    5.75   0
   2  -1  -3   75.25    5.14   0
  -2   1   3   70.89    7.01   0
  -1   1   3  177.58    7.42   0
   1  -1  -3  180.67    5.86   0
   1   1  -3  180.49    5.87   0
  -1  -1   3  181.80    5.74   0
   0   1  -3  112.71    5.40   0
   0  -1  -3  109.39    5.12   0
   0   1   3  109.43    5.31   0
   0  -1   3  114.57    6.43   0
   1  -1   3   93.28    6.57   0
   1   1   3   90.67    4.89   0
  -1  -1  -3   90.22    6.17   0
  -1   1  -3   88.66    5.65   0
   2   1   3  285.92    6.03   0
  -2  -1  -3  279.58    5.91   0
   2  -1   3  298.04    9.12   0
  -2   1  -3  279.75    9.18   0
   3  -1   3  215.88    8.92   0
   3   1   3  203.81    4.97   0
  -3  -1  -3  199.73    5.71   0
  -3   1  -3  206.99    7.68   0
   4  -1   3   11.67    5.12   0
  -4   1  -3    8.13    4.32   0
  -4  -1  -3    8.73    2.76   0
   4   1   3   11.23    3.01   0
  -5   1  -3  159.64    6.02   0
  -5  -1  -3  155.74    3.89   0
   5   1   3  157.69    3.93   0
   5  -1   3  166.33    6.44   0
  -6  -1  -3  140.52    4.17   0
  -6   1  -3  147.44    5.43   0
   6  -1   3  149.95    5.79   0
   6   1   3  139.04    3.58   0
  -7   1  -3   56.80    4.71   0
   7  -1   3   55.61    4.43   0
  -7  -1  -3   52.31    3.46   0
   7   1   3   57.28    3.61   0
   8   1   3   40.18    3.32   0
   8  -1   3   40.15    4.82   0
  -8   1  -3   32.89    3.74   0
  -8  -1  -3   32.96    2.51   0
   9   1   3   95.11    3.51   0
   9  -1   3  104.97    4.49   0
  -9   1  -3   98.10    4.30   0
  -9  -1  -3   99.26    3.42   0
  10   1   3    0.57    1.96   0
 -10   1  -3    2.66    2.97   0
  10  -1   3    0.87    3.25   0
 -10  -1  -3   -0.21    2.68   0
  11  -1   3   58.53    3.72   0
  11   1   3   53.36    2.42   0
 -11   1  -3   64.99    3.56   0
 -11  -1  -3   56.01    3.33   0
  12   1   3   19.81    2.28   0
  12  -1   3   19.53    3.30   0
 -12  -1  -3   16.63    2.20   0
  13  -1   3    2.91    3.05   0
  13   1   3    3.97    3.03   0
 -13  -1  -3    2.75    2.82   0
  14  -1   3   14.93    3.03   0
  14   1   3   16.01    3.05   0
 -14  -1  -3   12.70    2.90   0
  15  -1   3    9.90    2.17   0
 -15  -1  -3    6.55    2.89   0
  15   1   3    7.33    2.91   0
  16   1   3   13.62    2.13   0
 -16  -1  -3   16.30    2.16   0
  16  -1   3   14.37    3.24   0
  17  -1   3   11.32    3.01   0
  17   1   3   13.48    3.08   0
  17  -1   3   15.54    3.14   0
  18  -1   3   13.97    3.26   0
  18  -1   3   17.18    3.23   0
  18   1   3   13.18    3.20   0
  19  -1   3    2.02    2.30   0
  19  -1   3    4.31    3.32   0
  19   1   3    4.54    3.15   0
  20  -1   3    1.98    3.34   0
  20  -1   3    4.53    3.26   0
  20   1   3    3.86    3.17   0
  21  -1   3    6.13    3.27   0
  21  -1   3    0.34    3.46   0
  21   1   3    8.19    3.29   0
  22   1   3    2.78    2.36   0
  22  -1   3   -0.83    3.40   0
  22  -1   3   -0.19    3.56   0
  23  -1   3    2.61    3.53   0
  23   1   3   -0.78    2.54   0
  23  -1   3    1.04    3.62   0
  24   1   3    5.45    3.54   0
  24  -1   3    1.67    3.77   0
  24  -1   3    1.74    3.76   0
  24   1   3   -0.68    3.68   0
  25   1   3   -2.74    2.79   0
  25  -1   3    0.06    2.97   0
  25   1   3    1.78    3.91   0
  25  -1   3    0.95    2.78   0
  26   2  -3    3.89    3.87   0
  26   2  -3   -1.09    2.61   0
  26  -2  -3    2.46    3.96   0
  26  -2  -3   -0.01    4.12   0
  25   2  -3    1.34    2.53   0
  25  -2  -3    0.48    3.69   0
  25  -2  -3    1.60    3.94   0
  25   2  -3    3.35    3.67   0
  24  -2  -3   -1.57    3.57   0
  24   2  -3   -2.91    3.44   0
  24   2  -3    4.00    3.36   0
  24  -2  -3    4.16    3.85   0
  23  -2  -3    2.18    3.41   0
  23   2  -3    3.16    2.35   0
  23  -2  -3    0.49    2.63   0
  23   2  -3    1.41    2.27   0
  22   2  -3   -1.89    3.15   0
  22  -2  -3    0.03    3.49   0
  22  -2  -3    3.68    3.11   0
  22   2  -3   -0.30    2.17   0
  21   2  -3    2.30    2.19   0
  21  -2  -3    4.89    3.73   0
  21   2  -3   -1.76    2.99   0
  21  -2  -3    1.43    3.05   0
  20  -2  -3    5.03    3.22   0
  20  -2  -3    4.96    2.86   0
  20   2  -3   -0.54    2.95   0
  20   2  -3    3.99    2.88   0
  19   2  -3   -0.76    1.92   0
  19   2  -3    0.92    2.73   0
  19  -2  -3   -0.04    3.43   0
  19  -2  -3    0.72    2.04   0
  18  -2  -3    1.62    2.90   0
  18   2  -3    1.90    1.95   0
  18  -2  -3    5.37    3.37   0
  18   2  -3    2.36    1.87   0
  17  -2  -3    2.69    2.83   0
  17   2  -3    1.10    2.02   0
  17  -2  -3    1.99    3.36   0
  17   2  -3    1.26    2.76   0
  16  -2  -3    4.43    2.95   0
  16   2  -3    7.11    2.77   0
  16   2  -3    7.60    1.97   0
  16  -2  -3    6.80    3.62   0
  15  -2  -3   14.43    3.02   0
  15   2  -3   13.32    2.83   0
  15   2  -3   16.75    1.92   0
  15  -2  -3   17.23    3.45   0
  14  -2  -3   -0.48    3.80   0
  14  -2  -3    0.80    1.84   0
  14   2  -3    1.78    1.93   0
  13   2  -3    8.73    1.99   0
  13  -2  -3    9.97    3.78   0
  12  -2  -3   52.93    3.28   0
  12   2  -3   45.30    3.03   0
  11   2  -3  126.42    3.04   0
  11  -2  -3  133.13    4.81   0
 -10   2   3    3.97    3.11   0
  10   2  -3    7.54    2.89   0
  10  -2  -3    4.51    4.01   0
   9  -2  -3  109.21    5.07   0
   9   2  -3  103.72    2.95   0
  -9   2   3  109.05    4.40   0
   8   2  -3  194.22    3.55   0
  -8   2   3  186.11    5.29   0
   8  -2  -3  192.98    5.79   0
   7   2  -3    2.82    2.98   0
   7  -2  -3    3.85    4.14   0
  -7   2   3    2.05    3.83   0
   6   2  -3   36.04    2.48   0
   6  -2  -3   37.90    3.44   0
  -6   2   3   34.50    4.50   0
   5  -2  -3    9.32    4.26   0
  -5   2   3   10.33    4.53   0
   5   2  -3   10.06    2.30   0
   4   2  -3    0.05    3.20   0
  -4   2   3    0.86    4.42   0
   4  -2  -3    0.70    4.22   0
  -3   2   3   45.51    4.56   0
   3  -2  -3   45.98    4.32   0
   3   2  -3   43.86    3.60   0
   2  -2  -3   55.32    3.20   0
   2   2  -3   54.66    3.68   0
   2   2  -3   54.30    3.66   0
  -2   2   3   58.91    4.37   0
   1   2  -3    5.41    3.19   0
   1   2  -3    4.19    2.39   0
  -1   2   3    6.58    3.94   0
   1  -2  -3    3.74    3.59   0
   0  -2  -3   46.94    3.02   0
   0   2   3   45.13    4.27   0
   0   2  -3   46.48    4.12   0
   0   2  -3   50.13    4.32   0
   1   2   3   17.76    2.81   0
  -1  -2  -3   14.16    2.58   0
  -1   2  -3   18.04    4.27   0
  -1   2  -3   17.65    4.06   0
  -2   2  -3    4.80    5.06   0
   2   2   3    3.80    3.79   0
  -2  -2  -3    5.50    3.56   0
  -2   2  -3    4.17    3.62   0
  -3  -2  -3   18.81    3.51   0
   3   2   3   20.80    2.62   0
  -3   2  -3   22.64    5.72   0
  -3   2  -3   22.18    4.75   0
  -4   2  -3   11.47    6.11   0
  -4  -2  -3   12.89    3.15   0
   4   2   3    6.39    3.31   0
   5   2   3   35.06    3.40   0
  -5  -2  -3   35.14    2.43   0
   6   2   3   97.97    3.80   0
  -6  -2  -3   95.72    2.99   0
  -7  -2  -3    2.61    2.02   0
   7   2   3    4.75    2.98   0
   8  -2   3  123.10    9.14   0
   8  -2   3  118.77    8.39   0
  -8  -2  -3  110.56    2.88   0
   8   2   3  115.09    3.68   0
   9   2   3   78.16    2.70   0
   9  -2   3   83.47    6.41   0
   9  -2   3   80.36    5.70   0
  -9  -2  -3   85.93    3.41   0
 -10  -2  -3    2.04    1.89   0
  10   2   3    4.00    2.82   0
  10  -2   3    3.75    3.54   0
  10  -2   3    2.74    4.22   0
  11  -2   3    4.97    3.71   0
  11  -2   3    5.22    4.27   0
  11   2   3    7.74    2.77   0
 -11  -2  -3    5.77    2.67   0
  12   2   3    0.33    2.73   0
  12  -2   3   -0.55    3.69   0
 -12  -2  -3    1.25    1.77   0
  12  -2   3   -0.73    4.16   0
  13  -2   3   -0.69    3.61   0
 -13  -2  -3    1.27    1.84   0
  13   2   3    2.39    2.81   0
  13  -2   3    0.34    4.06   0
  14  -2   3    7.85    3.07   0
  14   2   3    8.91    2.03   0
 -14  -2  -3   12.82    2.81   0
  14  -2   3    8.31    3.29   0
  15  -2   3   17.55    3.43   0
  15   2   3   21.35    2.86   0
 -15  -2  -3   15.01    2.83   0
  15  -2   3   18.23    3.98   0
  16   2   3    2.62    2.14   0
 -16  -2  -3    0.78    1.91   0
  16  -2   3    2.11    3.24   0
  16  -2   3    1.23    3.29   0
  17   2   3    0.18    2.99   0
 -17  -2  -3   -1.19    2.06   0
  17  -2   3    1.45    3.29   0
  17  -2   3    3.16    3.88   0
  18   2   3    2.81    2.95   0
 -18  -2  -3   -0.21    2.00   0
  18  -2   3    1.41    3.31   0
  18  -2   3    0.88    3.81   0
  19   2   3    4.03    3.01   0
  19  -2   3    2.88    3.31   0
  19  -2   3   -0.62    4.17   0
  20  -2   3    0.31    4.23   0
  20   2   3    5.39    2.40   0
  20  -2   3   -0.07    3.38   0
  21   2   3   -0.19    2.28   0
  21  -2   3   -0.66    3.35   0
  21  -2   3    1.92    4.32   0
  22  -2   3   -0.05    4.42   0
  22   2   3   -1.20    2.49   0
  22  -2   3    2.96    4.61   0
  23  -2   3    1.28    3.89   0
  23   2   3    0.69    3.40   0
  23  -2   3    1.61    3.87   0
  24  -2   3    0.92    4.97   0
  24  -2   3    0.16    3.95   0
  24   2   3   -0.51    3.88   0
  25  -2   3    2.34    5.31   0
  25   2   3   -0.41    2.80   0
  25   2   3   -2.38    3.86   0
  25  -2   3    2.85    5.25   0
  26  -3  -3    1.47    5.35   0
  26   3  -3   -3.25    4.02   0
  25  -3  -3    0.40    4.18   0
  25  -3  -3    3.13    4.84   0
  25   3  -3   -1.52    3.68   0
  25   3  -3    0.74    3.69   0
  24   3  -3   -0.08    2.60   0
  24   3  -3   -0.98    2.67   0
  24  -3  -3    0.45    4.79   0
  24  -3  -3    0.50    4.35   0
  23  -3  -3    1.37    3.53   0
  23   3  -3    0.42    3.29   0
  23   3  -3   -0.93    3.40   0
  23  -3  -3    0.80    3.94   0
  22  -3  -3    1.22    3.51   0
  22   3  -3    0.55    3.22   0
  22   3  -3    2.19    2.34   0
  22  -3  -3   -0.91    3.82   0
  21  -3  -3    2.53    4.11   0
  21   3  -3    1.72    2.21   0
  21  -3  -3    2.45    3.92   0
  21   3  -3    1.59    2.27   0
  20  -3  -3    4.18    4.07   0
  20   3  -3    4.76    2.16   0
  20   3  -3    7.60    2.98   0
  20  -3  -3    4.62    3.88   0
  19  -3  -3    3.78    3.77   0
  19   3  -3    5.46    2.78   0
  19   3  -3    5.74    2.17   0
  19  -3  -3    4.66    3.85   0
  18   3  -3   -0.91    2.13   0
  18  -3  -3    3.10    3.60   0
  18  -3  -3    0.33    3.06   0
  18   3  -3   -0.61    3.00   0
  17   3  -3    3.68    2.74   0
  17  -3  -3   -0.77    3.01   0
  17  -3  -3    0.32    3.64   0
  16  -3  -3   15.00    4.47   0
  16   3  -3   16.76    2.85   0
  16  -3  -3   11.85    3.22   0
  15   3  -3   29.51    3.02   0
  15  -3  -3   25.85    3.76   0
  15  -3  -3   30.12    4.58   0
  14  -3  -3    2.26    3.59   0
  14   3  -3    5.43    2.77   0
  14  -3  -3    5.17    2.86   0
  13  -3  -3   46.26    4.99   0
  13   3  -3   45.65    3.09   0
  12   3  -3    3.86    2.61   0
  12  -3  -3    6.26    3.83   0
  11   3  -3   -0.28    2.71   0
  11  -3  -3    3.05    4.45   0
 -11   3   3    2.48    3.68   0
 -10   3   3   88.61    4.10   0
  10   3  -3   88.18    3.28   0
  10  -3  -3   89.80    4.60   0
   9  -3  -3    2.34    3.52   0
  -9   3   3    3.45    3.14   0
   9   3  -3    6.10    1.92   0
  -8   3   3   25.35    3.67   0
   8  -3  -3   23.81    3.72   0
   8   3  -3   20.21    2.10   0
   7   3  -3   17.59    2.96   0
  -7   3   3   14.52    3.99   0
   7  -3  -3   19.93    3.66   0
   6  -3  -3   58.33    3.89   0
   6   3  -3   57.38    2.48   0
  -6   3   3   58.90    4.27   0
   5  -3  -3   86.47    4.26   0
  -5   3   3   83.19    4.69   0
   5   3  -3   81.18    2.69   0
   4  -3  -3  336.63    5.82   0
  -4   3   3  336.81    5.40   0
   4   3  -3  326.20    4.47   0
  -3   3   3  234.79    5.46   0
   3  -3  -3  235.60    5.07   0
   3   3  -3  233.05    4.46   0
   2   3  -3    2.76    2.11   0
   2  -3  -3    4.62    3.13   0
  -2   3   3    5.38    3.63   0
   1  -3  -3   31.25    2.44   0
   1   3  -3   33.52    2.72   0
  -1   3   3   36.08    3.60   0
   0  -3  -3    6.28    2.18   0
   0   3  -3    5.73    2.38   0
   0   3   3    6.85    2.42   0
  -1   3  -3   41.57    3.75   0
  -1   3  -3   43.68    3.81   0
   1   3   3   39.96    2.65   0
  -1  -3  -3   42.98    3.30   0
  -2   3  -3   21.42    3.49   0
  -2  -3  -3   21.87    2.35   0
   2   3   3   21.19    3.42   0
  -2   3  -3   21.41    3.57   0
   3   3   3   45.20    2.64   0
  -3   3  -3   46.50    4.99   0
  -3   3  -3   43.58    4.70   0
  -3  -3  -3   41.35    2.52   0
  -4  -3  -3   -1.74    2.95   0
  -4   3  -3   -1.54    5.74   0
  -4   3  -3    0.52    4.43   0
   4   3   3   -2.31    3.08   0
  -5  -3  -3   37.93    2.31   0
   5   3   3   40.53    3.26   0
   6   3   3    1.75    3.01   0
  -6  -3  -3    1.81    2.81   0
  -7  -3  -3   32.08    2.24   0
   7   3   3   28.78    2.29   0
   8   3   3   12.29    3.07   0
  -8  -3  -3    6.62    2.01   0
  -9  -3  -3   -1.71    1.87   0
   9   3   3   -0.32    1.96   0
  10   3   3   59.10    3.17   0
 -10  -3  -3   60.98    3.03   0
 -11  -3  -3   68.91    3.19   0
  11   3   3   68.77    2.53   0
 -12  -3  -3    0.52    2.76   0
  12   3   3   -2.47    2.09   0
 -13  -3  -3    4.45    2.88   0
  13   3   3    6.42    2.07   0
 -14  -3  -3    3.05    2.77   0
  14   3   3   -0.22    2.92   0
  15   3   3    6.75    2.04   0
 -15  -3  -3    6.29    2.83   0
  16   3   3    7.60    2.84   0
 -16  -3  -3    8.15    1.97   0
  17   3   3    9.27    2.32   0
 -17  -3  -3    5.90    2.12   0
 -18  -3  -3    4.12    2.14   0
  18   3   3    0.92    3.03   0
  19   3   3   -0.11    2.30   0
  20   3   3   -0.72    2.32   0
  21   3   3    1.96    2.34   0
  22   3   3    4.06    2.54   0
  23   3   3   -0.24    2.63   0
  24   3   3    3.03    2.77   0
  24   4  -3   -1.84    2.77   0
  24   4  -3    1.76    3.74   0
  23   4  -3    2.16    3.59   0
  23   4  -3    3.33    3.64   0
  22   4  -3    4.14    3.45   0
  22   4  -3    0.59    2.54   0
  21   4  -3   -1.12    2.31   0
  21   4  -3   -0.30    2.32   0
  20   4  -3    1.22    2.26   0
  20   4  -3    1.04    3.11   0
  19   4  -3   -0.01    2.21   0
  19  -4  -3    1.69    6.53   0
  19   4  -3   -0.91    3.03   0
  19  -4  -3    1.13    6.68   0
  18  -4  -3    0.51    5.55   0
  18  -4  -3   -0.22    5.24   0
  18   4  -3   -0.75    2.08   0
  17   4  -3   -0.61    2.17   0
  17  -4  -3    1.14    4.77   0
  17  -4  -3    0.31    4.45   0
  16   4  -3   10.79    2.11   0
  16  -4  -3    7.48    4.32   0
  16  -4  -3    8.16    4.01   0
  15   4  -3   -0.93    3.03   0
  15  -4  -3    6.03    4.03   0
  15  -4  -3    6.25    3.79   0
  14   4  -3    2.06    2.75   0
  14  -4  -3    0.81    3.76   0
  14  -4  -3    1.10    4.51   0
  13   4  -3    7.00    2.07   0
  13  -4  -3   11.05    4.13   0
 -12   4   3   13.33    3.61   0
  12  -4  -3   16.51    3.88   0
  12   4  -3   16.21    2.15   0
  11   4  -3    2.90    2.89   0
  11  -4  -3    1.42    2.99   0
 -11   4   3    1.86    3.60   0
  10   4  -3   23.26    2.10   0
  10  -4  -3   20.20    3.35   0
 -10   4   3   20.36    3.42   0
   9  -4  -3    2.15    3.13   0
   9   4  -3    2.89    1.74   0
  -9   4   3    1.38    3.43   0
   8   4  -3   -1.36    2.55   0
  -8   4   3   -0.89    3.72   0
   8  -4  -3    2.20    3.79   0
  -7   4   3    9.86    3.60   0
   7  -4  -3    8.58    3.15   0
   7   4  -3   10.80    2.85   0
   6  -4  -3    1.40    2.91   0
  -6   4   3   -2.74    3.56   0
   6   4  -3   -0.49    1.97   0
   5  -4  -3    4.94    2.96   0
   5   4  -3    0.54    2.82   0
  -5   4   3    2.63    3.50   0
   4  -4  -3   -0.06    3.08   0
  -4   4   3    0.94    3.52   0
   4   4  -3    1.73    2.02   0
   3  -4  -3    7.28    2.21   0
  -3   4   3    9.08    3.53   0
   3   4  -3    8.70    2.09   0
   2  -4  -3    0.25    2.13   0
   2   4  -3   -0.08    2.81   0
  -2   4   3   -0.28    3.15   0
  -1   4   3   20.77    3.25   0
   1  -4  -3   17.49    2.15   0
   1   4  -3   16.99    3.02   0
   0   4  -3    0.53    2.00   0
   0   4   3    0.32    3.26   0
   0  -4  -3    2.50    1.91   0
   1   4   3    1.64    2.16   0
  -1  -4  -3    1.21    2.05   0
  -1   4  -3    3.00    2.81   0
  -2   4  -3    1.61    2.92   0
  -2   4  -3    2.98    3.42   0
   2   4   3    1.79    2.93   0
  -2  -4  -3    1.16    1.79   0
   3   4   3    1.46    1.98   0
  -3   4  -3    1.19    2.88   0
  -3  -4  -3    3.57    1.81   0
  -3   4  -3    1.29    2.90   0
  -4  -4  -3   13.21    2.71   0
  -4   4  -3   11.10    4.59   0
   4   4   3    8.78    2.10   0
  -4   4  -3    9.99    3.92   0
   5   4   3    4.92    2.84   0
  -5  -4  -3    2.97    2.62   0
  -5   4  -3    2.75    7.06   0
  -5   4  -3    4.04    7.23   0
   6   4   3    3.92    2.03   0
  -6  -4  -3    3.65    2.58   0
  -7  -4  -3   45.87    2.22   0
   7   4   3   42.35    2.38   0
   8   4   3    8.97    2.18   0
  -8  -4  -3    8.87    2.01   0
   9   4   3   25.09    3.03   0
  -9  -4  -3   23.75    2.24   0
  10   4   3   28.46    2.33   0
 -10  -4  -3   23.63    2.89   0
  11   4   3    1.19    1.98   0
 -11  -4  -3    2.54    1.87   0
  12   4   3    3.76    2.96   0
 -12  -4  -3    0.94    1.86   0
 -13  -4  -3    2.73    2.71   0
  13   4   3    4.23    2.95   0
 -14  -4  -3   -1.50    2.90   0
  14   4   3    2.63    2.11   0
  15   4   3   -0.97    2.13   0
 -15  -4  -3   -0.18    2.11   0
  16   4   3    3.42    2.87   0
 -16  -4  -3    1.61    2.06   0
  17   4   3    2.06    2.19   0
 -17  -4  -3   -0.65    3.01   0
 -18  -4  -3    1.69    3.00   0
  18   4   3    3.38    3.00   0
  19   4   3   -3.02    2.33   0
  20   4   3    5.19    3.59   0
  21   4   3   -1.38    3.70   0
  22   4   3   -0.49    2.64   0
  22   5  -3   -0.71    2.60   0
  22   5  -3    3.34    2.54   0
  21   5  -3    2.30    2.54   0
  21   5  -3    2.56    2.52   0
  20   5  -3    0.38    2.43   0
  20   5  -3   -2.33    3.45   0
  19   5  -3    1.41    2.52   0
  19   5  -3    3.54    3.32   0
  18   5  -3    6.32    3.24   0
  17   5  -3    0.02    3.15   0
  16   5  -3    3.08    2.12   0
  15   5  -3    2.18    2.87   0
  14   5  -3    2.40    1.98   0
  13   5  -3    4.97    2.95   0
  12  -5  -3    0.48    4.30   0
  12   5  -3    2.15    2.00   0
 -12   5   3    0.75    4.24   0
  11   5  -3    6.20    1.93   0
 -11   5   3    4.30    3.92   0
  11  -5  -3    4.06    3.88   0
  10   5  -3    3.78    2.77   0
  10  -5  -3    2.76    2.95   0
 -10   5   3    1.15    3.28   0
   9  -5  -3   10.33    3.65   0
  -9   5   3    4.52    3.59   0
   9   5  -3    7.56    2.83   0
   8   5  -3    1.19    2.05   0
   8  -5  -3    1.39    3.39   0
  -8   5   3   -0.63    3.34   0
   7  -5  -3   11.58    2.83   0
   7   5  -3    8.12    1.99   0
  -7   5   3   10.09    4.30   0
  -6   5   3   -0.86    3.74   0
   6  -5  -3    1.97    2.96   0
   6   5  -3   -1.60    2.72   0
   5  -5  -3    1.12    2.86   0
  -5   5   3    0.28    3.55   0
   5   5  -3   -0.85    2.84   0
   4  -5  -3   24.07    3.09   0
  -4   5   3   20.14    3.50   0
   4   5  -3   25.34    2.83   0
   3  -5  -3    9.56    2.92   0
   3   5  -3    9.49    2.13   0
  -3   5   3   11.67    2.40   0
  -2   5   3    7.19    3.27   0
   2   5  -3    3.81    2.89   0
   2  -5  -3   11.57    2.80   0
   1   5  -3    1.13    2.00   0
   1  -5  -3    7.11    2.74   0
  -1   5   3    4.83    3.19   0
   0   5  -3   23.39    2.41   0
   0   5   3   21.67    2.36   0
   0  -5  -3   24.74    2.21   0
   1   5   3    3.56    2.27   0
  -1   5  -3    1.29    3.06   0
  -1  -5  -3    2.81    1.95   0
  -1   5  -3    1.51    2.77   0
   2   5   3   14.93    3.24   0
  -2  -5  -3   14.80    2.91   0
  -2   5  -3   17.31    3.16   0
  -2   5  -3   17.90    3.21   0
  -3  -5  -3   90.65    3.32   0
  -3   5  -3   87.29    4.10   0
   3   5   3   85.61    2.86   0
  -3   5  -3   89.84    4.06   0
  -4   5  -3    6.19    3.70   0
   4   5   3    7.61    2.25   0
  -4   5  -3    6.54    3.23   0
  -4  -5  -3    5.61    2.02   0
  -5   5  -3   84.07    5.88   0
  -5  -5  -3   88.06    3.21   0
   5   5   3   83.87    3.43   0
  -5   5  -3   82.66    6.00   0
   6   5   3    6.27    2.99   0
  -6  -5  -3    7.82    2.86   0
  -7  -5  -3   -1.85    1.89   0
   7   5   3    1.05    2.81   0
  -8  -5  -3    5.86    2.67   0
   8   5   3    4.01    2.84   0
   9   5   3    3.59    1.98   0
  -9  -5  -3    5.89    2.03   0
 -10  -5  -3    1.67    2.76   0
  10   5   3    6.39    2.84   0
 -11  -5  -3    9.82    2.23   0
  11   5   3    7.96    2.20   0
  12   5   3   24.66    3.07   0
 -12  -5  -3   23.54    3.04   0
 -13  -5  -3    1.34    2.02   0
  13   5   3   -0.64    3.00   0
  14   5   3    7.64    3.17   0
 -14  -5  -3    3.01    3.00   0
 -15  -5  -3    0.55    2.19   0
  15   5   3   -0.88    2.32   0
  16   5   3   -0.88    2.30   0
 -16  -5  -3    1.72    3.20   0
  17   5   3    1.18    3.34   0
 -17  -5  -3    0.51    2.37   0
  18   5   3   -0.73    2.44   0
  19   5   3   -0.66    3.65   0
  20   5   3   -1.54    2.69   0
  21   5   3    2.00    3.92   0
  20   6  -3    4.76    3.89   0
  20   6  -3    2.92    3.94   0
  19   6  -3    2.67    3.61   0
  19   6  -3    2.07    3.60   0
  18   6  -3   -0.39    3.56   0
  18   6  -3   -0.86    2.61   0
  17   6  -3    4.53    2.43   0
  17   6  -3    1.04    3.41   0
  16   6  -3    2.67    2.46   0
  15   6  -3    3.29    3.22   0
  14   6  -3   -0.02    2.43   0
  13   6  -3   -3.29    2.25   0
  12   6  -3    3.11    2.19   0
 -11   6   3    0.13    5.16   0
  11   6  -3    1.87    2.16   0
  11  -6  -3    0.99    4.67   0
  10  -6  -3    0.61    3.89   0
 -10   6   3   -0.20    4.16   0
  10   6  -3   -0.81    2.16   0
  -9   6   3    0.04    4.05   0
   9  -6  -3    0.30    3.09   0
   9   6  -3   -0.46    2.94   0
  -8   6   3    2.29    3.38   0
   8  -6  -3   -0.79    3.06   0
   8   6  -3   -5.83    2.97   0
   7   6  -3    4.19    3.01   0
   7  -6  -3    3.78    3.10   0
  -7   6   3    2.62    3.57   0
   6  -6  -3    0.57    2.99   0
   6   6  -3    5.70    2.21   0
  -6   6   3    1.71    3.53   0
   5   6  -3   -2.14    2.14   0
   5  -6  -3   -0.28    3.00   0
  -5   6   3   -0.76    3.29   0
   4   6  -3    3.24    2.81   0
  -4   6   3   -0.45    3.27   0
   4  -6  -3    0.15    2.98   0
   3   6  -3   -0.93    2.16   0
   3  -6  -3    2.41    2.94   0
  -3   6   3    2.86    3.23   0
   2  -6  -3    0.28    2.08   0
   2   6  -3    2.02    3.13   0
  -2   6   3    1.41    2.41   0
   1   6  -3    9.81    3.08   0
  -1   6   3    6.61    3.14   0
   1  -6  -3    8.08    3.11   0
   0   6   3    8.67    2.41   0
   0   6  -3   11.30    3.02   0
   0   6  -3   11.72    3.05   0
   0  -6  -3    8.72    2.02   0
   1   6   3    2.21    3.07   0
  -1   6  -3    2.46    3.12   0
  -1   6  -3    2.19    2.88   0
  -1  -6  -3    2.76    2.86   0
   2   6   3    6.01    2.12   0
  -2  -6  -3    2.12    2.90   0
  -2   6  -3    6.63    3.14   0
  -2   6  -3    5.91    3.08   0
  -3   6  -3    1.10    3.02   0
   3   6   3    2.24    2.20   0
  -3  -6  -3    3.16    2.96   0
  -3   6  -3    0.31    3.79   0
  -4   6  -3    0.42    4.10   0
  -4  -6  -3    5.48    2.91   0
   4   6   3   -0.04    2.23   0
  -4   6  -3    0.42    3.13   0
  -5   6  -3    4.77    4.75   0
   5   6   3    3.19    2.99   0
  -5  -6  -3    1.91    2.98   0
  -5   6  -3    4.73    4.50   0
   6   6   3    5.20    3.03   0
  -6  -6  -3    2.69    2.81   0
   7   6   3    4.41    2.10   0
  -7  -6  -3    6.57    3.00   0
  -8  -6  -3    2.31    3.09   0
   8   6   3    2.59    3.15   0
  -9  -6  -3    4.15    3.00   0
   9   6   3   10.95    2.98   0
  10   6   3    1.51    2.20   0
 -10  -6  -3    2.83    2.10   0
 -11  -6  -3   -1.54    2.14   0
  11   6   3   -2.45    3.06   0
  12   6   3    4.07    3.14   0
 -12  -6  -3    2.03    3.14   0
 -13  -6  -3   -3.42    3.15   0
  13   6   3    0.89    2.29   0
 -14  -6  -3   -0.15    2.35   0
  14   6   3   -3.35    2.35   0
 -15  -6  -3    5.27    2.23   0
  15   6   3    4.15    2.57   0
 -16  -6  -3    1.00    3.46   0
  16   6   3    2.58    3.38   0
  17   6   3    4.12    3.76   0
  18   6   3    3.14    2.70   0
  16   7  -3   -0.61    2.77   0
  16   7  -3    0.45    2.62   0
  15   7  -3   -2.11    2.69   0
  15   7  -3   -0.49    3.75   0
  14   7  -3   -0.20    2.62   0
  13   7  -3    1.56    2.65   0
  12   7  -3    4.63    2.50   0
  11   7  -3    0.41    2.35   0
  10   7  -3   -3.46    3.39   0
 -10   7   3    1.12    5.08   0
  -9   7   3    0.82    4.54   0
   9   7  -3   -2.27    2.40   0
   8  -7  -3   -0.87    4.14   0
  -8   7   3    2.04    4.36   0
   8   7  -3    3.40    3.31   0
   7  -7  -3   -0.63    3.24   0
   7   7  -3    2.29    3.28   0
  -7   7   3    1.59    4.39   0
   6  -7  -3    1.99    3.29   0
   6   7  -3   -0.04    3.13   0
  -6   7   3    0.42    3.66   0
  -5   7   3    4.23    3.45   0
   5   7  -3    0.29    3.07   0
   5  -7  -3    2.75    3.31   0
   4   7  -3    2.76    2.39   0
   4  -7  -3    2.83    3.23   0
  -4   7   3   -3.33    3.53   0
   3   7  -3    3.07    2.35   0
   3  -7  -3    1.36    3.20   0
   3   7  -3    4.31    2.33   0
  -3   7   3    5.95    3.60   0
   2  -7  -3    4.00    2.36   0
  -2   7   3    2.94    3.39   0
   2   7  -3    6.19    3.37   0
   2   7  -3    2.21    2.35   0
   1  -7  -3    2.61    2.25   0
   1   7  -3    3.79    3.25   0
   1   7  -3    1.63    3.24   0
  -1   7   3    1.27    3.39   0
   0  -7  -3    1.21    2.29   0
   0   7  -3    1.62    3.26   0
   0   7   3    4.29    3.31   0
   0   7  -3    0.11    3.28   0
  -1   7  -3    3.36    3.29   0
   1   7   3    1.94    3.02   0
  -1   7  -3    3.35    3.14   0
  -1  -7  -3   -0.33    3.09   0
  -2  -7  -3    1.73    2.31   0
   2   7   3    1.31    3.10   0
  -2   7  -3    0.77    3.55   0
  -2   7  -3    1.51    3.20   0
  -3   7  -3    3.13    3.38   0
  -3  -7  -3   -0.41    3.28   0
   3   7   3    1.72    3.38   0
  -3   7  -3    2.87    3.55   0
  -4   7  -3    1.15    4.01   0
  -4   7  -3    1.27    4.26   0
   4   7   3    4.41    3.26   0
  -4  -7  -3   -0.81    2.33   0
  -5  -7  -3   -0.93    3.41   0
  -5   7  -3    0.59    4.98   0
   5   7   3    3.16    2.43   0
  -5   7  -3    3.09    4.89   0
  -6  -7  -3    1.92    3.33   0
   6   7   3    3.13    3.26   0
   7   7   3    2.31    3.30   0
  -7  -7  -3    3.05    2.35   0
  -8  -7  -3   -3.91    2.24   0
   8   7   3   -0.97    3.36   0
   9   7   3    4.13    2.36   0
  -9  -7  -3    3.52    2.32   0
  10   7   3    0.49    2.46   0
 -10  -7  -3   -0.19    2.31   0
 -11  -7  -3    2.20    2.52   0
  11   7   3    0.67    3.59   0
  12   7   3    3.92    3.40   0
 -12  -7  -3   -1.45    2.65   0
 -13  -7  -3    1.84    2.39   0
  13   7   3   -0.44    2.70   0
 -14  -7  -3   -1.80    2.80   0
  14   7   3    3.51    2.67   0
  15   7   3   -1.23    2.77   0
  11   8  -3    0.33    3.86   0
  11   8  -3   -0.57    3.93   0
  10   8  -3    3.26    3.79   0
  10   8  -3    1.29    3.87   0
   9   8  -3    1.36    3.73   0
   9   8  -3   -3.27    3.89   0
  -9   8   3    0.39    5.73   0
  -9   8   3    0.11    6.24   0
   8   8  -3    2.72    3.78   0
  -8   8   3    1.02    5.07   0
   8   8  -3   -2.51    3.72   0
   7   8  -3   -0.72    3.70   0
   7   8  -3    0.07    3.80   0
  -7   8   3    3.04    4.99   0
   6   8  -3   -0.01    3.66   0
   6   8  -3   -0.73    2.54   0
  -6   8   3   -1.83    4.03   0
  -5   8   3    2.17    3.84   0
   5   8  -3    0.76    3.76   0
   5   8  -3   -2.12    2.76   0
   4   8  -3    7.48    3.77   0
   4   8  -3    4.30    3.56   0
  -4   8   3    2.41    3.93   0
   4  -8  -3    4.15    3.81   0
   3   8  -3    1.96    3.75   0
  -3   8   3    4.82    3.82   0
   3   8  -3   -1.49    3.69   0
   3  -8  -3   -1.03    3.78   0
  -2   8   3    1.54    3.70   0
   2  -8  -3    3.53    2.55   0
   2   8  -3    0.04    3.59   0
   2   8  -3    0.22    3.74   0
   1  -8  -3    7.23    3.67   0
  -1   8   3    2.24    3.86   0
   1   8  -3   -0.86    3.64   0
   1   8  -3    0.43    2.69   0
   0   8  -3    2.82    3.54   0
   0   8  -3   -2.67    3.57   0
   0   8   3    2.42    3.78   0
   0  -8  -3   -2.54    3.72   0
  -1  -8  -3   -3.74    3.72   0
  -1   8  -3    0.16    3.65   0
   1   8   3    5.30    3.72   0
  -1   8  -3    1.04    3.74   0
  -2   8  -3    0.36    4.52   0
   2   8   3    0.27    3.67   0
  -2  -8  -3    2.65    3.66   0
  -2   8  -3   -1.18    4.67   0
  -3   8  -3    0.34    4.54   0
  -3   8  -3    1.83    4.74   0
  -3  -8  -3    3.05    3.63   0
   3   8   3    1.07    2.75   0
  -4  -8  -3    7.12    3.79   0
  -4   8  -3    1.36    4.98   0
   4   8   3    3.00    3.81   0
  -4   8  -3    0.92    4.77   0
  -5  -8  -3   -1.13    2.65   0
   5   8   3   -2.83    2.83   0
   6   8   3   -0.73    3.80   0
  -6  -8  -3    2.35    3.66   0
  -7  -8  -3    2.73    2.66   0
   7   8   3   -2.36    3.83   0
   8   8   3    1.38    3.76   0
  -8  -8  -3   -1.48    3.70   0
  -9  -8  -3    1.12    3.85   0
   9   8   3    4.54    3.96   0
  27   0  -4    2.42    3.98   0
  27   0  -4    0.23    4.17   0
  26   0  -4   -4.34    3.70   0
  26   0  -4    0.88    2.60   0
  25   0  -4    0.14    3.57   0
  25   0  -4    0.27    3.51   0
  24   0  -4    1.76    3.47   0
  24   0  -4   -2.55    3.43   0
  23   0  -4   -0.84    2.22   0
  23   0  -4    2.35    3.17   0
  22   0  -4    3.04    2.35   0
  22   0  -4    2.41    2.23   0
  21   0  -4    5.03    2.22   0
  21   0  -4    5.22    3.00   0
  20   0  -4    4.68    2.15   0
  20   0  -4    3.84    2.88   0
  19   0  -4   -0.71    2.86   0
  19   0  -4    3.01    2.08   0
  18   0  -4   10.09    2.90   0
  18   0  -4   12.05    2.99   0
  17   0  -4   13.50    2.18   0
  17   0  -4   13.01    2.20   0
  16   0  -4    8.54    2.81   0
  16   0  -4    5.21    2.97   0
  15   0  -4   37.43    3.25   0
  15   0  -4   41.65    2.37   0
  14   0  -4   59.84    2.62   0
  14   0  -4   57.36    2.69   0
  13   0  -4   23.67    2.13   0
  13   0  -4   22.35    2.23   0
  12   0  -4    1.23    2.02   0
  12   0  -4   -0.90    2.99   0
  11   0  -4   68.41    2.74   0
  10   0  -4    7.49    2.25   0
   9   0  -4   10.91    3.44   0
   8   0  -4    0.62    2.47   0
  -8   0   4    2.92    2.35   0
  -7   0   4    2.66    2.46   0
   7   0  -4    5.12    3.60   0
  -6   0   4  152.45    4.87   0
   6   0  -4  163.22    4.33   0
  -5   0   4  163.90    4.59   0
   5   0  -4  161.69    4.84   0
   4   0  -4  947.83   10.30   0
  -4   0   4  986.28    9.49   0
  -3   0   4  268.09    6.54   0
   3   0  -4  275.26    8.40   0
   2   0  -4  345.56    8.94   0
  -2   0   4  352.45    7.50   0
  -1   0   4   54.13    6.98   0
   1   0  -4   51.11    7.08   0
   0   0  -4  100.97    5.51   0
   0   0   4  104.70    7.32   0
  -1   0  -4  236.92    7.63   0
   1   0   4  244.88    6.47   0
  -2   0  -4  109.25    4.82   0
   2   0   4  120.01    6.34   0
  -3   0  -4   71.34    4.96   0
   3   0   4   78.86    4.04   0
  -4   0  -4   66.74    4.18   0
   4   0   4   67.30    3.55   0
  -5   0  -4   39.04    3.00   0
   5   0   4   40.32    3.17   0
  -6   0  -4   25.98    3.38   0
   6   0   4   25.28    3.83   0
   7   0   4   24.81    3.65   0
  -7   0  -4   21.62    3.39   0
   8   0   4  113.91    4.27   0
  -8   0  -4  110.45    4.11   0
  -9   0  -4    7.74    2.11   0
   9   0   4   11.06    3.12   0
  10   0   4  244.81    4.84   0
 -10   0  -4  250.93    4.69   0
  11   0   4   65.66    2.92   0
 -11   0  -4   62.03    2.76   0
 -12   0  -4    2.76    2.78   0
  12   0   4    1.22    2.94   0
  13   0   4    9.52    3.04   0
 -13   0  -4    9.64    2.79   0
  14   0   4   14.71    3.07   0
 -14   0  -4   13.36    2.80   0
  15   0   4   59.37    3.44   0
 -15   0  -4   58.29    3.18   0
  16   0   4    1.51    2.80   0
 -16   0  -4    3.71    2.77   0
  17   0   4   13.94    3.20   0
  18   0   4    3.26    3.11   0
  19   0   4   10.22    3.28   0
  20   0   4    2.79    3.35   0
  21   0   4    1.35    3.52   0
  22   0   4    1.85    3.46   0
  22   0   4    1.14    3.54   0
  23   0   4   -0.65    2.59   0
  23   0   4    0.59    2.59   0
  24   0   4   -1.32    3.79   0
  24   0   4    3.79    3.93   0
  25   0   4    3.47    4.03   0
  25   0   4    7.60    3.80   0
  27   1  -4    1.87    2.78   0
  27  -1  -4    3.04    4.06   0
  27  -1  -4    1.00    4.13   0
  27   1  -4    1.05    3.82   0
  26  -1  -4    3.46    3.94   0
  26   1  -4   -0.92    3.90   0
  26  -1  -4   -0.33    3.86   0
  26   1  -4    0.59    3.78   0
  25   1  -4    4.13    3.52   0
  25   1  -4    4.19    3.57   0
  25  -1  -4    6.72    3.71   0
  25  -1  -4    3.00    3.50   0
  24   1  -4   -3.35    3.36   0
  24  -1  -4   -2.26    3.37   0
  24   1  -4    1.81    2.37   0
  24  -1  -4    2.15    3.60   0
  23  -1  -4    1.52    2.47   0
  23  -1  -4    1.50    2.22   0
  23   1  -4    0.53    3.09   0
  23   1  -4   -0.22    2.42   0
  22  -1  -4    2.08    3.14   0
  22   1  -4    7.48    3.20   0
  22   1  -4   -2.04    3.18   0
  22  -1  -4    1.57    3.40   0
  21  -1  -4    1.44    3.07   0
  21  -1  -4    0.15    3.13   0
  21   1  -4    3.11    3.10   0
  21   1  -4    2.15    2.94   0
  20   1  -4    2.42    1.97   0
  20   1  -4   -0.90    2.93   0
  20  -1  -4    0.18    3.23   0
  20  -1  -4   -0.04    2.15   0
  19  -1  -4    3.90    3.20   0
  19  -1  -4    1.31    2.00   0
  19   1  -4   -0.32    2.88   0
  19   1  -4    0.99    2.15   0
  18  -1  -4    0.59    2.30   0
  18  -1  -4    0.58    2.95   0
  18   1  -4    3.59    2.09   0
  18   1  -4    2.62    2.95   0
  17  -1  -4   -1.27    3.10   0
  17  -1  -4    0.38    1.97   0
  17   1  -4    0.34    1.87   0
  17   1  -4   -1.18    2.11   0
  16  -1  -4    2.76    3.13   0
  16   1  -4    0.35    1.90   0
  16  -1  -4    0.93    2.07   0
  16   1  -4   -1.51    1.82   0
  15  -1  -4   38.27    2.64   0
  15  -1  -4   42.12    2.89   0
  15   1  -4   37.39    3.01   0
  15   1  -4   39.68    2.91   0
  14   1  -4   -3.28    1.93   0
  14  -1  -4   -1.15    1.97   0
  14   1  -4    0.95    2.63   0
  14  -1  -4    3.31    3.16   0
  13   1  -4   10.45    2.72   0
  13  -1  -4    7.11    3.38   0
  13   1  -4    6.28    2.75   0
  12  -1  -4    3.08    3.13   0
  12   1  -4    3.66    2.83   0
  12   1  -4    2.79    1.81   0
  11   1  -4   79.21    3.55   0
  11   1  -4   85.97    3.54   0
  11  -1  -4   88.22    3.25   0
  10   1  -4  242.40    4.37   0
  10  -1  -4  241.12    4.48   0
  10   1  -4  238.70    4.41   0
 -10   1   4  243.37    4.81   0
   9  -1  -4   16.67    3.86   0
  -9   1   4   18.24    3.39   0
   9   1  -4   18.80    2.35   0
  -8   1   4  321.87    5.69   0
   8   1  -4  310.44    4.93   0
   8  -1  -4  329.71    5.30   0
  -7   1   4   65.43    3.98   0
   7   1  -4   66.18    3.02   0
   7  -1  -4   64.57    4.46   0
   6   1  -4  100.92    4.32   0
   6  -1  -4  106.40    4.75   0
  -6   1   4   99.98    3.68   0
   5  -1  -4  282.74    6.21   0
  -5   1   4  276.22    6.19   0
   5   1  -4  271.37    4.95   0
   4   1  -4   74.80    3.66   0
  -4  -1   4   78.15    4.48   0
  -4   1   4   78.82    5.44   0
   4  -1  -4   75.07    4.18   0
  -3   1   4   13.02    5.49   0
   3  -1  -4   14.09    5.48   0
   3   1  -4   13.98    4.57   0
  -3  -1   4   13.16    3.09   0
  -2   1   4    0.12    4.11   0
   2   1  -4    1.09    3.52   0
   2  -1  -4    4.67    5.57   0
  -2  -1   4    1.24    4.49   0
   1   1  -4   94.48    4.68   0
  -1   1   4   87.59    6.45   0
  -1  -1   4   95.92    4.38   0
   1  -1  -4   92.25    6.04   0
   0  -1   4    8.44    3.52   0
   0  -1  -4    7.53    5.41   0
   0   1  -4    6.59    5.54   0
   0   1   4    8.90    5.96   0
  -1   1  -4   81.52    5.00   0
   1  -1   4   86.84    4.78   0
  -1  -1  -4   81.02    4.23   0
   1   1   4   80.23    4.45   0
  -2   1  -4  203.49    7.12   0
  -2  -1  -4  200.42    5.73   0
   2  -1   4  206.08    7.05   0
   2   1   4  203.67    4.94   0
  -3  -1  -4   21.78    3.15   0
   3  -1   4   23.29    5.39   0
   3   1   4   18.30    4.25   0
  -3   1  -4   21.07    4.94   0
  -4  -1  -4    7.25    3.67   0
   4   1   4    7.49    3.82   0
   4  -1   4    6.43    4.81   0
  -4   1  -4    4.37    4.14   0
  -5  -1  -4   40.03    3.51   0
   5  -1   4   42.12    4.77   0
   5   1   4   35.27    3.73   0
  -5   1  -4   37.83    4.11   0
  -6   1  -4  115.36    4.83   0
   6  -1   4  121.18    5.29   0
  -6  -1  -4  120.28    3.31   0
   6   1   4  118.54    3.40   0
  -7   1  -4   20.70    3.62   0
  -7  -1  -4   17.26    3.10   0
   7  -1   4   20.27    4.27   0
   7   1   4   23.55    3.33   0
   8  -1   4    5.44    3.72   0
   8   1   4    6.28    2.02   0
  -8   1  -4    8.18    3.21   0
  -8  -1  -4   10.26    2.99   0
   9  -1   4    7.07    3.47   0
  -9  -1  -4    4.51    2.04   0
   9   1   4    6.38    2.12   0
  -9   1  -4    6.82    3.07   0
  10   1   4   61.55    2.51   0
 -10  -1  -4   63.61    2.66   0
 -10   1  -4   63.37    3.56   0
  10  -1   4   66.42    3.85   0
  11   1   4    0.84    1.96   0
 -11  -1  -4    3.74    2.69   0
 -11   1  -4    3.38    2.97   0
  11  -1   4    2.53    2.44   0
 -12  -1  -4    2.70    2.85   0
  12   1   4    6.83    3.01   0
  12  -1   4    2.63    3.16   0
 -12   1  -4    3.64    2.94   0
  13   1   4    3.28    3.06   0
 -13  -1  -4    2.42    2.04   0
 -13   1  -4    3.05    2.83   0
  13  -1   4   -1.21    3.40   0
  14   1   4   25.72    2.30   0
 -14  -1  -4   26.17    2.20   0
  14  -1   4   27.50    3.40   0
  15   1   4    3.01    2.01   0
  15  -1   4    1.73    3.10   0
 -15  -1  -4    4.84    2.79   0
 -16  -1  -4   10.62    1.93   0
  16   1   4    7.67    3.09   0
  16  -1   4   13.10    3.27   0
 -17  -1  -4   17.82    2.98   0
  17  -1   4   19.74    3.38   0
  17   1   4   15.84    2.98   0
  18   1   4    1.74    2.03   0
  18  -1   4    2.66    3.36   0
 -18  -1  -4    3.55    2.02   0
  19  -1   4    3.61    2.98   0
  19  -1   4    6.27    3.25   0
  19   1   4    3.05    3.05   0
  20  -1   4   -1.97    3.45   0
  20  -1   4    2.20    3.21   0
  20   1   4    4.21    3.21   0
  21  -1   4   -0.71    3.57   0
  21  -1   4    2.16    3.35   0
  21   1   4    2.04    3.50   0
  22  -1   4    0.13    3.34   0
  22   1   4   -1.70    3.46   0
  22  -1   4    2.87    3.81   0
  23  -1   4    1.90    3.52   0
  23  -1   4    3.55    3.90   0
  23   1   4    0.23    2.72   0
  24  -1   4    5.95    3.93   0
  24  -1   4    1.45    4.02   0
  24   1   4    0.57    3.88   0
  24   1   4    1.18    2.53   0
  25   1   4    0.24    4.12   0
  25  -1   4    0.46    4.12   0
  25   1   4   -1.14    2.80   0
  25  -1   4   -0.10    4.06   0
  27  -2  -4    2.98    4.11   0
  27  -2  -4    2.87    4.44   0
  27   2  -4    0.82    2.74   0
  26   2  -4    1.99    3.70   0
  26   2  -4   -0.46    2.62   0
  26  -2  -4   -4.95    4.35   0
  26  -2  -4    1.44    4.12   0
  25   2  -4    1.82    2.38   0
  25   2  -4   -1.26    3.59   0
  25  -2  -4    0.14    3.93   0
  25  -2  -4   -1.17    3.72   0
  24   2  -4    2.48    3.34   0
  24   2  -4    2.16    2.37   0
  24  -2  -4    1.73    3.83   0
  24  -2  -4    2.42    3.81   0
  23   2  -4    1.62    2.24   0
  23   2  -4    2.61    3.34   0
  23  -2  -4   -1.18    3.67   0
  23  -2  -4    1.26    3.33   0
  22   2  -4    3.70    3.14   0
  22  -2  -4    1.96    3.55   0
  22  -2  -4    0.46    3.24   0
  22   2  -4   -0.42    2.24   0
  21  -2  -4    4.05    3.07   0
  21   2  -4    1.09    3.13   0
  21  -2  -4    0.91    3.68   0
  21   2  -4    2.11    2.25   0
  20  -2  -4   -0.33    3.62   0
  20  -2  -4    0.12    2.17   0
  20   2  -4    0.18    2.08   0
  20   2  -4    0.81    2.10   0
  19   2  -4    9.16    2.05   0
  19  -2  -4    6.00    3.48   0
  19  -2  -4    9.93    3.06   0
  19   2  -4    8.91    2.08   0
  18  -2  -4    1.09    2.12   0
  18   2  -4    4.12    2.05   0
  18  -2  -4    4.00    3.23   0
  18   2  -4    6.62    2.87   0
  17  -2  -4    0.88    2.33   0
  17  -2  -4    0.83    2.91   0
  17   2  -4    0.51    1.97   0
  17   2  -4    2.64    2.05   0
  16  -2  -4    4.89    3.46   0
  16   2  -4    8.30    2.83   0
  16   2  -4    5.93    2.70   0
  16  -2  -4    3.51    2.86   0
  15  -2  -4    0.53    2.07   0
  15   2  -4    2.87    2.75   0
  15  -2  -4    3.46    3.60   0
  15   2  -4    0.69    2.78   0
  14   2  -4   43.54    2.33   0
  14  -2  -4   45.75    3.13   0
  14   2  -4   42.91    2.17   0
  13  -2  -4   56.28    3.84   0
  13   2  -4   53.60    2.91   0
  13   2  -4   51.03    2.40   0
  12  -2  -4   -0.16    2.75   0
  12   2  -4    0.15    1.91   0
 -12   2   4    2.91    2.94   0
  12   2  -4   -1.97    1.93   0
  11  -2  -4    6.16    3.88   0
 -11   2   4    7.22    3.01   0
  11   2  -4    8.28    1.94   0
  11   2  -4    9.18    2.85   0
 -10   2   4   38.28    3.43   0
  10   2  -4   35.65    2.27   0
  10   2  -4   37.21    2.96   0
  10  -2  -4   37.61    3.08   0
   9  -2  -4   11.71    4.07   0
   9   2  -4   12.72    2.14   0
   9   2  -4    8.46    2.13   0
  -9   2   4    8.13    2.42   0
   8  -2  -4   85.10    4.82   0
   8   2  -4   83.44    3.49   0
  -8   2   4   84.21    4.38   0
   8   2  -4   78.73    3.46   0
   7  -2  -4    8.08    4.23   0
   7   2  -4    6.84    2.16   0
   7   2  -4    6.32    3.10   0
  -7   2   4    8.64    4.13   0
   6   2  -4    6.39    3.18   0
   6   2  -4    6.92    2.20   0
  -6   2   4    9.39    4.00   0
   6  -2  -4   11.33    4.10   0
  -5   2   4   46.45    4.44   0
   5   2  -4   40.28    2.73   0
   5  -2  -4   45.79    4.50   0
   5   2  -4   38.94    2.67   0
   4   2  -4   62.22    2.94   0
   4   2  -4   60.00    3.64   0
  -4   2   4   63.33    4.62   0
   4  -2  -4   59.84    3.40   0
   3  -2  -4  132.25    3.86   0
   3   2  -4  133.84    3.60   0
  -3   2   4  140.56    4.82   0
  -2   2   4  626.28    6.74   0
   2   2  -4  584.63    7.07   0
   2  -2  -4  627.63    7.15   0
   1  -2  -4  294.43    4.82   0
   1   2  -4  290.78    5.88   0
  -1   2   4  289.61    5.60   0
   0   2   4    5.52    2.61   0
   0   2  -4    4.14    2.75   0
   0  -2  -4    5.40    3.55   0
  -1   2  -4    0.24    4.19   0
  -1  -2  -4   -1.17    2.41   0
   1   2   4    1.36    2.62   0
  -2  -2  -4    1.01    3.36   0
  -2   2  -4    1.61    4.31   0
   2   2   4   -0.30    3.61   0
   3   2   4   65.68    3.76   0
  -3  -2  -4   60.78    2.83   0
   3  -2   4   64.55    4.62   0
  -3   2  -4   66.83    5.88   0
   4  -2   4   48.05    5.01   0
  -4  -2  -4   45.67    3.34   0
  -4   2  -4   45.73    5.47   0
   4   2   4   41.77    3.54   0
  -5   2  -4  109.19    6.45   0
   5   2   4  104.74    3.21   0
  -5  -2  -4  108.72    3.78   0
   5  -2   4  117.15    7.27   0
   6  -2   4    8.38    5.36   0
   6   2   4    7.63    3.13   0
  -6  -2  -4    7.16    2.97   0
  -6   2  -4    8.99    4.88   0
  -7  -2  -4    3.74    2.00   0
   7   2   4    3.09    2.17   0
  -7   2  -4    2.97    4.05   0
   7  -2   4    4.05    5.36   0
  -8  -2  -4    1.45    2.01   0
   8   2   4    3.11    2.09   0
   8  -2   4    3.89    5.08   0
  -9  -2  -4    1.74    1.87   0
   9  -2   4    1.96    4.52   0
   9   2   4   -1.24    2.10   0
 -10  -2  -4   36.55    2.90   0
  10   2   4   30.59    3.00   0
  10  -2   4   38.41    5.00   0
  11  -2   4    4.24    3.65   0
  11   2   4    5.21    2.83   0
 -11  -2  -4    7.62    1.83   0
  12  -2   4   33.62    3.48   0
  12   2   4   30.03    2.32   0
 -12  -2  -4   32.74    2.75   0
  12  -2   4   33.85    4.05   0
  13   2   4   -0.52    1.93   0
  13  -2   4    0.11    3.52   0
 -13  -2  -4    2.48    1.89   0
  13  -2   4    0.52    4.07   0
  14   2   4   -2.13    2.86   0
  14  -2   4   -0.27    3.81   0
 -14  -2  -4   -0.33    2.63   0
  14  -2   4    1.76    2.79   0
  15  -2   4    0.06    3.68   0
 -15  -2  -4    0.97    2.06   0
  15  -2   4    0.96    3.16   0
  15   2   4    6.35    3.06   0
  16   2   4    0.89    1.97   0
  16  -2   4    1.46    4.25   0
 -16  -2  -4    4.79    2.05   0
  16  -2   4    2.59    3.21   0
  17  -2   4    1.56    4.08   0
 -17  -2  -4    4.77    2.88   0
  17  -2   4   -0.32    3.16   0
  17   2   4    0.54    2.93   0
  18   2   4   10.33    3.04   0
  18  -2   4    5.52    4.14   0
  18  -2   4    6.13    3.90   0
 -18  -2  -4    8.30    2.99   0
 -19  -2  -4   -0.13    2.12   0
  19  -2   4   -0.05    3.29   0
  19   2   4   -0.75    2.14   0
  19  -2   4    0.21    3.38   0
  20   2   4   -2.77    2.24   0
  20  -2   4    0.81    3.53   0
  20  -2   4    2.27    3.42   0
  21   2   4    0.19    2.41   0
  21  -2   4    1.06    3.66   0
  21  -2   4    1.33    3.71   0
  22  -2   4    1.02    4.48   0
  22   2   4   -2.47    2.49   0
  22  -2   4   -1.00    4.51   0
  23  -2   4    1.22    3.90   0
  23  -2   4    0.77    3.79   0
  23   2   4    2.12    2.61   0
  24  -2   4    0.56    3.90   0
  24  -2   4   -0.73    4.04   0
  24   2   4    4.87    2.91   0
  26  -3  -4    0.66    4.49   0
  26   3  -4   -0.77    2.82   0
  26   3  -4   -1.32    3.92   0
  26  -3  -4    1.37    4.12   0
  25  -3  -4    2.26    5.26   0
  25   3  -4   -1.64    3.68   0
  25  -3  -4   -0.65    3.96   0
  25   3  -4   -1.23    3.65   0
  24   3  -4   -1.11    2.61   0
  24  -3  -4    1.23    3.79   0
  24  -3  -4   -0.86    5.08   0
  24   3  -4   -0.22    2.56   0
  23  -3  -4    1.42    3.98   0
  23  -3  -4   -1.28    3.55   0
  23   3  -4   -0.50    2.45   0
  23   3  -4   -2.18    3.45   0
  22  -3  -4   -0.08    3.77   0
  22   3  -4    6.93    2.42   0
  22  -3  -4    2.38    3.44   0
  22   3  -4   -0.79    3.39   0
  21   3  -4    1.95    2.17   0
  21  -3  -4    2.19    3.75   0
  21  -3  -4    4.57    3.32   0
  21   3  -4    0.26    3.14   0
  20  -3  -4    3.33    3.83   0
  20  -3  -4    2.01    3.22   0
  20   3  -4   -0.13    2.90   0
  20   3  -4    3.86    3.00   0
  19  -3  -4    8.81    3.68   0
  19   3  -4    7.33    3.00   0
  19  -3  -4    6.51    3.14   0
  19   3  -4    5.07    2.12   0
  18  -3  -4    2.88    3.77   0
  18   3  -4    3.03    2.90   0
  18  -3  -4    3.52    3.80   0
  18   3  -4    3.11    2.86   0
  17  -3  -4    3.07    3.51   0
  17  -3  -4   -1.80    2.92   0
  17   3  -4   -0.67    2.80   0
  17   3  -4    1.22    2.76   0
  16   3  -4    2.40    2.79   0
  16  -3  -4    3.68    2.82   0
  16  -3  -4    4.08    3.47   0
  16   3  -4    3.52    1.94   0
  15  -3  -4    1.06    3.53   0
  15   3  -4   -0.89    1.92   0
  15   3  -4    2.17    1.92   0
  14   3  -4   58.83    2.51   0
  14   3  -4   63.99    3.14   0
  14  -3  -4   57.93    5.10   0
  13   3  -4    3.26    2.73   0
  13  -3  -4    1.04    3.94   0
  12  -3  -4   23.87    4.06   0
  12   3  -4   19.89    2.82   0
 -12   3   4   24.42    3.29   0
  11   3  -4   14.12    2.76   0
  11  -3  -4   17.52    4.10   0
 -11   3   4   16.25    3.04   0
 -10   3   4    1.16    3.03   0
  10  -3  -4    1.86    3.47   0
  10   3  -4   -1.68    2.66   0
  -9   3   4    0.11    3.35   0
   9   3  -4    3.56    2.71   0
   9  -3  -4    2.06    3.59   0
  -8   3   4    3.18    3.56   0
   8  -3  -4   -3.03    3.48   0
   8   3  -4   -1.12    2.85   0
  -7   3   4   27.35    3.87   0
   7  -3  -4   28.65    3.66   0
   7   3  -4   23.95    2.85   0
   6  -3  -4   24.09    2.68   0
  -6   3   4   25.27    3.94   0
   6   3  -4   22.60    2.20   0
   5  -3  -4   95.46    3.31   0
   5   3  -4   98.65    3.39   0
  -5   3   4   96.01    4.48   0
   4   3  -4   49.92    2.49   0
   4   3  -4   52.28    2.47   0
  -4   3   4   55.03    3.22   0
   4  -3  -4   53.38    2.88   0
   3  -3  -4    9.22    2.45   0
   3   3  -4    8.19    2.93   0
  -3   3   4    8.48    3.59   0
   3   3  -4    9.70    2.87   0
   2  -3  -4    9.31    2.97   0
  -2   3   4    8.22    3.24   0
   2   3  -4    8.49    3.26   0
   2   3  -4    7.25    3.16   0
   1   3  -4    0.01    3.10   0
   1  -3  -4   -0.54    2.00   0
  -1   3   4    1.41    2.24   0
   1   3  -4    0.80    1.98   0
   0  -3  -4    3.07    2.91   0
   0   3  -4    1.95    2.39   0
   0   3   4    1.38    3.08   0
   0   3  -4    2.59    2.30   0
  -1   3  -4   37.02    3.80   0
  -1   3  -4   39.68    3.53   0
   1   3   4   32.64    3.41   0
  -1  -3  -4   37.56    2.96   0
  -2  -3  -4   41.19    2.42   0
  -2   3  -4   44.19    4.15   0
   2   3   4   43.43    3.46   0
  -2   3  -4   41.86    3.70   0
  -3  -3  -4    1.12    2.89   0
  -3   3  -4    0.72    2.99   0
  -3   3  -4    1.62    4.41   0
   3   3   4    1.24    3.09   0
  -4   3  -4    8.85    5.35   0
  -4  -3  -4   10.18    3.00   0
  -4   3  -4    9.53    4.41   0
   4   3   4    4.20    3.23   0
  -5  -3  -4    5.55    2.12   0
   5   3   4    5.57    3.14   0
   6   3   4    1.75    2.13   0
  -6  -3  -4   -1.40    1.97   0
   7   3   4   14.79    2.20   0
  -7  -3  -4   21.09    2.11   0
   8   3   4   18.76    2.24   0
  -8  -3  -4   11.81    2.90   0
  -9  -3  -4    6.24    1.88   0
   9   3   4    9.70    2.10   0
 -10  -3  -4   30.93    2.07   0
  10   3   4   29.78    3.04   0
 -11  -3  -4   16.56    2.82   0
  11   3   4   11.20    3.16   0
 -12  -3  -4    3.19    2.76   0
  12   3   4   -0.33    2.18   0
  13   3   4   10.15    2.21   0
 -13  -3  -4   10.34    2.09   0
  14   3   4    7.00    2.90   0
 -14  -3  -4    5.31    1.96   0
  15   3   4   -1.76    2.85   0
 -15  -3  -4    5.56    1.98   0
  16   3   4    4.79    2.12   0
 -16  -3  -4   -0.19    2.11   0
  17   3   4    0.32    3.21   0
 -17  -3  -4    2.72    2.13   0
 -18  -3  -4    1.79    2.11   0
  18   3   4    2.05    2.19   0
 -19  -3  -4    1.07    2.31   0
  19   3   4   -0.91    3.42   0
  20   3   4   -1.35    3.44   0
  21   3   4   -0.23    2.33   0
  22   3   4   -1.89    2.52   0
  23   3   4    2.46    2.72   0
  24   4  -4   -0.43    2.71   0
  24   4  -4    1.53    3.80   0
  23   4  -4   -0.32    3.52   0
  23   4  -4    3.50    2.53   0
  22   4  -4   -1.35    3.29   0
  22  -4  -4    0.82    5.99   0
  22   4  -4    1.54    3.24   0
  22  -4  -4    1.00    5.48   0
  21   4  -4    0.77    2.26   0
  21  -4  -4   -0.59    5.36   0
  21   4  -4   -2.30    3.29   0
  21  -4  -4   -0.24    5.02   0
  20   4  -4    2.83    2.14   0
  20  -4  -4    1.64    5.20   0
  20   4  -4   -0.58    3.30   0
  20  -4  -4    1.61    4.89   0
  19   4  -4    3.48    2.32   0
  19   4  -4    3.07    2.29   0
  19  -4  -4    1.98    4.37   0
  19  -4  -4    2.15    3.99   0
  18  -4  -4    3.78    4.02   0
  18   4  -4    3.73    2.07   0
  18  -4  -4    3.00    4.32   0
  18   4  -4    3.44    2.21   0
  17   4  -4    3.07    2.04   0
  17  -4  -4    1.01    3.90   0
  17  -4  -4    2.75    4.18   0
  17   4  -4   -2.88    2.78   0
  16  -4  -4   -0.78    4.03   0
  16   4  -4   -0.64    2.03   0
  16  -4  -4    0.59    3.08   0
  16   4  -4    0.13    2.90   0
  15   4  -4    1.88    2.06   0
  15  -4  -4    2.14    3.29   0
  14   4  -4    6.57    2.72   0
  14  -4  -4    0.45    3.25   0
 -13   4   4   11.94    3.24   0
  13   4  -4   12.25    2.82   0
  13  -4  -4   11.12    3.28   0
  12   4  -4   17.74    2.08   0
 -12   4   4   11.66    3.05   0
  12  -4  -4   13.70    3.32   0
 -11   4   4    1.68    3.17   0
  11   4  -4    0.15    1.91   0
  11  -4  -4    1.10    3.14   0
  10  -4  -4    8.23    4.01   0
 -10   4   4    9.66    3.44   0
  10   4  -4    8.25    2.64   0
   9  -4  -4    1.79    3.20   0
   9   4  -4    1.34    1.74   0
  -9   4   4    3.13    3.57   0
   8  -4  -4    7.51    3.25   0
  -8   4   4    6.80    3.48   0
   8   4  -4    8.40    2.92   0
   7  -4  -4    3.74    3.10   0
  -7   4   4    5.21    3.49   0
   7   4  -4    0.84    2.78   0
   6   4  -4   23.28    2.95   0
   6  -4  -4   21.68    3.03   0
  -6   4   4   19.73    2.73   0
  -5   4   4    7.00    3.58   0
   5   4  -4    6.06    2.82   0
   5  -4  -4    3.37    2.96   0
   4  -4  -4   14.16    2.88   0
   4   4  -4   13.57    2.09   0
  -4   4   4   10.14    2.63   0
   3   4  -4   12.51    2.79   0
  -3   4   4   13.11    3.63   0
   3  -4  -4    7.66    2.24   0
   2  -4  -4    1.95    2.74   0
   2   4  -4    1.75    1.92   0
   2   4  -4    2.63    2.80   0
  -2   4   4   -1.26    3.26   0
   1   4  -4   26.50    3.19   0
   1   4  -4   26.54    3.10   0
  -1   4   4   24.26    2.66   0
   1  -4  -4   23.12    2.93   0
   0   4  -4    4.94    2.90   0
   0   4   4    1.80    3.21   0
   0  -4  -4    0.10    2.82   0
   0   4  -4    4.43    2.89   0
  -1   4  -4   41.86    3.36   0
   1   4   4   39.55    2.66   0
  -1   4  -4   43.34    3.46   0
  -1  -4  -4   39.03    2.44   0
  -2  -4  -4   11.03    2.05   0
  -2   4  -4   10.66    3.66   0
  -2   4  -4    9.98    3.09   0
   2   4   4   13.19    3.11   0
  -3   4  -4    4.56    3.58   0
   3   4   4    3.39    2.23   0
  -3  -4  -4    5.58    2.09   0
  -3   4  -4    6.28    3.13   0
  -4   4  -4   79.37    5.43   0
   4   4   4   72.90    2.75   0
  -4   4  -4   76.75    5.16   0
  -4  -4  -4   72.52    2.61   0
  -5  -4  -4   67.83    2.32   0
   5   4   4   62.54    3.18   0
   6   4   4   35.00    2.29   0
  -6  -4  -4   32.41    2.04   0
  -7  -4  -4   77.52    2.68   0
   7   4   4   80.96    2.66   0
  -8  -4  -4   -1.24    2.02   0
   8   4   4    1.12    2.08   0
  -9  -4  -4    3.81    1.99   0
   9   4   4    2.38    2.13   0
  10   4   4   10.55    2.96   0
 -10  -4  -4    5.97    2.02   0
 -11  -4  -4    5.24    2.79   0
  11   4   4    5.59    3.03   0
  12   4   4    1.33    2.04   0
 -12  -4  -4    6.16    2.70   0
  13   4   4   17.76    2.33   0
 -13  -4  -4   25.68    3.05   0
  14   4   4    2.24    2.10   0
 -14  -4  -4    2.73    2.12   0
 -15  -4  -4    6.58    2.12   0
  15   4   4    6.81    3.04   0
 -16  -4  -4    0.58    2.12   0
  16   4   4    1.20    3.08   0
  17   4   4    0.13    2.29   0
 -17  -4  -4    0.78    3.15   0
 -18  -4  -4    6.75    3.29   0
  18   4   4    0.38    3.12   0
  19   4   4   -0.55    2.36   0
 -19  -4  -4    0.90    2.38   0
  20   4   4   -0.82    3.60   0
  21   4   4   -0.39    3.74   0
  22   4   4   -1.00    2.79   0
  22   5  -4   -0.27    3.81   0
  22   5  -4    0.48    2.65   0
  21   5  -4    3.44    3.55   0
  21   5  -4   -0.66    2.51   0
  20   5  -4    2.00    2.39   0
  20   5  -4   -2.04    3.41   0
  19   5  -4   -0.22    2.36   0
  19   5  -4    1.54    3.37   0
  18   5  -4   -1.11    2.26   0
  18   5  -4    1.50    2.19   0
  17   5  -4   -1.35    2.27   0
  17   5  -4   -2.33    3.18   0
  16   5  -4    2.15    3.12   0
  16   5  -4   -0.47    3.06   0
  15   5  -4    4.42    2.89   0
  15  -5  -4    0.50    5.02   0
  15   5  -4   -0.66    2.05   0
  15  -5  -4    0.34    5.51   0
  14   5  -4   -1.27    2.06   0
  14  -5  -4    2.07    3.86   0
  13   5  -4    3.88    2.96   0
 -13   5   4    2.20    3.72   0
  13  -5  -4    1.94    3.76   0
  12   5  -4    3.07    2.01   0
 -12   5   4    2.20    3.91   0
  12  -5  -4    4.53    3.85   0
 -11   5   4    1.01    4.14   0
  11   5  -4    8.13    2.80   0
  11  -5  -4    2.24    3.88   0
  10   5  -4    0.78    2.90   0
 -10   5   4    2.84    3.22   0
  10  -5  -4    2.75    3.04   0
  -9   5   4    1.42    3.38   0
   9   5  -4    1.00    2.97   0
   9  -5  -4    1.21    3.46   0
   8   5  -4   14.08    2.90   0
   8  -5  -4   10.81    2.95   0
  -8   5   4   14.61    3.39   0
   7   5  -4    9.68    2.75   0
  -7   5   4    3.36    3.47   0
   7  -5  -4    3.54    3.05   0
  -6   5   4   -2.89    3.51   0
   6  -5  -4    2.33    3.02   0
   6   5  -4    1.17    2.05   0
   5   5  -4    7.21    2.86   0
   5  -5  -4    5.44    2.14   0
  -5   5   4    7.16    3.59   0
   4  -5  -4    4.42    2.95   0
   4   5  -4    1.21    2.84   0
  -4   5   4    2.11    3.38   0
   3   5  -4    6.50    2.80   0
  -3   5   4    3.13    3.29   0
   3  -5  -4    4.11    2.71   0
   2   5  -4   28.56    2.93   0
  -2   5   4   27.97    2.73   0
   2   5  -4   26.46    2.23   0
   2  -5  -4   31.28    2.26   0
   1  -5  -4    7.28    2.96   0
   1   5  -4    2.95    2.01   0
  -1   5   4    6.46    3.26   0
   1   5  -4    5.31    2.81   0
   0  -5  -4    0.76    2.92   0
   0   5  -4    0.63    3.01   0
   0   5  -4    1.12    3.01   0
   0   5   4   -1.37    2.36   0
  -1  -5  -4   11.66    2.15   0
  -1   5  -4   11.74    3.17   0
   1   5   4   12.76    2.44   0
  -1   5  -4   11.14    3.13   0
  -2  -5  -4    3.44    3.01   0
  -2   5  -4    1.26    2.99   0
   2   5   4    2.93    3.01   0
  -2   5  -4    2.90    3.73   0
   3   5   4   12.42    3.15   0
  -3   5  -4   13.32    3.17   0
  -3  -5  -4   11.17    2.02   0
  -3   5  -4   10.70    3.12   0
   4   5   4   18.88    2.97   0
  -4   5  -4   17.88    4.05   0
  -4  -5  -4   15.36    2.94   0
  -4   5  -4   17.57    3.93   0
   5   5   4   16.52    2.10   0
  -5   5  -4   12.99    6.61   0
  -5  -5  -4   13.57    2.11   0
  -5   5  -4   13.46    6.64   0
  -6  -5  -4    3.30    2.74   0
   6   5   4    0.14    2.84   0
  -7  -5  -4    4.57    2.76   0
   7   5   4    3.85    2.91   0
   8   5   4    2.53    2.99   0
  -8  -5  -4    0.33    2.03   0
  -9  -5  -4    4.91    2.79   0
   9   5   4    6.88    2.03   0
 -10  -5  -4   15.48    2.09   0
  10   5   4   13.71    3.09   0
  11   5   4   13.85    2.26   0
 -11  -5  -4   11.45    2.99   0
  12   5   4    0.77    2.15   0
 -12  -5  -4   -2.13    2.12   0
  13   5   4    4.67    3.05   0
 -13  -5  -4    5.22    2.99   0
 -14  -5  -4   -0.77    2.31   0
  14   5   4    1.10    3.23   0
 -15  -5  -4   -0.50    2.21   0
  15   5   4    0.76    2.38   0
  16   5   4   -1.43    2.33   0
 -16  -5  -4    4.76    3.21   0
 -17  -5  -4   -2.06    2.33   0
  17   5   4    5.65    3.38   0
  18   5   4    1.53    3.53   0
 -18  -5  -4    5.12    3.46   0
  19   5   4    2.66    2.62   0
  20   5   4    0.75    3.81   0
  20   6  -4    2.90    2.80   0
  20   6  -4    0.38    2.72   0
  19   6  -4    2.83    2.65   0
  19   6  -4    0.01    3.67   0
  18   6  -4    2.82    3.56   0
  18   6  -4    0.67    2.54   0
  17   6  -4   -1.28    2.38   0
  17   6  -4    2.95    2.48   0
  16   6  -4    4.85    3.35   0
  16   6  -4   -2.12    3.44   0
  15   6  -4   -2.26    2.31   0
  15   6  -4    2.82    2.26   0
  14   6  -4   -0.21    3.29   0
  14   6  -4    3.83    3.22   0
  13   6  -4    1.81    3.20   0
  13   6  -4    5.02    2.20   0
  13  -6  -4    0.71    6.41   0
  12  -6  -4    0.97    4.53   0
 -12   6   4    0.59    4.11   0
  12   6  -4    0.25    3.13   0
  11   6  -4   -0.17    2.16   0
 -11   6   4    1.84    3.37   0
  11  -6  -4    1.33    3.98   0
  10  -6  -4    0.32    4.00   0
 -10   6   4    3.48    3.45   0
  10   6  -4    1.16    2.96   0
   9  -6  -4    0.06    3.04   0
   9   6  -4   -3.62    2.93   0
  -9   6   4    2.23    3.35   0
   8   6  -4   11.10    2.93   0
  -8   6   4    3.61    4.16   0
   8  -6  -4    7.48    3.05   0
   7  -6  -4    0.01    3.04   0
  -7   6   4    0.24    3.42   0
   7   6  -4   -2.16    3.05   0
  -6   6   4    3.19    3.41   0
   6  -6  -4    2.47    3.09   0
   6   6  -4    3.33    2.16   0
  -5   6   4    1.32    3.28   0
   5  -6  -4    2.53    2.16   0
   5   6  -4    4.04    2.14   0
   4   6  -4    6.49    3.06   0
   4  -6  -4    5.98    3.16   0
   4   6  -4    6.64    2.93   0
  -4   6   4    5.33    3.42   0
   3   6  -4    0.81    3.07   0
   3   6  -4    4.51    2.92   0
   3  -6  -4    2.72    2.13   0
  -3   6   4    3.73    2.33   0
   2   6  -4    2.81    2.16   0
   2  -6  -4    1.87    3.04   0
   2   6  -4    3.14    3.02   0
  -2   6   4    3.90    3.28   0
   1  -6  -4    9.46    3.12   0
   1   6  -4    5.96    3.06   0
   1   6  -4    7.09    3.08   0
  -1   6   4    9.54    3.30   0
   0   6  -4    1.09    2.94   0
   0   6  -4   -0.83    3.05   0
   0   6   4    2.07    3.07   0
   0  -6  -4   -0.64    2.73   0
  -1   6  -4    7.75    3.05   0
  -1  -6  -4    7.88    2.22   0
   1   6   4    7.30    2.18   0
  -1   6  -4    9.04    3.08   0
  -2   6  -4    2.71    3.08   0
  -2   6  -4   -1.26    3.18   0
  -2  -6  -4   -0.97    2.09   0
   2   6   4    0.34    2.26   0
  -3  -6  -4   -0.51    2.10   0
  -3   6  -4   -0.01    3.97   0
   3   6   4   -0.32    3.19   0
  -3   6  -4    1.31    3.92   0
  -4   6  -4   -0.29    3.94   0
  -4   6  -4    1.00    3.85   0
   4   6   4   -1.65    2.20   0
  -4  -6  -4    2.68    2.93   0
  -5   6  -4    2.43    6.23   0
   5   6   4    3.44    2.95   0
  -5   6  -4    1.72    6.20   0
  -5  -6  -4    4.42    2.85   0
  -6  -6  -4    6.84    3.01   0
   6   6   4   -0.53    2.09   0
  -7  -6  -4    3.18    2.18   0
   7   6   4    2.55    2.32   0
   8   6   4   -0.47    2.27   0
  -8  -6  -4    2.98    1.98   0
  -9  -6  -4   13.94    3.08   0
   9   6   4   10.28    3.19   0
 -10  -6  -4    4.28    3.08   0
  10   6   4    5.34    2.25   0
  11   6   4    5.55    3.30   0
 -11  -6  -4    9.16    2.27   0
 -12  -6  -4   -0.01    2.10   0
  12   6   4    1.75    2.18   0
 -13  -6  -4   -5.27    3.22   0
  13   6   4    1.00    2.43   0
  14   6   4   -0.02    2.52   0
 -14  -6  -4    0.39    2.37   0
 -15  -6  -4   -0.67    3.52   0
  15   6   4   -0.75    2.53   0
 -16  -6  -4   -0.68    2.56   0
  16   6   4    3.17    2.56   0
 -17  -6  -4    0.20    2.56   0
  17   6   4    0.76    2.58   0
  18   6   4    2.47    4.00   0
  16   7  -4   -3.13    3.79   0
  16   7  -4    2.71    2.62   0
  15   7  -4    1.44    2.66   0
  15   7  -4    0.64    2.59   0
  14   7  -4    5.80    3.65   0
  14   7  -4    3.77    3.53   0
  13   7  -4   -0.09    2.33   0
  13   7  -4   -1.91    3.39   0
  12   7  -4    5.58    3.41   0
  12   7  -4   -2.88    3.38   0
  11   7  -4    1.97    3.31   0
 -11   7   4   -0.51    4.54   0
  11   7  -4   -1.93    3.28   0
  10   7  -4    4.00    2.44   0
 -10   7   4   -0.73    4.59   0
  10   7  -4   -2.99    3.41   0
  10  -7  -4    1.14    3.59   0
   9   7  -4   -2.10    3.27   0
   9   7  -4    8.17    3.29   0
   9  -7  -4    2.28    3.63   0
  -9   7   4    3.03    3.63   0
   8   7  -4    1.33    3.37   0
   8  -7  -4    1.55    4.02   0
  -8   7   4   -1.78    4.43   0
   8   7  -4    2.11    2.49   0
   7   7  -4   -0.06    3.28   0
  -7   7   4   -0.08    3.58   0
   7   7  -4    1.60    3.24   0
   7  -7  -4    1.67    3.45   0
  -6   7   4    1.90    3.40   0
   6   7  -4    0.64    2.35   0
   6  -7  -4   -0.02    3.25   0
   6   7  -4    2.66    3.19   0
   5  -7  -4    1.33    3.24   0
   5   7  -4    2.03    3.01   0
  -5   7   4    2.26    2.47   0
   5   7  -4   -0.76    2.29   0
   4   7  -4   -1.16    3.34   0
  -4   7   4    0.05    3.33   0
   4  -7  -4    0.64    3.16   0
   4   7  -4    3.01    2.96   0
   3   7  -4   -0.96    3.36   0
  -3   7   4    4.23    3.47   0
   3  -7  -4    0.35    3.21   0
   3   7  -4    0.70    3.22   0
  -2   7   4    2.87    3.38   0
   2   7  -4    1.12    3.14   0
   2   7  -4   -0.97    3.18   0
   2  -7  -4   -0.18    2.31   0
   1   7  -4   -0.40    3.25   0
  -1   7   4    2.54    3.50   0
   1  -7  -4    0.94    2.06   0
   1   7  -4   -0.16    2.31   0
   0   7  -4    3.35    3.36   0
   0   7   4    1.90    3.21   0
   0  -7  -4    4.99    3.39   0
   0   7  -4    3.66    3.21   0
  -1  -7  -4    1.22    2.12   0
  -1   7  -4    0.05    3.28   0
   1   7   4   -1.18    2.23   0
  -1   7  -4    1.26    3.39   0
  -2   7  -4    3.02    4.15   0
  -2  -7  -4   -2.44    3.00   0
  -2   7  -4    0.24    3.30   0
   2   7   4   -0.36    3.19   0
  -3   7  -4   -0.37    4.17   0
   3   7   4   -0.16    3.38   0
  -3  -7  -4   -3.42    3.37   0
  -3   7  -4   -0.09    3.33   0
   4   7   4    1.34    2.37   0
  -4   7  -4    1.75    4.10   0
  -4   7  -4    0.74    4.08   0
  -4  -7  -4   -0.57    2.42   0
   5   7   4    2.88    3.35   0
  -5  -7  -4    2.34    2.53   0
  -6  -7  -4   -1.28    3.18   0
   6   7   4    4.49    2.48   0
   7   7   4   -0.34    2.28   0
  -7  -7  -4    1.41    3.26   0
   8   7   4   -0.55    2.35   0
  -8  -7  -4   -0.22    3.24   0
   9   7   4    2.74    3.51   0
  -9  -7  -4    4.74    3.32   0
 -10  -7  -4   -1.22    3.57   0
  10   7   4    8.91    3.68   0
 -11  -7  -4    0.47    2.53   0
  11   7   4    3.33    2.63   0
 -12  -7  -4   -0.76    2.56   0
  12   7   4    0.72    2.54   0
 -13  -7  -4   -1.00    2.68   0
  13   7   4    0.11    3.89   0
 -14  -7  -4    1.03    2.75   0
  14   7   4   -6.60    3.96   0
  11   8  -4    3.71    3.94   0
  11   8  -4    3.37    2.83   0
  10   8  -4    0.37    4.02   0
  10   8  -4    0.88    3.80   0
 -10   8   4    1.56    6.66   0
   9   8  -4    2.02    3.88   0
   9   8  -4   -2.81    3.81   0
  -9   8   4    1.87    5.03   0
   8   8  -4    1.35    2.67   0
   8   8  -4   -0.18    2.55   0
  -8   8   4    0.10    4.08   0
   7   8  -4   -0.51    3.84   0
  -7   8   4    0.57    3.97   0
   7  -8  -4    1.61    3.80   0
   7   8  -4    3.05    2.67   0
   6   8  -4    2.17    3.79   0
   6   8  -4    3.38    2.55   0
  -6   8   4   -0.20    3.87   0
   6  -8  -4    2.12    3.78   0
   5   8  -4    2.88    3.62   0
   5   8  -4    5.56    3.57   0
  -5   8   4    3.05    4.09   0
   5  -8  -4    0.03    3.86   0
   4   8  -4    4.39    3.62   0
  -4   8   4    1.55    3.90   0
   4  -8  -4    0.11    3.77   0
   4   8  -4    2.06    3.72   0
  -3   8   4    2.60    3.83   0
   3  -8  -4   -1.34    3.70   0
   3   8  -4    4.23    3.78   0
   3   8  -4   -0.57    2.63   0
   2   8  -4    0.02    3.80   0
   2   8  -4    2.81    3.57   0
   2  -8  -4    2.20    2.66   0
  -2   8   4   -0.09    2.76   0
   1   8  -4    1.35    3.67   0
   1   8  -4    2.02    3.71   0
   1  -8  -4   -1.04    2.66   0
  -1   8   4   -0.61    3.83   0
   0   8   4    0.97    2.52   0
   0   8  -4    3.69    3.80   0
   0  -8  -4    3.60    3.78   0
   0   8  -4    4.27    3.70   0
  -1  -8  -4    2.73    2.62   0
  -1   8  -4    2.13    3.71   0
  -1   8  -4    2.03    3.82   0
   1   8   4    2.46    3.77   0
   2   8   4    4.57    3.83   0
  -2   8  -4   -0.97    3.78   0
  -2  -8  -4   -0.25    2.49   0
  -2   8  -4    1.88    4.82   0
  -3   8  -4    2.25    4.80   0
   3   8   4    4.47    3.79   0
  -3  -8  -4    1.37    3.67   0
  -3   8  -4    1.81    5.01   0
  -4   8  -4    1.17    6.95   0
  -4   8  -4    1.08    6.93   0
   4   8   4   -1.03    3.89   0
  -4  -8  -4   -2.03    2.63   0
   5   8   4    4.34    2.79   0
  -5  -8  -4    1.39    3.65   0
   6   8   4    1.41    3.91   0
  -6  -8  -4    0.09    2.70   0
  -7  -8  -4   -1.38    2.65   0
   7   8   4    4.75    3.76   0
   8   8   4    3.05    3.94   0
  -8  -8  -4   -2.14    3.62   0
   9   8   4    5.45    4.00   0
  -9  -8  -4    3.89    3.89   0
  27  -1  -5   -0.19    4.21   0
  27  -1  -5    3.50    3.97   0
  27   1  -5    1.81    2.74   0
  27   1  -5    0.80    3.91   0
  26   1  -5    2.74    3.73   0
  26  -1  -5    1.08    3.73   0
  26   1  -5   -0.83    2.72   0
  26  -1  -5    4.53    3.96   0
  25   1  -5    3.60    3.56   0
  25   1  -5   -1.92    3.43   0
  25  -1  -5    2.76    3.76   0
  25  -1  -5   -1.55    2.54   0
  24   1  -5    4.13    3.19   0
  24   1  -5    1.48    3.32   0
  24  -1  -5    2.65    3.68   0
  24  -1  -5    2.19    3.45   0
  23  -1  -5    1.46    3.52   0
  23   1  -5    1.56    3.03   0
  23   1  -5    4.65    2.93   0
  23  -1  -5    0.15    3.42   0
  22   1  -5    1.57    3.09   0
  22  -1  -5    4.12    2.97   0
  22   1  -5   -1.36    2.12   0
  22  -1  -5    0.89    3.34   0
  21  -1  -5    4.32    3.28   0
  21   1  -5    4.78    3.04   0
  21  -1  -5    0.52    2.18   0
  21   1  -5    2.54    2.16   0
  20  -1  -5   -0.13    3.28   0
  20   1  -5   -0.16    2.04   0
  20  -1  -5    2.11    2.08   0
  20   1  -5    2.39    2.91   0
  19   1  -5    7.93    2.01   0
  19  -1  -5    5.56    3.28   0
  19   1  -5    4.54    3.04   0
  19  -1  -5    6.81    3.08   0
  18  -1  -5    0.53    3.17   0
  18   1  -5    0.50    2.05   0
  18  -1  -5    1.23    2.15   0
  18   1  -5   -0.75    2.07   0
  17  -1  -5    1.21    2.09   0
  17  -1  -5    1.66    3.15   0
  17   1  -5   -2.66    2.97   0
  17   1  -5   -0.41    1.99   0
  16   1  -5   18.00    2.83   0
  16   1  -5   22.37    2.27   0
  16  -1  -5   28.09    3.27   0
  16  -1  -5   20.28    2.97   0
  15  -1  -5   14.96    2.37   0
  15   1  -5   14.67    2.87   0
  15   1  -5   17.38    2.99   0
  14  -1  -5   50.46    3.48   0
  14   1  -5   44.58    2.43   0
  14   1  -5   41.72    2.34   0
  13  -1  -5    7.88    3.36   0
  13   1  -5    3.49    1.88   0
  13   1  -5    1.73    1.98   0
  12   1  -5   80.77    3.36   0
  12   1  -5   81.87    2.71   0
  12  -1  -5   82.30    2.99   0
 -11   1   5    6.33    2.81   0
  11   1  -5    2.65    3.10   0
  11  -1  -5    4.39    3.35   0
  10   1  -5  312.21    4.20   0
 -10   1   5  316.07    5.01   0
  10  -1  -5  321.99    4.75   0
   9   1  -5  224.60    3.86   0
   9  -1  -5  224.12    5.05   0
  -9   1   5  221.08    4.09   0
   8   1  -5   73.09    2.89   0
   8  -1  -5   74.22    3.48   0
  -8   1   5   77.68    3.19   0
  -7   1   5   18.91    3.62   0
   7  -1  -5   18.36    2.93   0
   7   1  -5   17.26    2.48   0
   6   1  -5    7.90    2.56   0
  -6  -1   5    8.54    2.43   0
  -6   1   5    5.92    3.69   0
   6  -1  -5    7.64    4.02   0
   5   1  -5    2.24    2.71   0
   5  -1  -5    4.95    4.20   0
  -5  -1   5    3.72    3.52   0
  -5   1   5    6.64    4.15   0
   4  -1  -5   45.87    4.73   0
   4   1  -5   41.64    4.31   0
  -4   1   5   40.67    3.55   0
  -4  -1   5   45.34    3.15   0
  -3  -1   5   43.97    3.13   0
   3   1  -5   42.13    4.44   0
   3  -1  -5   39.12    3.55   0
  -3   1   5   41.64    3.60   0
  -2   1   5    7.90    5.18   0
   2  -1  -5    0.65    4.93   0
   2   1  -5    5.46    4.43   0
  -2  -1   5    7.13    4.06   0
  -1   1   5   26.30    5.26   0
   1   1  -5   30.00    4.71   0
   1  -1  -5   22.17    4.90   0
  -1  -1   5   25.90    4.35   0
   0   1  -5   17.65    4.72   0
   0  -1   5   10.87    4.51   0
   0  -1  -5   13.47    3.46   0
   0   1   5   15.42    3.54   0
  -1   1  -5   48.63    3.82   0
   1  -1   5   50.71    4.76   0
  -1  -1  -5   47.99    3.48   0
   1   1   5   49.84    3.62   0
   2  -1   5    1.48    4.30   0
  -2  -1  -5   -1.58    2.77   0
   2   1   5   -0.68    2.98   0
  -2   1  -5    0.14    4.49   0
   3  -1   5    5.32    4.36   0
   3   1   5    3.83    3.95   0
  -3   1  -5    3.41    4.38   0
  -3  -1  -5    3.37    2.47   0
   4  -1   5  357.58    7.30   0
   4   1   5  345.98    4.95   0
  -4   1  -5  345.69    6.95   0
  -4  -1  -5  343.27    4.87   0
  -5   1  -5  378.62    6.87   0
   5  -1   5  388.09    7.18   0
  -5  -1  -5  374.04    5.41   0
   5   1   5  365.10    4.93   0
  -6   1  -5  456.16    7.47   0
   6   1   5  473.72    5.88   0
  -6  -1  -5  452.47    5.42   0
   6  -1   5  480.59    7.60   0
   7  -1   5   19.14    4.02   0
  -7   1  -5   16.25    3.43   0
   7   1   5   14.53    3.16   0
  -7  -1  -5   16.97    3.00   0
  -8   1  -5    3.48    3.04   0
   8  -1   5    7.88    3.74   0
   8   1   5    7.28    2.26   0
  -8  -1  -5    6.00    2.76   0
   9   1   5    6.78    3.10   0
  -9  -1  -5    5.32    1.92   0
   9  -1   5    6.19    3.56   0
  -9   1  -5    7.60    3.09   0
  10  -1   5   83.67    4.19   0
  10   1   5   84.89    2.91   0
 -10  -1  -5   84.69    3.42   0
 -10   1  -5   89.46    3.79   0
  11  -1   5    5.05    3.25   0
 -11  -1  -5    6.38    2.02   0
  11   1   5    5.52    3.10   0
 -11   1  -5    3.40    2.88   0
 -12  -1  -5   93.95    2.80   0
 -12   1  -5  100.89    3.90   0
  12   1   5  102.76    3.02   0
  12  -1   5   96.16    4.30   0
  13   1   5   10.22    3.14   0
 -13  -1  -5    6.14    2.06   0
  13  -1   5    5.07    3.49   0
 -13   1  -5    5.05    3.03   0
  14   1   5    4.09    3.18   0
 -14   1  -5    1.57    3.01   0
  14  -1   5    1.82    3.26   0
 -14  -1  -5   -0.14    1.99   0
  15   1   5    9.01    2.12   0
  15  -1   5    9.38    3.38   0
 -15  -1  -5   10.46    2.73   0
 -16  -1  -5    0.01    2.86   0
  16   1   5   -1.96    2.95   0
  16  -1   5    3.37    3.14   0
  17  -1   5    4.09    3.20   0
 -17  -1  -5    2.72    2.17   0
  17   1   5    2.73    3.11   0
  18   1   5    2.35    3.10   0
  18  -1   5   -2.43    3.46   0
 -18  -1  -5    2.15    3.02   0
  19   1   5    1.10    2.30   0
  19  -1   5   -1.59    3.30   0
 -19  -1  -5    0.88    2.23   0
  20  -1   5    2.02    3.21   0
  20  -1   5    1.21    3.40   0
  20   1   5   -0.73    2.25   0
  21  -1   5    2.47    3.45   0
  21  -1   5    1.86    3.58   0
  21   1   5    5.05    3.38   0
  22  -1   5   -0.04    2.42   0
  22   1   5   -3.21    3.58   0
  22  -1   5   -0.74    3.67   0
  23  -1   5   -2.04    3.83   0
  23  -1   5    2.21    3.69   0
  23   1   5    3.23    2.69   0
  24  -1   5    1.63    4.03   0
  24   1   5   -0.18    2.83   0
  24  -1   5   -1.00    4.27   0
  27   2  -5   -0.98    2.79   0
  27  -2  -5   -2.82    4.43   0
  27   2  -5    2.16    2.86   0
  27  -2  -5    2.67    4.09   0
  26  -2  -5    2.99    3.88   0
  26  -2  -5   -3.39    4.13   0
  26   2  -5   -2.87    3.79   0
  26   2  -5   -2.59    2.67   0
  25  -2  -5    4.47    3.90   0
  25  -2  -5    0.48    3.66   0
  25   2  -5   -0.55    3.60   0
  25   2  -5   -2.80    3.68   0
  24   2  -5   -0.61    3.15   0
  24  -2  -5   -2.58    3.51   0
  24  -2  -5    0.63    3.73   0
  24   2  -5    0.66    2.25   0
  23  -2  -5    1.86    3.61   0
  23   2  -5    1.04    2.35   0
  23  -2  -5    1.65    3.41   0
  23   2  -5    2.94    2.27   0
  22  -2  -5   -1.65    2.22   0
  22  -2  -5    3.06    3.54   0
  22   2  -5    3.34    2.27   0
  22   2  -5    4.32    2.11   0
  21  -2  -5    1.22    3.25   0
  21   2  -5    0.41    3.07   0
  21  -2  -5    2.90    3.51   0
  21   2  -5   -0.61    2.16   0
  20   2  -5    4.14    2.91   0
  20  -2  -5    0.32    3.14   0
  20   2  -5    1.84    2.15   0
  20  -2  -5    0.77    3.31   0
  19   2  -5   -1.72    2.08   0
  19  -2  -5   -0.44    3.37   0
  19   2  -5   -1.67    2.02   0
  19  -2  -5    1.24    3.01   0
  18  -2  -5    4.44    3.26   0
  18   2  -5    3.88    1.93   0
  18   2  -5    2.93    2.73   0
  18  -2  -5    0.77    2.15   0
  17   2  -5    2.26    2.75   0
  17  -2  -5    4.09    3.14   0
  17   2  -5    2.71    2.84   0
  17  -2  -5    6.15    3.34   0
  16   2  -5   18.05    2.18   0
  16  -2  -5   20.10    3.66   0
  16   2  -5   16.95    2.79   0
  15   2  -5   -2.04    2.82   0
  15   2  -5    0.69    1.99   0
  15  -2  -5    5.19    3.50   0
  14   2  -5    7.93    2.03   0
  14   2  -5    8.22    2.14   0
  14  -2  -5    5.83    2.64   0
  13   2  -5   25.00    2.89   0
  13   2  -5   21.74    2.73   0
 -13   2   5   20.50    2.99   0
  13  -2  -5   21.57    3.77   0
  12   2  -5   12.86    2.88   0
  12  -2  -5    7.94    3.68   0
 -12   2   5    5.96    2.86   0
  12   2  -5    5.36    2.84   0
  11  -2  -5   34.00    4.16   0
 -11   2   5   34.48    3.26   0
  11   2  -5   34.44    2.26   0
  11   2  -5   38.94    3.14   0
  10  -2  -5   59.12    4.20   0
 -10   2   5   57.72    3.57   0
  10   2  -5   57.81    3.22   0
  10   2  -5   56.13    2.47   0
  -9   2   5   72.34    3.12   0
   9   2  -5   73.26    2.63   0
   9   2  -5   70.65    2.66   0
   9  -2  -5   82.14    4.47   0
   8   2  -5    7.64    2.13   0
   8  -2  -5   11.01    4.11   0
  -8   2   5    7.64    2.42   0
   8   2  -5    9.80    3.05   0
  -7   2   5  100.13    4.69   0
   7   2  -5   92.06    3.66   0
   7   2  -5   97.45    2.95   0
   7  -2  -5   92.95    3.79   0
  -6   2   5   -0.23    3.82   0
   6  -2  -5    0.16    3.89   0
   6   2  -5    2.11    3.18   0
  -5   2   5  101.38    3.77   0
   5   2  -5   99.19    3.87   0
   5  -2  -5  107.49    4.54   0
  -4   2   5    4.04    3.94   0
   4   2  -5    1.00    2.28   0
   4  -2  -5    1.20    3.86   0
   3  -2  -5   46.34    3.01   0
   3   2  -5   48.80    2.84   0
  -3   2   5   42.45    4.22   0
   2   2  -5    6.27    2.54   0
  -2   2   5    4.35    3.93   0
   2  -2  -5    4.61    2.62   0
  -1  -2   5   76.23    3.97   0
   1   2  -5   69.61    4.27   0
   1  -2  -5   69.87    3.11   0
  -1   2   5   70.35    4.29   0
   0   2  -5    1.69    3.84   0
   0  -2  -5    0.76    2.37   0
   0  -2   5    1.69    3.55   0
   0   2   5    2.68    3.66   0
  -1  -2  -5  166.60    4.38   0
   1   2   5  178.72    3.88   0
  -1   2  -5  178.69    5.72   0
   1  -2   5  179.95    4.61   0
  -2   2  -5   46.06    4.76   0
  -2  -2  -5   32.91    2.60   0
   2   2   5   30.50    2.77   0
   2  -2   5   34.47    3.93   0
   3  -2   5  316.67    7.44   0
   3   2   5  287.70    4.88   0
  -3   2  -5  300.60    8.03   0
  -3  -2  -5  282.96    4.18   0
   4   2   5    9.08    2.48   0
   4  -2   5    7.50    4.69   0
  -4   2  -5    8.40    4.98   0
  -4  -2  -5    7.24    2.29   0
   5   2   5    4.74    3.31   0
  -5  -2  -5    4.27    2.95   0
   5  -2   5    2.42    4.69   0
  -5   2  -5    3.87    4.37   0
   6   2   5   88.69    3.73   0
  -6   2  -5   88.26    5.39   0
  -6  -2  -5   83.49    2.78   0
   6  -2   5   97.50    6.00   0
   7   2   5   23.87    2.40   0
  -7  -2  -5   23.73    3.09   0
  -7   2  -5   21.90    3.97   0
   7  -2   5   25.96    4.69   0
   8  -2   5    5.37    4.60   0
   8   2   5    6.72    2.19   0
  -8  -2  -5    6.31    2.83   0
  -8   2  -5    5.42    3.45   0
   9   2   5   13.90    2.14   0
   9  -2   5   11.49    4.77   0
  -9   2  -5   10.14    3.64   0
  -9  -2  -5    9.13    2.78   0
  10  -2   5    1.57    4.58   0
  10   2   5    2.14    2.87   0
 -10   2  -5    0.44    3.50   0
 -10  -2  -5   -1.11    2.59   0
 -11  -2  -5   -2.69    1.72   0
  11  -2   5    1.36    3.79   0
  11   2   5   -3.29    1.92   0
  12  -2   5    2.59    4.45   0
 -12  -2  -5    1.86    1.89   0
  12   2   5    1.69    2.77   0
  13  -2   5    4.15    4.19   0
 -13  -2  -5    5.50    2.72   0
  13   2   5    5.96    2.89   0
  14  -2   5    2.10    4.19   0
  14   2   5   -0.01    3.05   0
 -14  -2  -5   -4.29    2.05   0
 -15  -2  -5    0.59    2.89   0
  15  -2   5    1.41    3.75   0
  15  -2   5    0.04    3.56   0
  15   2   5    1.17    1.95   0
  16   2   5    0.84    1.96   0
 -16  -2  -5    0.06    2.10   0
  16  -2   5   -0.28    3.79   0
  16  -2   5   -0.66    3.41   0
 -17  -2  -5    1.09    1.98   0
  17   2   5    4.99    2.95   0
  17  -2   5    1.11    3.92   0
  17  -2   5    0.93    3.69   0
 -18  -2  -5   -0.09    3.00   0
  18  -2   5   -1.38    4.03   0
  18  -2   5    0.65    4.44   0
  18   2   5    1.31    2.17   0
  19  -2   5    2.50    4.08   0
 -19  -2  -5    1.36    2.05   0
  19  -2   5    2.12    3.59   0
  19   2   5    0.95    2.40   0
  20   2   5    0.24    3.25   0
  20  -2   5    0.44    4.42   0
  20  -2   5   -0.52    3.40   0
 -20  -2  -5   -1.69    2.26   0
  21   2   5   -1.09    3.59   0
  21  -2   5   -0.32    3.54   0
  21  -2   5    0.64    4.60   0
  22   2   5    2.16    3.65   0
  22  -2   5   -1.65    3.70   0
  22  -2   5    0.40    4.43   0
  23  -2   5    1.72    4.85   0
  23  -2   5    3.67    4.88   0
  23   2   5   -3.89    3.83   0
  24  -2   5   -0.65    5.13   0
  24   2   5   -2.14    3.89   0
  24  -2   5   -0.08    5.19   0
  26   3  -5    2.20    3.87   0
  26  -3  -5    0.16    4.45   0
  26   3  -5    0.95    2.75   0
  26  -3  -5    3.15    4.22   0
  25   3  -5   -1.68    2.68   0
  25   3  -5    1.20    3.66   0
  25  -3  -5    3.98    5.26   0
  25  -3  -5    0.46    4.09   0
  24  -3  -5    0.51    3.64   0
  24  -3  -5    0.91    4.11   0
  24   3  -5   -0.61    3.66   0
  24   3  -5    2.85    3.54   0
  23  -3  -5    4.94    3.83   0
  23   3  -5    2.03    2.23   0
  23   3  -5    0.78    2.34   0
  23  -3  -5   -0.16    3.79   0
  22  -3  -5   -0.01    3.32   0
  22   3  -5    0.85    2.36   0
  22  -3  -5    0.35    3.91   0
  22   3  -5    4.37    3.09   0
  21   3  -5    0.09    2.29   0
  21   3  -5    3.19    2.31   0
  21  -3  -5    5.55    3.73   0
  21  -3  -5    2.74    3.33   0
  20  -3  -5    8.56    3.44   0
  20   3  -5    2.29    3.13   0
  20   3  -5    7.19    2.13   0
  20  -3  -5    6.87    3.95   0
  19   3  -5   11.00    2.17   0
  19  -3  -5    6.51    3.75   0
  19  -3  -5   10.76    3.20   0
  19   3  -5    6.36    2.98   0
  18  -3  -5    8.10    3.73   0
  18  -3  -5    7.17    3.18   0
  18   3  -5   10.82    3.02   0
  18   3  -5    9.29    3.03   0
  17   3  -5    7.37    2.91   0
  17   3  -5    6.68    2.04   0
  17  -3  -5    5.36    3.00   0
  17  -3  -5    8.29    3.73   0
  16   3  -5    0.99    1.99   0
  16   3  -5   -0.74    1.87   0
  16  -3  -5    1.02    3.44   0
  15   3  -5   12.80    2.96   0
  15  -3  -5   16.30    3.50   0
  15   3  -5   18.17    3.00   0
 -14   3   5    0.78    3.04   0
  14  -3  -5    2.15    3.69   0
  14   3  -5   -0.46    1.89   0
  14   3  -5    2.20    2.03   0
  13   3  -5    4.06    2.78   0
  13   3  -5    2.32    2.02   0
 -13   3   5    5.76    2.92   0
  13  -3  -5    2.39    3.58   0
  12   3  -5   -0.11    1.97   0
  12   3  -5    3.61    2.71   0
 -12   3   5    0.91    3.15   0
  12  -3  -5    1.78    2.43   0
  11   3  -5   -0.38    1.89   0
  11  -3  -5   -0.11    3.81   0
  11   3  -5   -1.58    2.69   0
 -11   3   5    1.02    2.03   0
 -10   3   5   13.32    2.40   0
  10  -3  -5   11.84    3.61   0
  10   3  -5   11.86    2.66   0
  10   3  -5   11.94    1.96   0
   9  -3  -5   34.68    3.77   0
   9   3  -5   34.05    2.19   0
  -9   3   5   37.59    3.72   0
   9   3  -5   34.08    2.18   0
  -8   3   5    5.68    3.68   0
   8   3  -5    5.58    2.04   0
   8  -3  -5    7.47    3.48   0
   8   3  -5    5.45    1.96   0
   7  -3  -5   10.39    3.42   0
   7   3  -5   14.83    2.76   0
  -7   3   5   14.51    2.75   0
   7   3  -5   15.12    2.00   0
  -6   3   5    2.96    2.61   0
   6   3  -5    6.75    2.68   0
   6  -3  -5    8.13    2.45   0
   6   3  -5    5.74    2.05   0
  -5   3   5    1.24    2.46   0
   5  -3  -5    0.42    2.28   0
   5   3  -5   -0.64    2.59   0
   5   3  -5    3.79    1.92   0
   4   3  -5   19.98    2.13   0
   4  -3  -5   21.09    3.34   0
  -4   3   5   24.66    3.82   0
   4   3  -5   22.60    2.91   0
   3   3  -5   58.85    3.29   0
   3  -3  -5   54.62    3.43   0
   3   3  -5   57.09    3.31   0
  -3   3   5   56.80    3.08   0
   2  -3  -5    2.12    2.10   0
   2   3  -5    2.60    2.94   0
  -2   3   5    2.99    3.32   0
   2   3  -5    1.91    2.09   0
   1   3  -5   39.19    3.30   0
   1  -3  -5   37.43    3.19   0
  -1   3   5   39.24    2.65   0
   1   3  -5   43.31    3.49   0
   0  -3  -5    8.00    1.99   0
   0   3  -5    4.96    3.20   0
   0   3  -5    6.49    3.31   0
   0   3   5    9.95    3.12   0
  -1  -3  -5   49.73    2.47   0
  -1   3  -5   53.47    3.98   0
   1   3   5   56.70    2.69   0
  -1   3  -5   55.58    3.64   0
  -2   3  -5   19.61    3.27   0
   2   3   5   20.37    2.48   0
  -2   3  -5   19.42    3.75   0
  -2  -3  -5   19.21    2.26   0
  -3  -3  -5    3.54    2.07   0
   3   3   5    1.98    2.26   0
  -3   3  -5    2.73    4.33   0
  -3   3  -5    3.08    2.92   0
  -4   3  -5    1.30    3.33   0
  -4  -3  -5    2.43    2.10   0
  -4   3  -5   -0.45    4.69   0
   4   3   5    2.33    2.33   0
  -5   3  -5    0.35    6.11   0
   5   3   5    1.38    2.19   0
  -5  -3  -5    2.09    1.95   0
  -5   3  -5    0.29    4.95   0
   6   3   5   65.72    3.45   0
  -6  -3  -5   61.33    3.15   0
   7   3   5   48.59    2.55   0
  -7  -3  -5   48.00    2.38   0
   8   3   5    7.64    2.23   0
  -8  -3  -5    4.03    2.69   0
   9   3   5   23.45    3.09   0
  -9  -3  -5   26.02    2.05   0
 -10  -3  -5   -4.36    2.88   0
  10   3   5   -1.07    2.21   0
  11   3   5    2.43    2.97   0
 -11  -3  -5    2.04    1.95   0
  12   3   5   49.19    2.61   0
 -12  -3  -5   43.49    2.34   0
  13   3   5    2.03    2.06   0
 -13  -3  -5    1.62    2.80   0
  14   3   5    8.83    2.15   0
 -14  -3  -5    7.03    2.77   0
  15   3   5    1.76    2.06   0
 -15  -3  -5    1.33    2.87   0
 -16  -3  -5    3.10    2.03   0
  16   3   5    0.23    3.17   0
  17   3   5    3.15    2.13   0
 -17  -3  -5    4.61    2.01   0
 -18  -3  -5    4.40    2.13   0
  18   3   5    2.63    3.22   0
 -19  -3  -5   -0.32    2.34   0
  19   3   5    3.68    2.36   0
  20   3   5    1.04    3.29   0
 -20  -3  -5    0.53    2.44   0
  21   3   5    7.90    3.66   0
  22   3   5    4.22    2.58   0
  23   3   5   -0.51    2.73   0
  24   4  -5    0.91    2.71   0
  24   4  -5    0.85    2.62   0
  24  -4  -5    1.79    5.96   0
  24  -4  -5    1.62    5.84   0
  23   4  -5    3.08    3.48   0
  23  -4  -5    1.24    4.70   0
  23  -4  -5    0.68    4.86   0
  23   4  -5   -0.97    2.41   0
  22  -4  -5    1.32    4.40   0
  22  -4  -5   -0.57    4.78   0
  22   4  -5    1.36    3.43   0
  22   4  -5    2.79    2.48   0
  21   4  -5   -0.61    2.35   0
  21  -4  -5    0.96    4.56   0
  21   4  -5    4.22    3.12   0
  21  -4  -5    1.14    3.46   0
  20   4  -5    2.67    3.22   0
  20  -4  -5    1.51    4.04   0
  20  -4  -5   -0.91    4.42   0
  20   4  -5    0.70    2.24   0
  19   4  -5    1.68    2.12   0
  19  -4  -5    1.70    4.01   0
  19  -4  -5    2.00    4.37   0
  19   4  -5    3.51    2.99   0
  18   4  -5    3.47    2.97   0
  18  -4  -5   -0.06    4.08   0
  18   4  -5    2.38    2.08   0
  18  -4  -5    1.17    3.46   0
  17  -4  -5    3.22    3.76   0
  17  -4  -5    1.55    3.29   0
  17   4  -5    3.11    2.14   0
  17   4  -5    2.90    2.09   0
  16   4  -5   -0.40    2.96   0
  16  -4  -5    4.06    3.34   0
  16   4  -5   -1.68    2.09   0
  15   4  -5    9.33    2.09   0
  15  -4  -5   11.07    3.40   0
  15   4  -5   11.94    2.05   0
 -14   4   5   -0.10    2.87   0
  14   4  -5    3.61    1.99   0
  14  -4  -5    0.94    3.36   0
  14   4  -5    4.91    2.78   0
  13   4  -5    3.53    1.92   0
 -13   4   5    0.58    2.92   0
  13  -4  -5    1.94    3.19   0
  13   4  -5    4.21    2.83   0
  12   4  -5    6.91    2.66   0
 -12   4   5   -0.27    3.09   0
  12   4  -5    5.43    2.81   0
  12  -4  -5    0.11    3.24   0
 -11   4   5    6.16    3.20   0
  11   4  -5    6.82    2.76   0
  11   4  -5    9.17    2.76   0
  11  -4  -5    7.97    3.28   0
  10   4  -5   -0.59    1.87   0
  10  -4  -5    0.17    3.33   0
 -10   4   5    0.99    3.41   0
  10   4  -5   -1.54    1.96   0
   9   4  -5   14.79    2.81   0
   9   4  -5   13.22    2.04   0
   9  -4  -5   14.47    2.48   0
  -9   4   5   14.30    3.32   0
   8   4  -5    6.02    2.67   0
   8  -4  -5    3.02    2.98   0
  -8   4   5    2.20    2.27   0
   8   4  -5    2.40    1.79   0
   7   4  -5    9.48    2.05   0
  -7   4   5   12.86    2.44   0
   7  -4  -5   12.99    2.22   0
   7   4  -5   11.51    2.83   0
   6   4  -5    4.39    2.83   0
   6   4  -5    7.41    2.98   0
  -6   4   5    4.99    3.38   0
   6  -4  -5    6.04    2.96   0
  -5   4   5    2.70    3.41   0
   5   4  -5    2.06    2.89   0
   5  -4  -5    3.97    2.05   0
   5   4  -5    2.51    1.97   0
   4  -4  -5    1.67    2.84   0
   4   4  -5    4.34    2.83   0
   4   4  -5    2.84    2.75   0
  -4   4   5    2.56    2.52   0
   3  -4  -5   15.17    2.19   0
  -3   4   5   18.63    2.57   0
   3   4  -5   16.60    2.74   0
   3   4  -5   18.74    2.79   0
   2   4  -5    1.03    2.88   0
   2  -4  -5   -3.35    2.67   0
   2   4  -5    1.03    2.72   0
  -2   4   5   -1.70    3.31   0
   1   4  -5    1.82    2.75   0
   1   4  -5    1.16    2.88   0
  -1   4   5   -1.34    3.35   0
   1  -4  -5    4.67    3.00   0
   0   4  -5    1.31    2.83   0
   0   4  -5    5.45    2.82   0
   0   4   5    1.27    2.35   0
   0  -4  -5    3.53    2.01   0
  -1   4  -5    0.55    3.00   0
  -1  -4  -5   -0.16    2.89   0
   1   4   5   -4.09    2.29   0
  -1   4  -5    0.33    2.84   0
  -2  -4  -5   17.74    3.08   0
   2   4   5   18.86    2.45   0
  -2   4  -5   21.03    4.16   0
  -2   4  -5   22.63    3.24   0
  -3  -4  -5   16.93    2.02   0
  -3   4  -5   14.42    3.71   0
   3   4   5   15.68    2.31   0
  -3   4  -5   16.61    4.42   0
  -4  -4  -5    4.91    1.81   0
   4   4   5    3.76    2.05   0
  -4   4  -5    3.50    3.72   0
  -4   4  -5    3.39    4.48   0
  -5  -4  -5   81.49    2.48   0
   5   4   5   75.15    2.59   0
   6   4   5    9.28    3.10   0
  -6  -4  -5   14.18    2.06   0
  -7  -4  -5    0.03    2.79   0
   7   4   5    0.96    3.12   0
   8   4   5    1.84    2.94   0
  -8  -4  -5    1.55    2.87   0
  -9  -4  -5    2.13    2.74   0
   9   4   5    1.64    2.07   0
 -10  -4  -5    2.49    2.76   0
  10   4   5    5.08    2.86   0
  11   4   5   -4.09    2.10   0
 -11  -4  -5   -1.03    1.96   0
  12   4   5    3.70    3.05   0
 -12  -4  -5   -0.93    2.09   0
  13   4   5    3.47    2.98   0
 -13  -4  -5   -0.62    2.13   0
 -14  -4  -5    1.79    2.02   0
  14   4   5    1.20    2.98   0
  15   4   5    3.62    3.03   0
 -15  -4  -5    3.64    2.04   0
  16   4   5   -1.15    2.21   0
 -16  -4  -5    2.46    2.21   0
  17   4   5   -3.01    2.13   0
 -17  -4  -5   -0.00    2.13   0
  18   4   5    2.92    3.33   0
 -18  -4  -5    0.71    3.18   0
  19   4   5   -0.09    2.54   0
 -19  -4  -5    3.43    3.56   0
  20   4   5   -0.73    3.61   0
 -20  -4  -5   -0.89    3.64   0
  21   4   5    2.17    3.88   0
  22   5  -5    0.48    3.67   0
  22   5  -5    1.33    2.65   0
  21   5  -5    0.04    3.54   0
  21   5  -5    0.95    2.60   0
  20   5  -5   -3.10    3.41   0
  20   5  -5    3.21    2.37   0
  19   5  -5   -1.75    2.40   0
  19   5  -5   -2.00    3.38   0
  18  -5  -5    1.69    6.02   0
  18   5  -5    6.33    3.24   0
  18  -5  -5    1.63    6.51   0
  18   5  -5   -0.43    2.25   0
  17   5  -5    2.54    3.21   0
  17  -5  -5    3.01    4.88   0
  17   5  -5    4.44    2.23   0
  17  -5  -5    2.66    4.80   0
  16   5  -5    6.32    3.14   0
  16   5  -5   -3.00    3.14   0
  16  -5  -5    1.82    4.06   0
  15   5  -5   -0.66    2.07   0
  15  -5  -5    0.36    4.15   0
  15   5  -5    6.12    2.09   0
 -14   5   5    5.32    3.92   0
  14  -5  -5    7.53    4.13   0
  14   5  -5    8.39    3.05   0
  14   5  -5    4.65    2.26   0
  13   5  -5   -0.55    2.88   0
  13  -5  -5    2.23    3.76   0
 -13   5   5    1.46    3.74   0
  13   5  -5    2.14    2.09   0
  12  -5  -5   12.23    3.17   0
 -12   5   5   10.92    3.27   0
  12   5  -5   13.62    2.90   0
  12   5  -5   12.74    2.08   0
  11  -5  -5    5.86    3.16   0
  11   5  -5    5.42    2.78   0
 -11   5   5    4.48    3.23   0
  11   5  -5    5.52    2.83   0
  10  -5  -5    3.73    3.03   0
 -10   5   5    1.18    3.26   0
  10   5  -5    3.36    2.05   0
  10   5  -5    2.44    2.68   0
   9   5  -5    4.25    2.11   0
   9   5  -5    4.04    2.04   0
  -9   5   5    5.56    3.31   0
   9  -5  -5    2.56    3.07   0
   8  -5  -5    3.28    2.95   0
   8   5  -5    2.88    1.98   0
   8   5  -5   -0.36    2.90   0
  -8   5   5   -1.34    3.33   0
   7  -5  -5   11.44    3.17   0
  -7   5   5   12.76    3.64   0
   7   5  -5   15.18    2.94   0
   7   5  -5   12.04    2.08   0
  -6   5   5    2.39    3.51   0
   6   5  -5    0.75    2.78   0
   6   5  -5    1.51    2.79   0
   6  -5  -5    0.71    2.08   0
   5  -5  -5   25.62    3.11   0
   5   5  -5   24.14    2.14   0
   5   5  -5   26.55    2.35   0
  -5   5   5   21.91    2.80   0
   4  -5  -5   16.07    2.10   0
   4   5  -5   11.28    2.87   0
   4   5  -5   15.70    2.95   0
  -4   5   5   11.97    2.54   0
   3   5  -5   28.14    2.98   0
  -3   5   5   29.32    3.60   0
   3   5  -5   26.98    3.10   0
   3  -5  -5   31.69    3.04   0
   2   5  -5    9.59    2.04   0
   2  -5  -5    5.44    1.97   0
  -2   5   5    5.14    3.33   0
   2   5  -5    9.75    2.95   0
   1   5  -5   51.09    2.64   0
  -1   5   5   53.23    2.76   0
   1   5  -5   46.63    2.60   0
   1  -5  -5   54.61    3.12   0
   0   5   5   43.75    2.69   0
   0   5  -5   44.51    3.36   0
   0  -5  -5   44.82    3.15   0
   0   5  -5   46.82    3.31   0
  -1   5  -5   64.68    3.64   0
  -1   5  -5   60.74    3.60   0
  -1  -5  -5   62.71    2.59   0
   1   5   5   60.66    3.71   0
  -2   5  -5   11.94    3.04   0
  -2   5  -5   12.79    3.90   0
   2   5   5    8.05    2.27   0
  -2  -5  -5   13.74    2.85   0
  -3   5  -5    6.96    3.23   0
   3   5   5    5.24    3.08   0
  -3  -5  -5    6.17    1.95   0
  -3   5  -5    8.89    3.03   0
  -4   5  -5    0.64    3.87   0
   4   5   5    1.13    2.02   0
  -4   5  -5    2.17    4.12   0
  -4  -5  -5    2.78    1.99   0
   5   5   5    7.41    3.11   0
  -5  -5  -5    7.41    2.82   0
   6   5   5    8.21    2.17   0
  -6  -5  -5    7.36    2.05   0
   7   5   5    5.59    2.06   0
  -7  -5  -5    9.05    2.72   0
  -8  -5  -5    0.03    2.76   0
   8   5   5   -0.09    2.05   0
   9   5   5   12.30    2.19   0
  -9  -5  -5   13.07    2.04   0
 -10  -5  -5    2.34    2.98   0
  10   5   5    4.59    3.09   0
  11   5   5    4.06    2.09   0
 -11  -5  -5    0.58    2.94   0
  12   5   5    1.90    2.19   0
 -12  -5  -5   -0.94    2.11   0
  13   5   5    3.97    3.17   0
 -13  -5  -5    3.58    3.05   0
 -14  -5  -5    5.93    3.18   0
  14   5   5    2.34    3.34   0
 -15  -5  -5    3.29    2.25   0
  15   5   5   -0.84    3.24   0
 -16  -5  -5    7.37    3.35   0
  16   5   5    0.89    2.38   0
  17   5   5    1.85    2.38   0
 -17  -5  -5   -1.33    3.42   0
 -18  -5  -5    5.15    2.47   0
  18   5   5   -0.03    3.67   0
  19   5   5    4.35    2.73   0
 -19  -5  -5    2.32    2.68   0
  20   5   5   -1.30    3.92   0
  20   6  -5   -1.50    2.83   0
  20   6  -5   -0.71    2.65   0
  19   6  -5   -1.43    2.69   0
  19   6  -5   -0.32    2.63   0
  18   6  -5    5.73    3.55   0
  18   6  -5    1.32    3.51   0
  17   6  -5    2.17    2.47   0
  17   6  -5   -1.08    2.40   0
  16   6  -5    0.55    2.33   0
  16   6  -5    1.78    2.38   0
  15   6  -5    3.47    3.37   0
  15   6  -5   -1.11    3.40   0
  14   6  -5    3.13    3.12   0
  14   6  -5   -1.00    3.36   0
  14  -6  -5    1.57    4.94   0
  13   6  -5    2.97    2.22   0
 -13   6   5    1.01    4.09   0
  13   6  -5    1.92    2.27   0
  13  -6  -5    0.77    3.98   0
  12   6  -5    4.98    3.07   0
 -12   6   5    3.51    4.23   0
  12   6  -5    6.23    2.98   0
  12  -6  -5    2.29    3.36   0
  11   6  -5    6.79    3.03   0
 -11   6   5    5.18    4.13   0
  11  -6  -5    2.93    3.99   0
  11   6  -5    6.03    3.06   0
  10  -6  -5    4.18    3.38   0
 -10   6   5    3.95    3.95   0
  10   6  -5    5.63    3.03   0
  10   6  -5    4.20    3.05   0
   9  -6  -5    3.19    3.23   0
   9   6  -5    3.73    3.09   0
  -9   6   5    1.92    3.44   0
   9   6  -5    4.47    3.06   0
   8  -6  -5   -1.44    3.08   0
   8   6  -5    0.89    2.03   0
  -8   6   5   -3.57    3.45   0
   8   6  -5   -1.23    2.99   0
   7  -6  -5    4.68    3.24   0
   7   6  -5    6.08    2.03   0
  -7   6   5    2.49    2.66   0
   7   6  -5    5.62    3.05   0
   6   6  -5    6.98    2.99   0
  -6   6   5    7.14    3.27   0
   6   6  -5    1.86    2.11   0
   6  -6  -5    2.17    2.23   0
   5   6  -5    1.63    2.14   0
   5   6  -5    2.78    2.88   0
  -5   6   5    0.34    3.36   0
   5  -6  -5    2.28    3.01   0
   4  -6  -5    1.94    2.97   0
   4   6  -5    3.37    2.91   0
  -4   6   5   -1.34    2.32   0
   4   6  -5    0.62    2.09   0
   3   6  -5    3.77    2.95   0
   3  -6  -5    5.10    2.13   0
  -3   6   5    4.56    2.38   0
   3   6  -5    1.15    2.13   0
   2   6  -5    7.87    3.10   0
   2  -6  -5    9.77    2.14   0
   2   6  -5    8.26    2.96   0
  -2   6   5    6.77    3.41   0
   1  -6  -5   11.79    2.24   0
   1   6  -5   11.49    2.30   0
   1   6  -5    8.29    3.13   0
  -1   6   5    9.10    2.33   0
   0   6  -5   18.08    2.54   0
   0  -6  -5   22.23    2.26   0
   0   6   5   23.26    3.27   0
   0   6  -5   23.40    3.19   0
  -1   6  -5    6.46    3.17   0
   1   6   5    1.02    3.23   0
  -1   6  -5    7.66    3.19   0
  -1  -6  -5    8.59    2.14   0
   2   6   5   13.33    3.29   0
  -2   6  -5    9.38    3.17   0
  -2   6  -5    9.77    3.26   0
  -2  -6  -5    9.69    2.21   0
  -3   6  -5    6.65    3.19   0
  -3  -6  -5    9.26    2.88   0
  -3   6  -5    4.84    3.97   0
   3   6   5    8.18    3.06   0
   4   6   5    1.20    2.16   0
  -4   6  -5   -0.08    3.92   0
  -4  -6  -5    0.44    2.87   0
  -4   6  -5    1.25    4.58   0
   5   6   5    0.29    3.06   0
  -5  -6  -5    2.58    2.04   0
   6   6   5    1.37    2.18   0
  -6  -6  -5    1.50    2.17   0
   7   6   5    1.27    2.24   0
  -7  -6  -5    1.63    2.97   0
  -8  -6  -5    3.75    2.95   0
   8   6   5    0.69    2.30   0
  -9  -6  -5    1.61    2.11   0
   9   6   5    0.88    2.17   0
  10   6   5    2.40    3.13   0
 -10  -6  -5   13.73    3.23   0
  11   6   5   -1.24    2.16   0
 -11  -6  -5   -0.12    2.12   0
  12   6   5    4.58    2.41   0
 -12  -6  -5    2.37    3.31   0
 -13  -6  -5    0.89    3.38   0
  13   6   5    0.33    3.45   0
 -14  -6  -5   -1.76    2.42   0
  14   6   5    1.83    3.45   0
 -15  -6  -5   -1.42    3.50   0
  15   6   5    3.55    3.56   0
 -16  -6  -5    0.84    2.61   0
  16   6   5    4.42    3.75   0
 -17  -6  -5    6.97    3.79   0
  17   6   5    1.27    2.77   0
  16   7  -5    1.41    2.77   0
  16   7  -5    3.99    2.75   0
  15   7  -5    2.79    3.66   0
  15   7  -5    0.22    3.64   0
  14   7  -5   -1.49    3.50   0
  14   7  -5   -1.13    2.33   0
  13   7  -5    0.36    3.53   0
  13   7  -5   -1.23    2.52   0
 -12   7   5    0.40    4.58   0
  12   7  -5    0.90    3.48   0
  12   7  -5    4.09    3.43   0
  12  -7  -5   -0.36    4.49   0
  11   7  -5    3.18    3.40   0
  11   7  -5    4.21    3.30   0
  11  -7  -5    2.18    3.60   0
 -11   7   5   -0.70    3.68   0
  10   7  -5    2.41    3.34   0
  10   7  -5   -1.28    3.45   0
  10  -7  -5    0.30    3.50   0
 -10   7   5    0.64    4.45   0
   9   7  -5    1.50    2.41   0
  -9   7   5    2.67    3.70   0
   9  -7  -5    1.50    4.27   0
   9   7  -5    2.05    3.31   0
   8   7  -5    5.85    3.28   0
   8   7  -5   -0.15    2.37   0
   8  -7  -5    0.84    3.44   0
  -8   7   5   -0.41    3.75   0
  -7   7   5    6.51    3.65   0
   7   7  -5    3.92    3.40   0
   7  -7  -5   -0.07    3.39   0
   7   7  -5    0.17    3.40   0
  -6   7   5   -0.18    3.68   0
   6   7  -5    2.80    2.41   0
   6   7  -5    2.34    3.49   0
   6  -7  -5    1.32    3.32   0
  -5   7   5   -0.08    3.49   0
   5   7  -5    2.66    2.13   0
   5   7  -5    5.61    3.15   0
   5  -7  -5    4.59    3.29   0
   4   7  -5   -1.10    3.33   0
  -4   7   5   -0.52    3.53   0
   4  -7  -5    0.61    3.22   0
   4   7  -5    2.04    3.20   0
   3   7  -5   -0.14    3.23   0
  -3   7   5    3.29    3.42   0
   3   7  -5   -0.27    3.17   0
   3  -7  -5    1.05    2.18   0
  -2   7   5   -0.87    3.60   0
   2   7  -5    2.74    3.12   0
   2   7  -5   -0.62    3.21   0
   2  -7  -5   -0.58    3.38   0
   1   7  -5    4.90    3.22   0
   1   7  -5    3.94    3.24   0
  -1   7   5    3.66    3.32   0
   1  -7  -5    2.99    3.21   0
   0   7  -5    0.18    3.28   0
   0  -7  -5    0.34    3.14   0
   0   7  -5   -0.24    3.28   0
   0   7   5    2.43    3.34   0
  -1   7  -5    1.88    3.48   0
  -1   7  -5    4.72    3.40   0
   1   7   5    5.75    2.43   0
  -1  -7  -5    2.22    2.42   0
  -2   7  -5    1.28    4.14   0
  -2   7  -5    1.34    3.37   0
   2   7   5    3.76    2.34   0
  -2  -7  -5    1.23    3.32   0
  -3   7  -5    0.53    3.51   0
   3   7   5    4.72    2.53   0
  -3   7  -5    1.58    4.25   0
  -3  -7  -5    1.82    3.29   0
  -4   7  -5   -1.29    5.24   0
  -4  -7  -5   -0.62    3.09   0
   4   7   5    4.16    3.48   0
  -4   7  -5    0.23    5.20   0
  -5  -7  -5    2.46    3.17   0
   5   7   5    4.70    2.48   0
  -6  -7  -5    4.06    3.30   0
   6   7   5    0.93    3.27   0
   7   7   5    1.21    3.42   0
  -7  -7  -5    2.19    3.33   0
  -8  -7  -5    5.34    3.29   0
   8   7   5    6.98    3.50   0
  -9  -7  -5    3.79    3.47   0
   9   7   5   -1.46    2.57   0
  10   7   5    3.76    2.59   0
 -10  -7  -5    3.28    3.47   0
  11   7   5    1.19    3.64   0
 -11  -7  -5    3.61    2.39   0
  12   7   5    3.66    2.46   0
 -12  -7  -5    1.14    2.37   0
  13   7   5   -0.92    2.64   0
 -13  -7  -5    3.99    3.81   0
 -14  -7  -5    1.77    3.90   0
 -11   8   5    0.66    5.84   0
  11   8  -5    1.90    3.01   0
  11   8  -5   -0.30    3.90   0
 -10   8   5    0.18    4.27   0
  10   8  -5   -1.47    3.80   0
  10   8  -5    2.58    3.92   0
  -9   8   5    1.89    5.05   0
   9   8  -5    1.86    3.72   0
   9  -8  -5    1.04    4.84   0
   9   8  -5   -1.25    2.61   0
   8  -8  -5    1.14    3.89   0
   8   8  -5    1.78    2.73   0
  -8   8   5    0.09    4.14   0
   8   8  -5    3.20    3.78   0
   7   8  -5    0.36    2.64   0
  -7   8   5    1.82    4.01   0
   7  -8  -5    0.19    3.90   0
   7   8  -5    2.03    2.62   0
   6   8  -5    1.12    3.74   0
   6  -8  -5    0.41    3.94   0
   6   8  -5   -1.17    3.73   0
  -6   8   5    1.85    4.03   0
  -5   8   5    1.96    3.88   0
   5   8  -5   -0.31    3.77   0
   5  -8  -5    2.57    3.85   0
   5   8  -5   -1.27    3.72   0
   4   8  -5    2.26    3.81   0
   4   8  -5    1.68    2.62   0
   4  -8  -5    0.36    2.69   0
  -4   8   5    1.70    3.97   0
   3   8  -5   -0.82    3.70   0
   3   8  -5    1.01    3.64   0
   3  -8  -5   -1.46    3.71   0
  -3   8   5    1.09    3.84   0
   2   8  -5    2.00    3.63   0
   2   8  -5    1.12    3.73   0
   2  -8  -5    1.84    3.74   0
  -2   8   5   -0.21    3.84   0
   1   8  -5    3.06    3.89   0
  -1   8   5    1.74    3.77   0
   1  -8  -5    2.98    3.71   0
   1   8  -5    2.06    3.75   0
   0   8  -5    1.13    3.84   0
   0   8  -5    0.98    3.86   0
   0   8   5    1.41    3.85   0
   0  -8  -5    3.26    3.66   0
  -1   8  -5    0.99    3.75   0
  -1   8  -5    1.15    4.68   0
   1   8   5   -0.41    3.77   0
  -1  -8  -5   -0.59    2.56   0
  -2  -8  -5    1.19    3.85   0
  -2   8  -5    2.79    4.80   0
   2   8   5    1.72    2.82   0
  -2   8  -5    4.04    3.85   0
  -3   8  -5   -1.46    4.90   0
  -3   8  -5    1.18    4.94   0
  -3  -8  -5    1.82    2.62   0
   3   8   5    1.90    3.78   0
   4   8   5   -1.36    3.91   0
  -4  -8  -5    5.42    3.76   0
  -5  -8  -5    2.25    2.67   0
   5   8   5    0.64    2.77   0
   6   8   5   -0.76    2.76   0
  -6  -8  -5   -2.17    2.64   0
  -7  -8  -5    1.25    3.71   0
   7   8   5    4.36    3.89   0
   8   8   5    1.36    3.96   0
  -8  -8  -5   -0.22    3.72   0
  27   0  -6   -0.01    3.97   0
  27   0  -6    1.01    3.94   0
  26   0  -6    2.56    2.74   0
  26   0  -6    1.19    2.70   0
  25   0  -6    1.16    2.63   0
  25   0  -6    0.82    3.54   0
  24   0  -6    2.12    2.47   0
  24   0  -6    6.34    3.45   0
  23   0  -6    0.98    3.48   0
  23   0  -6    1.05    3.13   0
  22   0  -6    1.89    3.07   0
  22   0  -6    4.09    3.29   0
  21   0  -6    2.29    1.98   0
  21   0  -6    4.29    2.27   0
  20   0  -6   12.01    3.26   0
  20   0  -6    9.68    2.98   0
  19   0  -6   26.89    2.25   0
  19   0  -6   30.30    3.03   0
  18   0  -6    5.54    1.94   0
  18   0  -6    6.09    2.93   0
  17   0  -6   23.26    3.27   0
  17   0  -6   18.05    3.01   0
  16   0  -6    2.82    2.71   0
  16   0  -6   -1.16    3.02   0
  15   0  -6    4.90    3.07   0
  14   0  -6    5.16    2.30   0
  13   0  -6    1.53    2.97   0
  12   0  -6    0.32    2.24   0
  11   0  -6   -1.82    3.14   0
 -10   0   6    6.12    3.01   0
  10   0  -6   10.28    2.20   0
   9   0  -6   49.33    3.76   0
  -9   0   6   42.09    3.49   0
  -8   0   6    5.42    2.32   0
   8   0  -6    2.89    2.58   0
  -7   0   6   21.34    2.56   0
   7   0  -6   19.04    2.69   0
  -6   0   6   17.40    2.84   0
   6   0  -6   16.37    4.00   0
  -5   0   6   68.88    4.42   0
   5   0  -6   66.94    4.65   0
  -4   0   6   58.18    3.51   0
   4   0  -6   57.00    4.90   0
  -3   0   6   45.28    4.97   0
   3   0  -6   45.36    3.84   0
   2   0  -6    5.26    4.97   0
  -2   0   6    6.81    3.36   0
   1   0  -6   -2.03    4.66   0
  -1   0   6    0.82    4.65   0
   0   0   6   11.97    4.51   0
   0   0  -6    9.79    3.14   0
   1   0   6  405.32    5.92   0
  -1   0  -6  399.03    6.46   0
  -2   0  -6   83.95    3.41   0
   2   0   6   92.93    4.48   0
   3   0   6    3.76    2.81   0
  -3   0  -6    1.00    3.55   0
  -4   0  -6   -0.45    3.26   0
   4   0   6    2.16    4.00   0
  -5   0  -6    4.31    3.25   0
   5   0   6    5.00    3.63   0
   6   0   6   36.31    2.86   0
  -6   0  -6   36.23    3.28   0
  -7   0  -6  234.25    4.24   0
   7   0   6  256.54    4.47   0
   8   0   6  218.16    4.75   0
  -8   0  -6  228.60    4.52   0
   9   0   6    2.16    3.40   0
  -9   0  -6    0.54    2.11   0
 -10   0  -6   -1.30    2.78   0
  10   0   6    3.54    3.21   0
  11   0   6   25.85    3.33   0
 -11   0  -6   29.54    2.92   0
  12   0   6   54.79    3.51   0
 -12   0  -6   53.18    3.14   0
  13   0   6   29.68    2.57   0
 -13   0  -6   27.82    3.07   0
  14   0   6  160.47    4.24   0
 -14   0  -6  162.48    4.13   0
  15   0   6   34.18    3.48   0
 -15   0  -6   31.42    2.47   0
  16   0   6   19.40    3.17   0
 -16   0  -6   20.77    2.29   0
  17   0   6   16.43    2.47   0
 -17   0  -6   15.78    3.02   0
 -18   0  -6    3.45    2.02   0
  18   0   6    4.41    3.19   0
  19   0   6    0.63    2.34   0
  20   0   6    0.87    3.54   0
  21   0   6    4.05    3.60   0
  22   0   6    2.81    3.73   0
  23   0   6    2.41    3.97   0
  24   0   6   -0.21    4.17   0
  24   0   6    1.95    4.06   0
  27   1  -6    0.49    3.98   0
  27  -1  -6    2.81    4.05   0
  27   1  -6   -1.07    3.94   0
  27  -1  -6    0.39    3.99   0
  26   1  -6    2.07    2.59   0
  26  -1  -6    0.47    3.89   0
  26   1  -6    4.25    3.71   0
  26  -1  -6    0.62    3.68   0
  25  -1  -6    2.26    2.44   0
  25  -1  -6    1.35    3.76   0
  25   1  -6   -1.06    2.47   0
  25   1  -6   -3.09    2.43   0
  24  -1  -6    0.81    3.55   0
  24   1  -6    0.93    2.25   0
  24   1  -6    4.86    2.35   0
  24  -1  -6    2.78    3.46   0
  23  -1  -6    2.41    2.54   0
  23   1  -6    0.50    2.51   0
  23  -1  -6    1.16    3.25   0
  23   1  -6   -1.10    2.23   0
  22  -1  -6    1.82    3.36   0
  22   1  -6    5.61    2.07   0
  22  -1  -6    3.46    3.10   0
  22   1  -6    2.04    2.17   0
  21  -1  -6    0.70    3.16   0
  21  -1  -6    0.55    2.13   0
  21   1  -6    6.44    2.86   0
  21   1  -6   -0.22    2.09   0
  20   1  -6    0.32    2.89   0
  20   1  -6    4.01    2.95   0
  20  -1  -6    0.94    3.00   0
  20  -1  -6   -1.30    3.30   0
  19  -1  -6    3.14    3.09   0
  19   1  -6    4.93    2.21   0
  19   1  -6    2.67    2.82   0
  19  -1  -6    1.51    2.87   0
  18  -1  -6   -0.48    3.00   0
  18  -1  -6    2.00    2.74   0
  18   1  -6    2.68    2.93   0
  18   1  -6    3.88    2.96   0
  17  -1  -6    6.36    3.16   0
  17   1  -6    4.40    2.05   0
  17  -1  -6    4.92    2.82   0
  17   1  -6    3.78    1.91   0
  16   1  -6    7.17    2.89   0
  16  -1  -6    7.49    2.44   0
  16   1  -6    8.95    1.93   0
  15   1  -6   13.53    2.86   0
  15   1  -6    8.42    2.67   0
  15  -1  -6    8.95    3.45   0
  14   1  -6    3.76    1.91   0
  14   1  -6    0.63    2.86   0
  14  -1  -6    2.79    3.33   0
  13   1  -6   25.11    2.76   0
  13   1  -6   25.73    3.00   0
  13  -1  -6   28.55    3.52   0
 -12   1   6    0.62    1.88   0
  12   1  -6   -2.38    2.12   0
  12  -1  -6    1.27    2.35   0
 -11   1   6   50.91    3.20   0
  11   1  -6   53.76    3.37   0
  11  -1  -6   54.70    3.15   0
 -10   1   6   33.88    3.03   0
  10  -1  -6   29.84    2.73   0
  10   1  -6   32.90    3.30   0
   9   1  -6   54.69    3.51   0
   9  -1  -6   53.99    3.93   0
  -9   1   6   57.01    3.48   0
   8   1  -6    1.92    2.26   0
  -8  -1   6   -1.80    2.14   0
   8  -1  -6    1.84    2.57   0
  -8   1   6    1.33    2.33   0
  -7   1   6   28.43    2.84   0
  -7  -1   6   27.03    3.16   0
   7  -1  -6   25.54    3.96   0
   7   1  -6   27.05    2.66   0
  -6  -1   6   41.13    2.62   0
   6  -1  -6   43.39    4.38   0
   6   1  -6   42.31    3.77   0
  -6   1   6   42.32    3.26   0
   5   1  -6  112.61    3.50   0
   5  -1  -6  106.77    4.70   0
  -5  -1   6  112.44    3.42   0
  -5   1   6  107.20    4.40   0
   4   1  -6   17.83    3.00   0
  -4  -1   6   18.11    3.60   0
   4  -1  -6   19.06    4.27   0
  -4   1   6   20.15    3.21   0
  -3   1   6   51.20    4.81   0
   3   1  -6   51.62    4.17   0
  -3  -1   6   52.92    3.15   0
   3  -1  -6   52.24    3.44   0
  -2  -1   6   36.50    2.99   0
  -2   1   6   35.26    3.49   0
   2  -1  -6   34.91    3.35   0
   2   1  -6   35.15    4.23   0
  -1  -1   6   17.02    3.90   0
   1   1  -6   16.92    2.93   0
  -1   1   6   17.08    3.22   0
   1  -1  -6   17.00    3.13   0
   0   1   6   30.67    4.45   0
   0  -1   6   30.76    4.34   0
   0  -1  -6   29.61    3.19   0
   0   1  -6   30.96    3.40   0
   1  -1   6    8.86    4.16   0
   1   1   6   11.43    4.18   0
  -1  -1  -6   11.10    2.82   0
  -1   1  -6   14.34    4.05   0
  -2   1  -6    3.64    4.18   0
  -2  -1  -6    4.58    3.46   0
   2   1   6    2.14    2.78   0
   2  -1   6    4.43    3.28   0
   3  -1   6   28.72    4.47   0
   3   1   6   27.71    2.74   0
  -3  -1  -6   29.50    2.61   0
  -3   1  -6   28.07    4.34   0
  -4  -1  -6  187.89    3.78   0
   4  -1   6  192.17    5.77   0
  -4   1  -6  182.66    4.71   0
   4   1   6  183.27    4.69   0
  -5   1  -6  247.23    5.75   0
   5  -1   6  257.81    6.05   0
  -5  -1  -6  237.55    4.12   0
   5   1   6  232.26    4.91   0
   6  -1   6    2.30    4.06   0
  -6  -1  -6    1.94    2.85   0
  -6   1  -6   -0.61    2.34   0
   6   1   6   -1.07    2.38   0
   7  -1   6    0.62    3.71   0
  -7   1  -6    3.49    3.08   0
  -7  -1  -6   -2.37    2.01   0
   7   1   6   -0.46    2.19   0
   8  -1   6    2.99    3.66   0
   8   1   6    0.46    3.02   0
  -8  -1  -6    0.50    1.89   0
  -8   1  -6    1.72    3.02   0
  -9  -1  -6    9.19    2.94   0
   9   1   6   10.94    2.42   0
   9  -1   6   10.83    3.62   0
  -9   1  -6    8.65    3.01   0
 -10  -1  -6    5.04    2.91   0
  10   1   6    2.70    2.32   0
 -10   1  -6    2.06    2.89   0
  10  -1   6    5.61    3.46   0
 -11  -1  -6   45.62    3.07   0
 -11   1  -6   42.80    2.63   0
  11  -1   6   43.96    4.00   0
  11   1   6   46.73    3.55   0
 -12   1  -6   16.01    2.97   0
  12   1   6   16.46    2.41   0
  12  -1   6   15.07    3.27   0
 -12  -1  -6   13.46    2.19   0
 -13  -1  -6    2.01    2.10   0
  13   1   6    5.30    3.03   0
  13  -1   6    2.37    3.36   0
 -13   1  -6    1.64    2.87   0
 -14   1  -6    0.19    2.87   0
  14  -1   6    0.44    3.25   0
 -14  -1  -6    1.77    2.00   0
  14   1   6    1.65    2.95   0
  15   1   6    2.56    3.02   0
 -15   1  -6    0.29    2.79   0
  15  -1   6    4.63    3.18   0
 -15  -1  -6    2.49    2.02   0
  16   1   6   -0.28    2.99   0
  16  -1   6    2.91    3.10   0
 -16  -1  -6    0.48    1.95   0
  17   1   6    3.61    2.21   0
 -17  -1  -6    4.58    3.03   0
  17  -1   6    4.17    3.25   0
  18   1   6    4.06    3.19   0
  18  -1   6    4.04    3.35   0
 -18  -1  -6    3.11    3.02   0
  19   1   6    2.67    2.24   0
  19  -1   6    2.50    3.37   0
 -19  -1  -6    1.95    2.16   0
  20   1   6   -0.16    2.31   0
  20  -1   6   -0.54    3.58   0
  21  -1   6   -1.56    3.56   0
  21   1   6    0.54    3.50   0
  21  -1   6    1.19    3.37   0
  22   1   6   -0.06    3.74   0
  22  -1   6   -1.21    3.68   0
  22  -1   6    0.75    3.56   0
  23   1   6    2.37    3.92   0
  23  -1   6   -0.80    3.91   0
  23  -1   6    0.49    3.99   0
  24   1   6   -2.08    4.13   0
  24  -1   6    2.35    4.15   0
  24  -1   6    1.06    4.03   0
  27   2  -6    5.82    3.82   0
  27  -2  -6    1.37    3.99   0
  27  -2  -6   -1.15    4.04   0
  27   2  -6    3.60    2.67   0
  26  -2  -6   -0.93    2.63   0
  26  -2  -6    1.44    4.12   0
  26   2  -6    5.51    3.67   0
  26   2  -6    3.76    2.64   0
  25  -2  -6    2.95    4.10   0
  25   2  -6    4.52    3.70   0
  25  -2  -6    0.76    3.68   0
  25   2  -6    3.47    3.45   0
  24   2  -6   -0.62    3.31   0
  24  -2  -6    0.82    3.87   0
  24   2  -6    3.39    3.37   0
  24  -2  -6    2.15    3.67   0
  23   2  -6    3.03    2.12   0
  23  -2  -6    3.00    3.76   0
  23  -2  -6    2.00    3.45   0
  23   2  -6    0.57    3.21   0
  22   2  -6   -0.20    3.15   0
  22  -2  -6    4.77    3.62   0
  22  -2  -6    2.21    2.27   0
  22   2  -6    1.50    2.10   0
  21  -2  -6    0.44    3.29   0
  21   2  -6    0.64    3.05   0
  21  -2  -6    2.33    2.55   0
  21   2  -6    2.14    3.00   0
  20   2  -6   -0.02    2.21   0
  20   2  -6   -2.51    3.04   0
  20  -2  -6    2.12    2.29   0
  20  -2  -6    0.71    3.08   0
  19   2  -6    4.63    2.14   0
  19   2  -6   -0.30    2.91   0
  19  -2  -6    0.83    3.51   0
  19  -2  -6    2.97    3.02   0
  18   2  -6    4.90    2.83   0
  18  -2  -6    4.87    3.48   0
  18  -2  -6    4.54    2.98   0
  18   2  -6    2.59    1.94   0
  17   2  -6   14.40    2.08   0
  17  -2  -6   10.96    2.60   0
  17   2  -6   11.51    2.14   0
  16   2  -6   24.87    2.99   0
  16  -2  -6   30.17    2.75   0
  16   2  -6   24.94    2.21   0
  15  -2  -6   12.87    2.73   0
  15   2  -6   14.81    2.18   0
  15   2  -6   18.43    2.89   0
  14  -2  -6  101.88    4.09   0
  14   2  -6  100.78    2.71   0
  14   2  -6  101.16    3.44   0
 -14   2   6   98.81    3.46   0
  13   2  -6   -0.52    2.64   0
  13  -2  -6    5.14    3.54   0
 -13   2   6   -0.45    2.75   0
  13   2  -6   -1.33    1.95   0
  12   2  -6   19.35    2.82   0
  12   2  -6   18.53    2.15   0
 -12   2   6   21.57    3.05   0
  12  -2  -6   24.83    3.86   0
 -11   2   6   12.01    2.24   0
  11  -2  -6   14.32    3.78   0
  11   2  -6   12.99    2.16   0
  11   2  -6   15.39    2.81   0
  10  -2  -6  156.82    4.65   0
  10   2  -6  130.98    3.67   0
 -10   2   6  161.87    4.23   0
  10   2  -6  150.22    3.77   0
   9  -2  -6    1.87    3.55   0
   9   2  -6    3.56    2.19   0
  -9   2   6    1.68    2.22   0
  -8   2   6  590.77    6.11   0
   8   2  -6  582.55    5.32   0
   8  -2  -6  596.09    6.10   0
   7  -2  -6  440.12    5.42   0
   7   2  -6  422.32    5.18   0
  -7   2   6  438.50    5.89   0
   6  -2  -6   21.30    2.56   0
   6   2  -6   21.36    3.34   0
  -6   2   6   15.64    2.83   0
   5   2  -6  127.03    4.06   0
   5  -2  -6  122.47    4.64   0
  -5   2   6  135.30    4.84   0
  -4   2   6   28.86    3.95   0
   4   2  -6   22.17    3.54   0
   4  -2  -6   21.12    2.72   0
  -3   2   6   25.34    4.15   0
   3   2  -6   27.12    2.72   0
  -3  -2   6   26.00    3.29   0
   3  -2  -6   29.51    3.80   0
   2   2  -6   13.17    3.76   0
  -2  -2   6   15.70    3.28   0
   2  -2  -6   11.52    3.61   0
  -2   2   6   11.85    2.96   0
   1   2  -6  418.42    5.98   0
   1  -2  -6  403.61    5.10   0
  -1   2   6  414.89    5.20   0
  -1  -2   6  428.27    5.71   0
   0  -2  -6  208.65    4.52   0
   0  -2   6  220.50    5.14   0
   0   2  -6  218.29    4.91   0
   0   2   6  211.01    4.00   0
   1   2   6  313.32    4.73   0
   1  -2   6  339.74    6.17   0
  -1  -2  -6  311.22    4.30   0
  -1   2  -6  322.40    6.55   0
   2  -2   6   26.66    3.87   0
  -2   2  -6   28.79    4.52   0
   2   2   6   23.93    3.66   0
  -2  -2  -6   25.48    2.52   0
  -3  -2  -6   89.40    2.96   0
   3   2   6   91.63    3.90   0
   3  -2   6   94.06    4.65   0
  -3   2  -6   93.26    5.11   0
  -4  -2  -6   -0.86    2.17   0
   4  -2   6    0.60    3.65   0
  -4   2  -6    0.46    3.73   0
   4   2   6    0.60    2.34   0
   5  -2   6   13.07    4.62   0
  -5  -2  -6   10.49    3.06   0
   5   2   6   12.26    3.39   0
  -5   2  -6   12.35    4.33   0
  -6  -2  -6   55.69    2.54   0
  -6   2  -6   61.39    3.88   0
   6   2   6   58.74    3.51   0
   6  -2   6   63.58    5.26   0
  -7   2  -6    0.55    2.71   0
   7  -2   6    1.02    4.33   0
  -7  -2  -6    1.66    2.76   0
   7   2   6   -1.66    2.15   0
  -8  -2  -6   26.85    2.90   0
   8   2   6   25.13    3.08   0
   8  -2   6   28.30    4.90   0
  -8   2  -6   25.68    3.30   0
   9   2   6    1.70    2.96   0
  -9   2  -6    1.44    2.82   0
   9  -2   6    1.86    4.68   0
  -9  -2  -6    6.14    2.55   0
  10  -2   6    9.56    3.95   0
  10   2   6    6.71    2.12   0
 -10  -2  -6    3.15    2.61   0
 -10   2  -6    7.36    3.70   0
  11  -2   6    3.28    3.93   0
 -11  -2  -6    5.08    2.67   0
  11   2   6    5.99    2.80   0
 -11   2  -6    3.67    3.03   0
  12  -2   6   12.66    4.50   0
 -12  -2  -6   13.48    2.72   0
  12   2   6   12.81    2.13   0
 -12   2  -6   11.55    3.62   0
  13   2   6   -2.46    2.01   0
  13  -2   6    1.85    3.52   0
 -13  -2  -6    2.50    1.88   0
  14  -2   6    7.70    3.48   0
  14   2   6    7.03    2.23   0
 -14  -2  -6    9.93    2.99   0
  15   2   6    3.24    2.20   0
  15  -2   6    1.46    3.61   0
 -15  -2  -6    6.46    2.02   0
 -16  -2  -6    4.23    2.87   0
  16  -2   6    0.85    3.47   0
  16  -2   6    2.35    3.65   0
  16   2   6    2.59    2.06   0
  17   2   6   -2.56    3.07   0
  17  -2   6    0.09    3.07   0
 -17  -2  -6   -1.01    2.15   0
  17  -2   6    4.08    4.06   0
  18   2   6   -3.06    2.20   0
  18  -2   6    0.80    4.09   0
  18  -2   6    3.53    4.36   0
 -18  -2  -6    0.56    2.97   0
  19   2   6   -1.64    3.11   0
 -19  -2  -6   -3.69    2.18   0
  19  -2   6    0.68    3.22   0
  19  -2   6    0.52    4.19   0
  20  -2   6    0.63    4.46   0
  20   2   6   -0.49    2.43   0
  20  -2   6    1.64    3.84   0
 -20  -2  -6   -2.89    3.25   0
  21   2   6    3.26    2.54   0
  21  -2   6    1.25    3.85   0
  21  -2   6   -0.48    4.51   0
  22  -2   6    0.59    3.84   0
  22   2   6   -3.12    2.61   0
  22  -2   6    0.59    5.01   0
  23  -2   6    0.85    5.12   0
  23  -2   6    0.85    5.16   0
  23   2   6    2.81    3.75   0
  26  -3  -6    2.24    4.33   0
  26   3  -6    2.41    2.72   0
  26   3  -6    2.15    2.89   0
  26  -3  -6   -0.62    4.09   0
  25  -3  -6    1.18    3.85   0
  25   3  -6   -1.14    3.80   0
  25   3  -6    4.42    2.75   0
  25  -3  -6    2.08    4.25   0
  24  -3  -6   -0.44    3.98   0
  24   3  -6   -0.19    3.59   0
  24   3  -6   -0.40    2.56   0
  24  -3  -6    1.34    3.64   0
  23   3  -6    0.90    2.47   0
  23  -3  -6   -0.18    3.64   0
  23  -3  -6    0.20    4.06   0
  23   3  -6    0.62    3.47   0
  22   3  -6    1.48    3.29   0
  22   3  -6   -1.41    3.30   0
  22  -3  -6    1.60    3.40   0
  22  -3  -6   -1.20    3.80   0
  21   3  -6   -0.46    2.10   0
  21  -3  -6    3.41    3.62   0
  21   3  -6   -2.03    2.09   0
  21  -3  -6    1.80    3.33   0
  20  -3  -6   -0.42    3.55   0
  20   3  -6   -1.14    2.12   0
  20  -3  -6   -1.42    3.30   0
  20   3  -6   -1.00    3.03   0
  19  -3  -6    8.46    3.73   0
  19  -3  -6    8.17    3.30   0
  19   3  -6    7.80    2.06   0
  19   3  -6    9.27    2.11   0
  18  -3  -6   -1.51    3.73   0
  18  -3  -6    2.94    3.07   0
  18   3  -6   -2.02    2.94   0
  18   3  -6    0.27    3.05   0
  17  -3  -6   20.35    3.70   0
  17   3  -6   17.04    2.21   0
  17   3  -6   16.97    2.23   0
  16   3  -6    2.44    2.02   0
  16   3  -6    0.76    2.86   0
  16  -3  -6    3.20    3.39   0
  15   3  -6   -1.44    1.96   0
  15   3  -6   -1.93    2.70   0
 -15   3   6   -1.52    2.88   0
  15  -3  -6    0.10    2.48   0
  14   3  -6   -0.09    2.80   0
 -14   3   6    2.15    2.88   0
  14   3  -6    2.66    1.96   0
  14  -3  -6    4.49    3.82   0
  13  -3  -6    1.72    3.67   0
  13   3  -6   -1.20    2.79   0
 -13   3   6   -1.54    3.02   0
  13   3  -6   -2.22    2.72   0
  12   3  -6   10.91    2.00   0
  12  -3  -6    9.26    2.41   0
  12   3  -6   12.33    2.00   0
 -12   3   6   11.14    2.39   0
  11   3  -6   16.43    2.00   0
 -11   3   6   17.90    3.30   0
  11  -3  -6   18.93    3.76   0
  11   3  -6   13.47    1.99   0
  10  -3  -6    7.39    3.43   0
 -10   3   6    5.76    3.28   0
  10   3  -6    7.15    2.84   0
  10   3  -6    5.97    2.72   0
   9  -3  -6    8.14    3.53   0
  -9   3   6    6.37    2.40   0
   9   3  -6    6.56    1.96   0
   9   3  -6    6.84    1.90   0
   8   3  -6    3.67    2.72   0
  -8   3   6    0.38    3.62   0
   8  -3  -6   -0.70    3.54   0
   8   3  -6    2.54    1.92   0
   7   3  -6   18.86    2.83   0
   7   3  -6   19.42    2.67   0
  -7   3   6   18.29    2.65   0
   7  -3  -6   20.57    2.63   0
   6   3  -6   26.46    3.05   0
  -6   3   6   26.08    2.75   0
   6  -3  -6   26.52    3.44   0
   6   3  -6   23.46    2.81   0
   5   3  -6   25.25    2.97   0
   5  -3  -6   22.98    3.22   0
   5   3  -6   22.74    2.17   0
  -5   3   6   24.46    2.61   0
  -4   3   6   10.84    3.50   0
   4   3  -6    9.61    2.87   0
   4  -3  -6    9.90    3.07   0
   4   3  -6    9.29    2.06   0
   3   3  -6   68.51    2.73   0
  -3   3   6   71.54    3.89   0
   3  -3  -6   69.90    3.53   0
   3   3  -6   71.09    2.69   0
   2   3  -6    5.82    1.95   0
   2   3  -6    7.24    3.02   0
   2  -3  -6    5.04    2.06   0
  -2   3   6    5.18    3.31   0
   1  -3  -6   50.60    3.26   0
   1   3  -6   44.48    2.77   0
  -1   3   6   48.51    2.62   0
   1   3  -6   48.21    2.68   0
   0   3  -6    9.34    3.34   0
   0  -3  -6    9.18    2.19   0
   0   3   6    9.44    3.35   0
  -1   3  -6   63.45    4.21   0
  -1  -3  -6   62.03    2.57   0
   1   3   6   66.53    2.80   0
   2   3   6   27.97    2.41   0
  -2   3  -6   28.71    3.94   0
  -2  -3  -6   28.70    2.38   0
  -3  -3  -6    2.56    2.88   0
  -3   3  -6    3.07    4.31   0
   3   3   6    3.75    3.22   0
  -4  -3  -6   11.56    2.14   0
  -4   3  -6   13.52    4.37   0
   4   3   6   11.69    2.32   0
  -5   3  -6    7.89    4.29   0
   5   3   6    6.48    2.24   0
  -5  -3  -6    4.62    2.16   0
  -5   3  -6    6.47    4.20   0
  -6   3  -6    0.65    5.46   0
  -6  -3  -6    1.25    1.89   0
   6   3   6    2.76    3.11   0
  -6   3  -6    1.15    4.93   0
   7   3   6   -0.09    2.88   0
  -7  -3  -6    5.74    2.69   0
   8   3   6   26.75    2.31   0
  -8  -3  -6   23.83    2.05   0
   9   3   6    8.90    3.08   0
  -9  -3  -6   11.76    2.78   0
 -10  -3  -6    5.78    1.92   0
  10   3   6    6.36    3.07   0
  11   3   6    1.55    2.10   0
 -11  -3  -6    1.03    2.87   0
 -12  -3  -6    2.94    1.92   0
  12   3   6    3.62    2.04   0
  13   3   6   -1.52    2.12   0
 -13  -3  -6   -0.36    1.96   0
  14   3   6    3.89    2.89   0
 -14  -3  -6   -0.22    2.75   0
 -15  -3  -6    1.61    2.92   0
  15   3   6   -0.52    2.18   0
  16   3   6    2.29    2.18   0
 -16  -3  -6   -0.15    2.23   0
  17   3   6    0.83    3.21   0
 -17  -3  -6    3.43    2.20   0
  18   3   6   -0.97    2.44   0
 -18  -3  -6    2.34    2.32   0
  19   3   6    2.83    3.42   0
 -19  -3  -6    7.18    3.10   0
  20   3   6    2.76    2.50   0
 -20  -3  -6    0.94    3.46   0
 -21  -3  -6    2.97    3.54   0
  21   3   6    1.20    3.60   0
  22   3   6    2.67    3.86   0
  24   4  -6    0.36    3.69   0
  24   4  -6    2.48    2.75   0
  24  -4  -6    1.66    4.87   0
  24  -4  -6   -1.82    5.15   0
  23  -4  -6    1.42    4.73   0
  23   4  -6    4.16    2.65   0
  23   4  -6   -0.12    2.41   0
  23  -4  -6    0.64    4.96   0
  22  -4  -6    0.22    3.63   0
  22   4  -6   -0.70    3.35   0
  22  -4  -6   -1.74    3.72   0
  22   4  -6    2.19    2.33   0
  21   4  -6   -0.84    3.32   0
  21  -4  -6   -0.41    3.39   0
  21   4  -6    0.55    2.40   0
  21  -4  -6    0.94    4.55   0
  20   4  -6    2.17    2.21   0
  20  -4  -6   -1.62    3.89   0
  20  -4  -6    1.77    3.61   0
  20   4  -6    2.17    3.17   0
  19  -4  -6    1.29    3.28   0
  19  -4  -6   -0.72    3.53   0
  19   4  -6    6.31    3.08   0
  19   4  -6   -3.20    2.19   0
  18  -4  -6    0.97    4.30   0
  18  -4  -6    3.88    3.31   0
  18   4  -6    7.03    2.14   0
  18   4  -6    0.78    3.07   0
  17   4  -6    3.06    2.98   0
  17   4  -6   -1.45    2.06   0
  17  -4  -6   -0.49    3.96   0
  16   4  -6    2.14    2.92   0
  16   4  -6    4.48    2.96   0
  16  -4  -6   -0.26    4.08   0
  15   4  -6    0.69    2.13   0
  15  -4  -6   -0.34    3.20   0
 -15   4   6    1.35    3.12   0
  15   4  -6   -0.87    2.97   0
  14   4  -6    0.89    1.97   0
  14  -4  -6    3.24    3.23   0
 -14   4   6    1.20    2.88   0
  14   4  -6   -0.13    1.88   0
  13   4  -6    1.37    2.05   0
  13   4  -6    1.97    2.72   0
 -13   4   6    1.10    2.85   0
  13  -4  -6    2.34    3.19   0
  12  -4  -6   12.45    3.33   0
  12   4  -6    9.94    2.86   0
 -12   4   6   11.36    2.27   0
  12   4  -6   11.19    2.81   0
 -11   4   6    0.17    3.35   0
  11  -4  -6    1.68    3.29   0
  11   4  -6   -0.41    2.85   0
  11   4  -6    2.90    2.74   0
  10  -4  -6    8.77    3.34   0
  10   4  -6    9.71    2.66   0
  10   4  -6    8.00    2.72   0
 -10   4   6    7.80    3.48   0
   9   4  -6   11.81    2.02   0
   9  -4  -6   11.41    2.30   0
  -9   4   6   11.85    3.53   0
   9   4  -6    8.73    2.00   0
   8   4  -6    5.71    1.95   0
   8  -4  -6    4.22    3.06   0
  -8   4   6    4.38    2.64   0
   8   4  -6    1.95    1.74   0
   7   4  -6   20.48    2.17   0
   7   4  -6   15.56    2.83   0
  -7   4   6   21.97    2.62   0
   7  -4  -6   24.07    3.14   0
   6  -4  -6    8.34    2.95   0
   6   4  -6    7.58    2.06   0
  -6   4   6    6.20    3.57   0
   6   4  -6    5.10    2.03   0
  -5   4   6   16.95    3.66   0
   5  -4  -6   16.59    3.14   0
   5   4  -6   15.99    2.18   0
   5   4  -6   10.82    2.24   0
  -4   4   6    1.99    2.49   0
   4  -4  -6   -0.67    2.92   0
   4   4  -6   -0.13    2.02   0
   4   4  -6   -0.95    2.82   0
   3  -4  -6   19.41    3.14   0
  -3   4   6   14.18    3.66   0
   3   4  -6   21.74    2.14   0
   3   4  -6   17.53    2.24   0
   2   4  -6    1.55    2.71   0
   2  -4  -6    0.58    2.09   0
   2   4  -6    0.55    2.76   0
  -2   4   6    1.07    2.47   0
   1   4  -6    8.91    2.94   0
   1  -4  -6    6.63    3.04   0
   1   4  -6    6.32    1.94   0
  -1   4   6    8.42    3.45   0
   0  -4  -6    2.45    2.09   0
   0   4   6    2.80    2.35   0
   0   4  -6    4.29    2.91   0
   0   4  -6    3.31    1.90   0
  -1  -4  -6   13.04    2.88   0
  -1   4  -6   13.84    3.29   0
   1   4   6   15.69    3.18   0
  -1   4  -6   12.98    2.98   0
  -2  -4  -6   32.94    2.98   0
  -2   4  -6   27.46    3.70   0
  -2   4  -6   29.75    3.27   0
   2   4   6   26.49    3.32   0
   3   4   6    6.88    3.02   0
  -3   4  -6   14.08    4.42   0
  -3   4  -6   10.96    3.73   0
  -3  -4  -6   13.14    1.91   0
   4   4   6    3.94    3.12   0
  -4   4  -6    4.60    3.68   0
  -4  -4  -6    5.21    2.60   0
  -4   4  -6    2.99    4.49   0
  -5   4  -6   22.46    6.96   0
   5   4   6   21.13    2.36   0
  -5  -4  -6   17.50    2.88   0
  -5   4  -6   21.52    7.49   0
   6   4   6   18.62    3.19   0
  -6  -4  -6   13.40    2.89   0
   7   4   6   39.49    2.56   0
  -7  -4  -6   44.46    2.36   0
   8   4   6   57.96    2.55   0
  -8  -4  -6   66.91    2.57   0
  -9  -4  -6   -0.25    1.98   0
   9   4   6   -2.64    3.01   0
  10   4   6    7.36    1.97   0
 -10  -4  -6    4.45    2.08   0
  11   4   6    6.55    3.07   0
 -11  -4  -6    0.45    2.06   0
  12   4   6    3.06    2.13   0
 -12  -4  -6    1.98    2.08   0
 -13  -4  -6    2.12    2.04   0
  13   4   6   -4.06    2.18   0
 -14  -4  -6    9.37    2.07   0
  14   4   6   10.21    2.25   0
 -15  -4  -6    2.58    2.20   0
  15   4   6    6.30    2.27   0
 -16  -4  -6    1.45    2.12   0
  16   4   6    4.70    2.36   0
  17   4   6    0.01    3.28   0
 -17  -4  -6    0.86    2.26   0
 -18  -4  -6    5.11    2.38   0
  18   4   6    3.14    3.46   0
  19   4   6   -1.31    2.58   0
 -19  -4  -6    2.34    2.35   0
  20   4   6    4.90    3.70   0
 -20  -4  -6   -0.09    2.60   0
  21   4   6    3.43    3.92   0
 -21  -4  -6    3.84    2.78   0
  22   5  -6    0.91    2.53   0
  22   5  -6    1.70    3.71   0
  21   5  -6   -1.50    2.70   0
  21   5  -6    1.69    2.49   0
  20   5  -6    1.29    2.53   0
  20  -5  -6    0.44    5.89   0
  20  -5  -6   -0.29    5.42   0
  20   5  -6    0.42    2.44   0
  19   5  -6   -2.42    2.28   0
  19  -5  -6    0.20    4.40   0
  19   5  -6    4.32    2.44   0
  19  -5  -6    1.08    5.21   0
  18   5  -6    2.78    2.25   0
  18   5  -6   -0.80    3.23   0
  18  -5  -6    0.38    4.31   0
  18  -5  -6   -0.94    4.50   0
  17   5  -6   -0.40    2.17   0
  17   5  -6    4.21    2.13   0
  17  -5  -6    0.55    3.40   0
  16   5  -6    1.01    2.18   0
  16  -5  -6   -0.09    4.06   0
  16   5  -6    4.05    3.01   0
  15   5  -6    5.14    3.04   0
  15  -5  -6    3.70    2.94   0
  15   5  -6    3.86    2.12   0
 -15   5   6    1.35    4.06   0
  14   5  -6    0.28    2.90   0
  14   5  -6   -1.50    2.88   0
 -14   5   6    0.64    3.13   0
  14  -5  -6    0.35    3.24   0
  13  -5  -6    0.43    3.14   0
  13   5  -6   -1.01    2.90   0
  13   5  -6    1.90    1.98   0
 -13   5   6    1.17    3.07   0
  12  -5  -6   -0.30    3.14   0
 -12   5   6    0.43    3.19   0
  12   5  -6   -0.15    2.14   0
  12   5  -6    0.68    2.92   0
  11   5  -6    1.13    1.95   0
  11   5  -6   -0.40    1.92   0
  11  -5  -6    0.28    3.02   0
 -11   5   6    0.65    3.17   0
  10   5  -6    6.89    2.77   0
  10  -5  -6   -1.21    2.83   0
  10   5  -6   -0.32    1.99   0
 -10   5   6    2.13    3.23   0
   9  -5  -6    8.11    2.94   0
  -9   5   6    5.32    3.22   0
   9   5  -6    4.69    2.99   0
   9   5  -6    5.06    2.15   0
   8  -5  -6    2.48    2.96   0
   8   5  -6   -0.56    2.08   0
  -8   5   6   -2.31    3.42   0
   8   5  -6   -0.13    2.09   0
   7  -5  -6   -0.36    3.04   0
  -7   5   6    2.04    3.59   0
   7   5  -6    3.59    2.86   0
   7   5  -6    3.74    1.93   0
  -6   5   6    9.75    3.52   0
   6   5  -6    7.35    2.87   0
   6   5  -6    6.71    2.08   0
   6  -5  -6    8.66    3.10   0
  -5   5   6   10.26    3.44   0
   5   5  -6   10.79    2.90   0
   5  -5  -6    9.42    2.15   0
   5   5  -6    9.61    2.95   0
   4  -5  -6    0.39    2.75   0
  -4   5   6    2.16    3.43   0
   4   5  -6   -0.89    1.93   0
   4   5  -6    0.38    1.95   0
   3  -5  -6    4.82    2.11   0
   3   5  -6    4.39    2.77   0
  -3   5   6    2.30    3.33   0
   3   5  -6    7.30    2.80   0
   2   5  -6   -0.38    2.01   0
   2  -5  -6    2.57    2.11   0
   2   5  -6    1.90    2.03   0
  -2   5   6    1.31    2.24   0
   1  -5  -6   25.49    2.94   0
   1   5  -6   18.46    3.15   0
  -1   5   6   21.72    3.24   0
   1   5  -6   19.79    2.35   0
   0   5  -6   31.41    3.38   0
   0  -5  -6   30.80    3.08   0
   0   5   6   27.14    2.55   0
   0   5  -6   28.69    3.44   0
  -1  -5  -6    3.98    1.96   0
  -1   5  -6    3.83    3.10   0
  -1   5  -6    3.82    3.17   0
   1   5   6    1.47    2.21   0
  -2   5  -6   25.07    4.01   0
  -2  -5  -6   29.06    3.04   0
   2   5   6   23.06    2.47   0
  -2   5  -6   33.34    3.92   0
  -3  -5  -6    0.94    2.70   0
  -3   5  -6    0.93    3.56   0
   3   5   6   -1.28    2.16   0
  -3   5  -6    0.36    3.83   0
  -4   5  -6    0.84    4.44   0
  -4   5  -6   -0.67    4.23   0
   4   5   6    2.57    2.05   0
  -4  -5  -6   -2.16    1.96   0
  -5  -5  -6   48.23    2.40   0
   5   5   6   50.49    3.31   0
  -6  -5  -6   25.42    2.88   0
   6   5   6   21.72    2.31   0
  -7  -5  -6   15.73    2.86   0
   7   5   6   17.46    2.25   0
   8   5   6    0.26    2.14   0
  -8  -5  -6    2.84    1.98   0
   9   5   6    2.25    3.09   0
  -9  -5  -6    1.51    2.18   0
  10   5   6    2.24    3.02   0
 -10  -5  -6    1.47    2.91   0
  11   5   6    2.32    2.17   0
 -11  -5  -6   -0.51    2.93   0
  12   5   6    7.16    2.23   0
 -12  -5  -6    7.81    2.14   0
 -13  -5  -6   -1.29    2.21   0
  13   5   6    4.61    3.21   0
  14   5   6   -3.34    3.18   0
 -14  -5  -6   -1.12    3.08   0
 -15  -5  -6    2.41    3.25   0
  15   5   6    0.99    3.45   0
 -16  -5  -6    5.17    2.25   0
  16   5   6    1.32    2.50   0
  17   5   6    0.79    2.46   0
 -17  -5  -6    1.91    2.45   0
  18   5   6    3.92    3.83   0
 -18  -5  -6   -0.87    3.66   0
  19   5   6    0.69    3.73   0
 -19  -5  -6    2.55    3.66   0
  20   6  -6   -1.99    2.72   0
  20   6  -6    1.29    3.79   0
  19   6  -6    2.91    2.67   0
  19   6  -6    2.25    3.85   0
  18   6  -6    0.54    2.48   0
  18   6  -6    0.62    2.56   0
  17   6  -6    5.20    3.60   0
  17   6  -6    0.05    3.50   0
  16   6  -6    1.31    2.46   0
  16   6  -6   -2.66    2.41   0
  16  -6  -6    0.24    5.15   0
  15  -6  -6    2.15    4.41   0
  15   6  -6   -1.69    3.27   0
  15   6  -6    1.85    3.34   0
  14   6  -6    5.36    2.44   0
  14  -6  -6    1.88    4.23   0
  14   6  -6    5.47    3.35   0
 -14   6   6    2.16    4.39   0
  13  -6  -6   -1.60    4.09   0
  13   6  -6   -2.53    3.35   0
 -13   6   6    3.56    3.44   0
  13   6  -6    2.04    2.36   0
  12   6  -6   -0.38    2.28   0
 -12   6   6    0.04    3.44   0
  12  -6  -6   -0.36    3.97   0
  12   6  -6    2.13    2.21   0
 -11   6   6    0.66    3.33   0
  11   6  -6   -1.26    2.16   0
  11  -6  -6    0.65    3.18   0
  11   6  -6    2.53    2.12   0
  10  -6  -6    5.10    3.36   0
  10   6  -6    4.62    2.20   0
 -10   6   6    2.28    3.53   0
  10   6  -6    4.84    2.12   0
   9   6  -6    0.82    2.21   0
   9  -6  -6    3.18    3.14   0
  -9   6   6    3.51    3.57   0
   9   6  -6    1.99    3.00   0
   8   6  -6    4.91    2.99   0
  -8   6   6    3.23    3.79   0
   8  -6  -6    3.13    3.01   0
   8   6  -6    3.91    2.09   0
   7   6  -6    4.55    2.96   0
  -7   6   6    0.03    3.40   0
   7  -6  -6    0.02    3.07   0
   7   6  -6    1.81    3.09   0
   6  -6  -6    1.96    2.94   0
  -6   6   6    0.87    3.53   0
   6   6  -6    2.54    3.05   0
   6   6  -6    1.24    2.22   0
  -5   6   6    6.64    3.47   0
   5  -6  -6   10.24    3.11   0
   5   6  -6    6.91    2.20   0
   5   6  -6   10.03    3.11   0
   4   6  -6   18.94    2.32   0
   4  -6  -6   24.30    3.21   0
  -4   6   6   27.43    3.51   0
   4   6  -6   23.18    3.24   0
   3   6  -6    4.75    3.06   0
   3   6  -6    5.81    3.05   0
   3  -6  -6    6.27    3.02   0
  -3   6   6    8.27    2.33   0
   2  -6  -6   18.17    3.06   0
   2   6  -6   15.67    2.37   0
   2   6  -6   20.17    3.28   0
  -2   6   6   14.26    3.54   0
   1   6  -6    8.32    3.16   0
  -1   6   6    9.97    3.36   0
   1  -6  -6    7.21    2.23   0
   1   6  -6    9.18    3.02   0
   0   6   6    0.71    3.35   0
   0   6  -6    4.15    3.27   0
   0   6  -6    2.40    3.16   0
   0  -6  -6   -0.62    2.11   0
  -1   6  -6   11.18    3.30   0
  -1   6  -6    8.81    3.90   0
   1   6   6    9.76    3.27   0
  -1  -6  -6   12.72    2.19   0
   2   6   6    4.18    2.24   0
  -2   6  -6    3.29    3.96   0
  -2   6  -6    2.55    3.77   0
  -2  -6  -6    0.12    2.97   0
   3   6   6    5.01    2.17   0
  -3  -6  -6    3.36    2.09   0
  -3   6  -6    2.36    3.87   0
  -3   6  -6    3.73    4.03   0
  -4   6  -6    4.75    4.92   0
   4   6   6    3.36    3.23   0
  -4   6  -6    3.49    4.65   0
  -4  -6  -6    7.15    2.20   0
  -5  -6  -6    5.72    3.06   0
   5   6   6    6.97    2.28   0
   6   6   6    3.09    2.26   0
  -6  -6  -6    8.00    2.15   0
   7   6   6   10.84    3.31   0
  -7  -6  -6   12.24    2.27   0
  -8  -6  -6    4.03    3.01   0
   8   6   6   -0.60    2.21   0
  -9  -6  -6   -0.35    2.23   0
   9   6   6   -0.34    2.32   0
  10   6   6   -0.60    3.05   0
 -10  -6  -6    2.78    3.02   0
 -11  -6  -6    3.52    2.41   0
  11   6   6   -3.08    2.35   0
 -12  -6  -6    5.04    3.29   0
  12   6   6    1.76    3.43   0
  13   6   6    2.42    2.57   0
 -13  -6  -6    2.47    2.24   0
  14   6   6   -0.20    2.50   0
 -14  -6  -6    0.48    3.38   0
 -15  -6  -6    4.50    2.52   0
  15   6   6   -0.51    2.53   0
  16   6   6   -3.28    2.68   0
 -16  -6  -6    3.82    3.76   0
 -17  -6  -6   -0.02    2.77   0
  16   7  -6    0.23    2.73   0
  16   7  -6    5.57    3.85   0
  15   7  -6    2.86    3.71   0
  15   7  -6    2.70    3.75   0
  14   7  -6    1.72    2.57   0
  14  -7  -6    0.60    6.04   0
  14   7  -6    1.30    3.63   0
  13   7  -6    2.76    2.59   0
 -13   7   6    2.64    4.48   0
  13   7  -6   -1.55    2.58   0
  13  -7  -6    1.49    4.47   0
  12   7  -6    1.12    2.44   0
  12   7  -6   -0.40    2.48   0
  12  -7  -6    0.29    3.63   0
 -12   7   6    0.13    3.69   0
  11   7  -6    1.76    2.48   0
 -11   7   6    5.36    3.73   0
  11  -7  -6    4.15    3.72   0
  11   7  -6    3.07    2.53   0
  10   7  -6    1.46    2.49   0
  10   7  -6    2.72    3.43   0
  10  -7  -6   -0.75    3.55   0
 -10   7   6    2.95    3.65   0
   9   7  -6    2.01    3.36   0
  -9   7   6    1.77    3.69   0
   9  -7  -6    2.27    3.49   0
   9   7  -6    0.26    3.37   0
  -8   7   6   -0.20    3.73   0
   8   7  -6    1.62    2.31   0
   8  -7  -6   -1.41    3.41   0
   8   7  -6   -0.08    2.31   0
   7   7  -6    0.55    3.40   0
  -7   7   6   -2.07    3.73   0
   7  -7  -6    2.85    3.29   0
   7   7  -6    3.11    3.32   0
   6   7  -6    1.90    3.34   0
  -6   7   6    5.62    3.64   0
   6   7  -6    4.49    3.43   0
   6  -7  -6    1.24    3.46   0
  -5   7   6    4.50    3.64   0
   5   7  -6    6.51    3.41   0
   5  -7  -6    6.70    3.51   0
   5   7  -6    4.80    3.43   0
  -4   7   6   -1.03    2.52   0
   4  -7  -6    2.70    2.19   0
   4   7  -6   -1.51    3.51   0
   4   7  -6    3.76    2.36   0
   3   7  -6   -0.72    2.33   0
   3   7  -6    2.07    3.27   0
   3  -7  -6    0.49    3.38   0
  -3   7   6    1.42    3.69   0
   2   7  -6    1.34    3.39   0
   2  -7  -6    1.48    2.12   0
  -2   7   6    2.96    2.50   0
   2   7  -6    1.33    2.36   0
   1   7  -6   -2.01    3.47   0
  -1   7   6    6.31    3.48   0
   1   7  -6    3.45    3.30   0
   1  -7  -6    1.41    3.25   0
   0   7   6    4.18    3.53   0
   0   7  -6    1.06    3.43   0
   0   7  -6    2.50    3.38   0
   0  -7  -6    3.85    3.15   0
  -1   7  -6   -1.78    3.36   0
  -1   7  -6   -0.38    3.42   0
  -1  -7  -6   -2.39    3.41   0
   1   7   6    1.99    3.56   0
  -2   7  -6    1.01    3.46   0
  -2  -7  -6    2.15    2.24   0
   2   7   6   -1.86    3.49   0
  -2   7  -6    2.58    3.54   0
  -3   7  -6    0.43    4.43   0
   3   7   6   -2.37    3.46   0
  -3   7  -6    1.07    4.59   0
  -3  -7  -6    1.00    2.31   0
   4   7   6    0.63    3.34   0
  -4  -7  -6    4.49    2.27   0
   5   7   6    5.44    3.43   0
  -5  -7  -6    1.66    2.33   0
  -6  -7  -6    1.49    2.43   0
   6   7   6   -2.41    2.36   0
  -7  -7  -6    0.50    3.25   0
   7   7   6   -2.45    2.35   0
  -8  -7  -6    3.84    3.43   0
   8   7   6    1.46    2.64   0
   9   7   6    2.46    2.55   0
  -9  -7  -6    0.59    3.50   0
  10   7   6   -2.77    3.74   0
 -10  -7  -6    0.09    2.59   0
 -11  -7  -6    1.25    2.36   0
  11   7   6   -3.55    2.71   0
  12   7   6    2.96    3.78   0
 -12  -7  -6   -2.31    3.99   0
  13   7   6    4.10    3.94   0
 -13  -7  -6    1.66    3.87   0
 -10   8   6   -1.12    4.25   0
  10  -8  -6    0.70    5.05   0
  10   8  -6    4.35    3.83   0
  10   8  -6   -1.38    2.77   0
   9   8  -6    0.12    3.99   0
   9   8  -6   -1.63    4.10   0
  -9   8   6    0.87    4.37   0
   9  -8  -6   -0.29    4.06   0
   8   8  -6    2.11    2.67   0
  -8   8   6    1.80    4.20   0
   8   8  -6   -1.80    2.85   0
   8  -8  -6   -1.04    3.95   0
  -7   8   6    2.93    4.31   0
   7   8  -6   -1.75    3.73   0
   7  -8  -6   -0.46    3.92   0
   7   8  -6   -1.05    2.70   0
   6   8  -6   -0.62    2.73   0
  -6   8   6    1.50    4.00   0
   6   8  -6    1.55    3.80   0
   6  -8  -6    0.91    2.76   0
  -5   8   6   -1.50    3.93   0
   5   8  -6    2.71    3.72   0
   5  -8  -6   -0.23    3.82   0
   5   8  -6    1.49    2.58   0
   4   8  -6    3.32    3.68   0
  -4   8   6    2.42    3.95   0
   4   8  -6   -1.07    3.92   0
   4  -8  -6    0.51    3.77   0
   3   8  -6   -0.59    3.86   0
   3   8  -6   -0.47    3.79   0
   3  -8  -6   -0.26    3.86   0
  -3   8   6   -0.64    2.83   0
   2   8  -6   -0.01    3.80   0
  -2   8   6   -0.39    3.85   0
   2  -8  -6    1.29    3.80   0
   2   8  -6    3.52    3.72   0
   1   8  -6    1.74    3.76   0
   1   8  -6    1.51    3.79   0
  -1   8   6    4.07    2.79   0
   1  -8  -6    2.78    3.78   0
   0   8   6    3.29    3.78   0
   0  -8  -6   -2.90    2.69   0
   0   8  -6   -0.54    3.97   0
   0   8  -6    1.57    4.01   0
  -1   8  -6   -1.91    3.90   0
  -1   8  -6    2.03    3.93   0
  -1  -8  -6    3.42    3.80   0
   1   8   6    3.96    2.71   0
  -2   8  -6    0.35    4.95   0
   2   8   6   -1.29    2.69   0
  -2  -8  -6    2.23    2.63   0
  -2   8  -6    0.28    5.00   0
  -3   8  -6    0.94    6.31   0
   3   8   6    4.25    3.95   0
  -3  -8  -6   -1.65    3.76   0
  -3   8  -6    0.66    6.33   0
   4   8   6    4.10    3.80   0
  -4  -8  -6    0.37    2.64   0
  -5  -8  -6    4.10    2.69   0
   5   8   6    2.22    2.75   0
   6   8   6   -0.31    2.79   0
  -6  -8  -6    0.67    3.91   0
  -7  -8  -6    0.01    3.89   0
   7   8   6    1.05    2.94   0
  27   1  -7    2.59    4.05   0
  27  -1  -7    0.45    4.29   0
  27  -1  -7   -0.28    4.02   0
  27   1  -7   -4.17    3.95   0
  26   1  -7    1.61    3.57   0
  26   1  -7    2.65    3.62   0
  26  -1  -7    0.03    3.87   0
  26  -1  -7    1.14    2.59   0
  25   1  -7   -1.40    3.55   0
  25  -1  -7    0.94    3.58   0
  25   1  -7    2.49    3.44   0
  25  -1  -7    1.05    3.48   0
  24  -1  -7    1.63    3.33   0
  24  -1  -7   -1.90    2.43   0
  24   1  -7    1.77    2.29   0
  24   1  -7    1.37    3.47   0
  23   1  -7    5.30    3.29   0
  23   1  -7    0.30    2.03   0
  23  -1  -7    0.81    3.62   0
  23  -1  -7    2.08    3.31   0
  22   1  -7    0.93    2.29   0
  22  -1  -7   -2.54    2.97   0
  22  -1  -7    0.58    3.39   0
  22   1  -7    1.61    2.29   0
  21   1  -7   -0.32    2.11   0
  21  -1  -7    2.54    3.08   0
  21  -1  -7    2.38    3.22   0
  21   1  -7    2.54    2.99   0
  20  -1  -7   -1.57    3.09   0
  20   1  -7   -0.77    2.87   0
  20   1  -7   -0.33    2.85   0
  20  -1  -7    2.21    3.36   0
  19  -1  -7    3.56    3.26   0
  19  -1  -7    2.54    2.80   0
  19   1  -7    2.40    2.04   0
  19   1  -7    4.98    2.03   0
  18  -1  -7   -2.78    2.67   0
  18  -1  -7    0.39    3.12   0
  18   1  -7   -1.02    1.94   0
  18   1  -7    5.59    2.99   0
  17  -1  -7    0.26    3.12   0
  17   1  -7    3.88    2.75   0
  17   1  -7    7.35    2.95   0
  16   1  -7    5.32    1.95   0
  16   1  -7    1.48    2.80   0
  16  -1  -7    3.13    2.27   0
  15   1  -7    5.61    1.84   0
  15  -1  -7   10.52    2.57   0
  15   1  -7    4.25    2.83   0
 -14   1   7    9.26    2.06   0
  14  -1  -7    9.08    2.50   0
  14   1  -7    1.75    2.83   0
  13  -1  -7    2.57    2.52   0
  13   1  -7    2.86    1.99   0
 -13   1   7    2.73    1.99   0
  12   1  -7   12.07    3.04   0
  12  -1  -7   15.13    3.58   0
 -12   1   7   12.35    2.10   0
  11   1  -7    6.46    3.14   0
 -11   1   7   -1.40    2.97   0
  11  -1  -7    0.80    3.44   0
  10   1  -7   44.71    3.50   0
  10  -1  -7   43.61    2.70   0
 -10   1   7   45.58    3.31   0
   9   1  -7    1.41    2.30   0
  -9   1   7    1.11    2.13   0
   9  -1  -7   -1.01    3.35   0
  -9  -1   7    1.30    1.93   0
  -8   1   7  200.99    4.37   0
   8   1  -7  199.95    4.40   0
   8  -1  -7  204.97    4.70   0
  -8  -1   7  201.38    3.63   0
  -7   1   7    8.52    3.86   0
   7   1  -7    4.03    2.43   0
  -7  -1   7    1.24    3.13   0
   7  -1  -7    4.71    2.85   0
   6   1  -7   38.76    3.68   0
   6  -1  -7   43.45    4.29   0
  -6  -1   7   40.62    2.50   0
  -6   1   7   43.52    3.06   0
   5  -1  -7   74.46    3.35   0
  -5  -1   7   73.76    2.92   0
  -5   1   7   78.26    4.21   0
   5   1  -7   73.32    3.07   0
   4  -1  -7   33.92    4.23   0
  -4  -1   7   31.97    2.71   0
  -4   1   7   33.97    4.16   0
   4   1  -7   31.30    2.90   0
  -3   1   7  142.78    3.91   0
  -3  -1   7  143.53    4.53   0
   3   1  -7  141.50    4.76   0
   3  -1  -7  136.46    4.70   0
  -2   1   7   18.38    4.08   0
  -2  -1   7   22.31    3.74   0
   2   1  -7   19.71    2.91   0
   2  -1  -7   18.70    4.11   0
   1  -1  -7   18.72    2.84   0
  -1  -1   7   21.14    2.79   0
   1   1  -7   17.11    2.93   0
  -1   1   7   15.69    3.97   0
   0   1  -7  213.23    4.66   0
   0  -1   7  219.33    5.44   0
   0  -1  -7  211.03    4.04   0
   0   1   7  200.94    4.95   0
   1   1   7  169.67    3.88   0
  -1  -1  -7  168.80    4.41   0
   1  -1   7  182.61    5.28   0
  -1   1  -7  167.11    5.25   0
  -2  -1  -7  143.09    3.47   0
   2  -1   7  156.86    4.37   0
  -2   1  -7  139.53    5.29   0
   2   1   7  138.14    3.59   0
   3  -1   7   38.36    3.49   0
  -3  -1  -7   32.66    2.71   0
  -3   1  -7   33.67    4.32   0
   3   1   7   38.08    3.91   0
   4  -1   7    8.85    2.84   0
  -4  -1  -7    7.03    3.20   0
  -4   1  -7    6.93    3.70   0
   4   1   7    7.08    2.53   0
   5  -1   7    3.55    3.93   0
  -5   1  -7    3.06    3.38   0
   5   1   7   -1.16    3.41   0
  -5  -1  -7    1.84    2.77   0
   6  -1   7  101.58    3.64   0
  -6  -1  -7   89.98    2.82   0
  -6   1  -7   95.44    4.05   0
   6   1   7   95.39    3.05   0
  -7   1  -7    4.62    3.01   0
   7   1   7    3.23    2.41   0
  -7  -1  -7    7.90    2.14   0
   7  -1   7    3.01    3.68   0
  -8   1  -7   20.95    3.16   0
   8   1   7   17.90    3.18   0
  -8  -1  -7   18.44    2.03   0
   8  -1   7   17.58    2.73   0
  -9  -1  -7   -1.74    2.10   0
   9   1   7    0.12    2.32   0
   9  -1   7    3.25    3.50   0
  -9   1  -7    3.13    2.73   0
  10   1   7   15.25    2.40   0
 -10  -1  -7   11.39    2.90   0
 -10   1  -7   11.92    3.09   0
  10  -1   7   10.19    3.60   0
 -11  -1  -7    0.39    2.03   0
  11   1   7    0.76    2.36   0
 -11   1  -7    3.02    2.46   0
  11  -1   7    3.54    3.46   0
  12   1   7   -1.65    3.05   0
 -12   1  -7    3.70    2.87   0
 -12  -1  -7    1.51    2.87   0
  12  -1   7    3.98    3.45   0
  13   1   7    6.35    2.20   0
 -13  -1  -7    9.05    2.83   0
 -13   1  -7    9.38    2.95   0
  13  -1   7    8.62    3.43   0
 -14   1  -7   -1.48    2.02   0
  14   1   7   -0.93    2.18   0
  14  -1   7    0.09    3.30   0
 -14  -1  -7    0.20    2.82   0
 -15   1  -7    1.03    2.08   0
 -15  -1  -7   -1.58    2.76   0
  15  -1   7   -0.05    3.27   0
  15   1   7    2.20    2.22   0
  16   1   7    2.11    2.15   0
 -16  -1  -7   -0.92    3.06   0
  16  -1   7    1.86    3.24   0
 -16   1  -7   -0.85    3.20   0
 -17  -1  -7    5.12    2.91   0
  17   1   7    6.03    3.13   0
  17  -1   7    1.77    3.37   0
 -18  -1  -7    4.22    2.20   0
  18   1   7    2.24    3.34   0
  18  -1   7    1.07    3.43   0
  19  -1   7    1.46    3.59   0
 -19  -1  -7   -1.33    2.19   0
  19   1   7   -1.89    3.21   0
  20   1   7    2.39    2.51   0
  20  -1   7    0.45    3.59   0
 -20  -1  -7   -1.62    3.40   0
  21   1   7    2.66    3.59   0
  21  -1   7    1.20    3.69   0
  22  -1   7   -1.24    3.76   0
  22   1   7   -0.33    3.71   0
  22  -1   7    1.77    3.96   0
  23  -1   7    3.01    4.08   0
  23   1   7    1.64    3.88   0
  23  -1   7    2.09    3.96   0
  27  -2  -7    2.83    4.40   0
  27   2  -7    2.90    2.85   0
  27   2  -7    3.02    3.85   0
  27  -2  -7   -1.40    2.91   0
  26  -2  -7    2.64    4.12   0
  26   2  -7    6.15    2.59   0
  26  -2  -7    0.80    3.75   0
  26   2  -7   -1.06    3.67   0
  25  -2  -7   -0.16    3.68   0
  25   2  -7   -0.50    2.39   0
  25   2  -7    0.64    2.33   0
  25  -2  -7    0.87    3.87   0
  24  -2  -7    4.39    3.84   0
  24   2  -7    2.51    2.46   0
  24  -2  -7    2.88    3.56   0
  24   2  -7   -0.55    2.36   0
  23  -2  -7    1.28    2.38   0
  23  -2  -7   -2.60    3.65   0
  23   2  -7    2.45    2.39   0
  23   2  -7   -1.43    2.27   0
  22  -2  -7   -1.14    3.59   0
  22  -2  -7    0.79    3.19   0
  22   2  -7    0.69    3.28   0
  22   2  -7    3.23    2.21   0
  21   2  -7    4.86    2.99   0
  21  -2  -7   -0.90    2.49   0
  21   2  -7    0.87    3.11   0
  21  -2  -7   -0.21    2.21   0
  20  -2  -7   -1.68    2.30   0
  20   2  -7   -2.06    3.10   0
  20   2  -7    1.95    2.12   0
  20  -2  -7    1.09    2.95   0
  19   2  -7    2.22    2.89   0
  19  -2  -7    3.24    3.35   0
  19  -2  -7   -0.68    2.04   0
  19   2  -7    0.36    2.06   0
  18  -2  -7   -0.40    3.52   0
  18   2  -7    3.21    2.80   0
  18   2  -7    2.53    2.02   0
  17  -2  -7    5.85    3.33   0
  17   2  -7    5.57    2.84   0
  17   2  -7    7.53    1.96   0
  16   2  -7    4.10    2.04   0
  16  -2  -7    6.12    3.53   0
  16   2  -7    1.79    1.99   0
  15   2  -7   29.58    2.27   0
 -15   2   7   35.05    3.06   0
  15  -2  -7   31.20    3.82   0
  15   2  -7   29.14    2.30   0
  14  -2  -7   25.54    2.82   0
  14   2  -7   25.97    2.18   0
  14   2  -7   26.89    2.27   0
 -14   2   7   22.42    2.16   0
  13   2  -7   23.46    2.20   0
  13   2  -7   21.88    2.01   0
  13  -2  -7   19.29    3.58   0
 -13   2   7   19.00    2.98   0
  12  -2  -7   12.20    3.60   0
 -12   2   7   10.98    2.90   0
  12   2  -7   13.56    1.94   0
  12   2  -7   13.94    2.93   0
  11   2  -7    4.17    2.03   0
  11  -2  -7    2.77    2.51   0
 -11   2   7    4.80    3.00   0
  11   2  -7    0.53    2.11   0
  10  -2  -7   13.01    3.66   0
 -10   2   7   13.15    2.31   0
  10   2  -7   15.19    3.07   0
  -9   2   7    3.40    3.20   0
   9  -2  -7   -2.28    3.50   0
   9   2  -7    2.29    3.00   0
   8  -2  -7   -0.63    3.35   0
  -8   2   7    1.54    2.29   0
   8   2  -7    3.45    2.93   0
   7   2  -7   -0.56    3.00   0
   7  -2  -7    0.49    2.49   0
  -7   2   7   -0.32    2.40   0
  -6   2   7    3.14    3.43   0
   6   2  -7    4.61    3.09   0
   6  -2  -7    4.88    2.50   0
   5  -2  -7   19.80    3.43   0
  -5   2   7   16.84    2.68   0
   5   2  -7   17.59    2.26   0
  -5  -2   7   17.84    2.02   0
  -4   2   7   38.43    3.96   0
   4   2  -7   38.03    2.54   0
   4  -2  -7   35.70    2.73   0
  -4  -2   7   41.65    3.20   0
  -3   2   7    7.41    3.82   0
   3  -2  -7    9.54    2.66   0
  -3  -2   7   10.08    2.95   0
   3   2  -7    7.16    2.49   0
  -2  -2   7   83.83    3.69   0
   2  -2  -7   80.94    3.21   0
   2   2  -7   85.33    4.12   0
  -2   2   7   82.84    4.29   0
  -1   2   7   27.36    2.99   0
  -1  -2   7   27.75    2.75   0
   1  -2  -7   25.97    3.71   0
   1   2  -7   26.81    3.07   0
   0  -2   7   13.75    3.66   0
   0   2   7   13.22    3.80   0
   0  -2  -7   18.54    3.50   0
   0   2  -7   13.33    4.25   0
  -1   2  -7   57.55    4.57   0
  -1  -2  -7   54.93    2.70   0
   1   2   7   51.81    2.91   0
   1  -2   7   60.49    3.04   0
   2  -2   7   40.96    3.00   0
  -2  -2  -7   45.60    2.59   0
   2   2   7   41.62    3.72   0
  -2   2  -7   41.15    4.43   0
  -3  -2  -7   34.58    3.27   0
   3  -2   7   37.64    3.95   0
   3   2   7   35.40    3.54   0
  -3   2  -7   35.19    4.04   0
   4  -2   7    9.22    3.64   0
  -4  -2  -7    8.27    3.13   0
   4   2   7    9.23    2.57   0
  -4   2  -7   11.27    3.63   0
  -5  -2  -7   67.80    2.63   0
  -5   2  -7   69.06    3.98   0
   5   2   7   69.52    2.80   0
   5  -2   7   73.65    4.36   0
  -6  -2  -7    8.15    2.93   0
  -6   2  -7    6.32    3.05   0
   6   2   7    6.98    2.33   0
   6  -2   7    9.54    4.34   0
   7   2   7    6.80    3.08   0
  -7  -2  -7    4.79    1.96   0
   7  -2   7    2.50    3.61   0
  -7   2  -7    2.52    2.91   0
  -8   2  -7    3.78    3.62   0
   8  -2   7    9.11    4.66   0
   8   2   7    3.01    2.16   0
  -8  -2  -7    4.95    1.89   0
  -9  -2  -7    3.41    2.58   0
   9  -2   7    2.80    3.87   0
   9   2   7    1.16    2.12   0
  -9   2  -7    0.68    2.90   0
 -10  -2  -7    1.15    2.56   0
  10  -2   7   -1.73    4.55   0
  10   2   7    0.88    2.86   0
 -10   2  -7   -0.82    2.83   0
  11  -2   7    1.46    4.49   0
  11   2   7    2.24    3.00   0
 -11   2  -7   -0.90    2.86   0
 -11  -2  -7    2.20    2.64   0
  12  -2   7    2.68    3.38   0
  12   2   7    0.88    2.02   0
 -12   2  -7    0.38    2.74   0
 -12  -2  -7    3.35    2.06   0
  13  -2   7   -1.11    4.13   0
  13   2   7   -0.05    2.20   0
 -13  -2  -7    0.78    1.93   0
 -13   2  -7    1.54    2.88   0
  14  -2   7    2.71    3.68   0
 -14  -2  -7    3.18    2.82   0
  14   2   7    3.34    2.08   0
  15  -2   7    1.70    4.28   0
 -15  -2  -7    1.50    1.98   0
  15   2   7   -0.32    2.08   0
 -16  -2  -7    4.36    2.77   0
  16   2   7    2.05    2.14   0
  16  -2   7    3.28    4.23   0
 -17  -2  -7    1.82    2.97   0
  17  -2   7    2.12    3.28   0
  17   2   7    0.93    3.19   0
  17  -2   7    3.12    3.65   0
 -18  -2  -7    4.08    3.23   0
  18   2   7    1.69    3.17   0
  18  -2   7    2.40    3.34   0
  18  -2   7    3.15    3.69   0
 -19  -2  -7    2.88    2.32   0
  19  -2   7    2.99    4.54   0
  19  -2   7    3.22    4.19   0
  19   2   7    3.43    2.45   0
  20  -2   7   -0.36    3.87   0
  20   2   7   -0.30    2.54   0
 -20  -2  -7    0.36    3.49   0
  20  -2   7    0.06    4.41   0
  21  -2   7    0.36    4.00   0
  21  -2   7   -0.50    4.82   0
 -21  -2  -7    2.54    2.41   0
  21   2   7    2.65    3.65   0
  22  -2   7    1.21    5.23   0
  22   2   7    3.66    3.76   0
  22  -2   7    0.41    4.87   0
  23   2   7    4.35    4.04   0
  23  -2   7   -1.25    5.17   0
  23  -2   7    0.62    5.24   0
  26   3  -7   -3.44    3.83   0
  26  -3  -7   -1.60    4.32   0
  26   3  -7    2.97    2.75   0
  26  -3  -7    1.60    4.04   0
  25   3  -7    2.65    2.61   0
  25  -3  -7    1.30    4.34   0
  25   3  -7    3.23    2.68   0
  25  -3  -7    3.61    3.77   0
  24  -3  -7   -1.79    4.16   0
  24  -3  -7   -1.10    3.58   0
  24   3  -7    1.65    2.37   0
  24   3  -7    0.51    3.50   0
  23   3  -7    1.35    2.38   0
  23  -3  -7    2.73    3.84   0
  23  -3  -7   -0.08    2.39   0
  23   3  -7    2.60    3.50   0
  22  -3  -7   -1.08    3.79   0
  22  -3  -7    0.84    2.47   0
  22   3  -7   -3.60    3.10   0
  22   3  -7    2.81    2.27   0
  21  -3  -7   -2.34    3.81   0
  21   3  -7    0.82    3.18   0
  21  -3  -7    1.34    3.43   0
  21   3  -7    2.23    3.11   0
  20  -3  -7    1.32    3.69   0
  20   3  -7    0.62    2.15   0
  20  -3  -7    5.25    3.24   0
  20   3  -7   -0.03    2.11   0
  19  -3  -7    4.86    3.58   0
  19   3  -7   -0.61    2.96   0
  19   3  -7   -1.49    2.16   0
  18   3  -7   -1.66    2.99   0
  18  -3  -7   -1.56    3.66   0
  18   3  -7    0.44    2.01   0
  17  -3  -7   11.12    3.59   0
  17   3  -7    9.88    2.98   0
  17   3  -7   10.70    2.16   0
  16  -3  -7    4.59    3.38   0
 -16   3   7    2.34    2.99   0
  16   3  -7    2.81    2.06   0
  16   3  -7    5.33    2.79   0
  15  -3  -7    2.31    3.58   0
  15   3  -7   -2.12    2.12   0
 -15   3   7    0.99    3.03   0
  15   3  -7   -3.28    3.05   0
  14  -3  -7    4.25    3.53   0
  14   3  -7    6.20    2.83   0
 -14   3   7    1.07    2.06   0
  14   3  -7    2.81    1.94   0
  13   3  -7   -1.03    1.99   0
  13  -3  -7    1.64    3.39   0
  13   3  -7   -1.61    2.01   0
 -13   3   7    1.15    2.95   0
  12   3  -7    1.34    1.90   0
  12  -3  -7    4.16    3.56   0
 -12   3   7    1.05    2.93   0
  12   3  -7    4.14    2.87   0
 -11   3   7    3.92    2.98   0
  11   3  -7    4.32    2.85   0
  11   3  -7    5.95    2.74   0
  11  -3  -7    0.82    3.30   0
  10   3  -7    1.33    1.99   0
  10   3  -7    1.39    1.79   0
 -10   3   7    2.95    2.12   0
  10  -3  -7   -0.40    3.47   0
   9   3  -7    2.52    1.89   0
   9   3  -7   -0.11    2.64   0
   9  -3  -7   -0.93    2.43   0
  -9   3   7    2.92    2.30   0
   8   3  -7    0.34    2.67   0
   8   3  -7    1.24    1.86   0
  -8   3   7    1.32    3.47   0
   8  -3  -7    1.59    2.43   0
   7   3  -7    0.22    1.96   0
  -7   3   7    1.51    3.63   0
   7  -3  -7    0.36    2.31   0
   7   3  -7   -0.70    2.53   0
  -6   3   7    4.88    3.49   0
   6   3  -7    6.27    2.99   0
   6  -3  -7    3.25    2.31   0
   6   3  -7    1.86    2.16   0
   5   3  -7  140.58    3.79   0
  -5   3   7  144.35    3.62   0
   5  -3  -7  145.37    4.15   0
  -4   3   7   16.25    2.64   0
   4  -3  -7   17.22    3.17   0
   4   3  -7   13.19    2.17   0
   3  -3  -7   -0.16    2.22   0
   3   3  -7    2.22    2.06   0
  -3   3   7   -3.81    3.29   0
   2   3  -7    6.59    3.10   0
   2  -3  -7    5.74    2.21   0
  -2   3   7    5.84    2.49   0
   1  -3  -7    3.31    3.01   0
  -1   3   7    4.57    2.52   0
   1   3  -7    3.00    3.25   0
   0  -3  -7   13.55    3.03   0
   0   3  -7   11.93    3.45   0
   0   3   7   15.36    3.39   0
  -1  -3  -7   83.64    2.75   0
  -1   3  -7   86.40    4.23   0
   1   3   7   86.41    3.72   0
  -2  -3  -7   27.94    2.34   0
  -2   3  -7   25.17    3.81   0
   2   3   7   26.09    3.46   0
  -3   3  -7   28.32    4.62   0
  -3  -3  -7   27.97    2.22   0
   3   3   7   31.87    2.44   0
  -4  -3  -7   40.21    2.31   0
   4   3   7   40.79    2.59   0
  -4   3  -7   40.31    4.06   0
  -5  -3  -7    8.00    2.77   0
   5   3   7   15.26    2.28   0
  -5   3  -7   11.30    3.43   0
  -6  -3  -7    8.41    2.79   0
  -6   3  -7    7.66    3.93   0
   6   3   7    5.29    3.01   0
  -7  -3  -7    2.79    2.01   0
  -7   3  -7    2.89    4.63   0
   7   3   7    4.82    2.14   0
  -8  -3  -7    7.96    1.98   0
   8   3   7    9.72    2.34   0
   9   3   7    0.60    2.23   0
  -9  -3  -7    0.15    2.77   0
 -10  -3  -7    8.30    2.02   0
  10   3   7    6.45    3.23   0
  11   3   7   -0.51    2.20   0
 -11  -3  -7    2.79    2.67   0
  12   3   7   -0.32    2.93   0
 -12  -3  -7   -0.59    2.02   0
  13   3   7   -1.27    2.88   0
 -13  -3  -7   -0.20    1.93   0
 -14  -3  -7    4.06    2.81   0
  14   3   7    2.06    3.11   0
 -15  -3  -7    0.81    2.15   0
  15   3   7   -0.01    3.12   0
 -16  -3  -7    2.99    2.13   0
  16   3   7   -0.09    3.10   0
  17   3   7    0.53    2.35   0
 -17  -3  -7    0.14    3.07   0
  18   3   7   -1.34    2.38   0
 -18  -3  -7    0.87    3.27   0
  19   3   7   -3.05    3.34   0
 -19  -3  -7    1.46    2.36   0
  20   3   7    3.27    2.41   0
 -20  -3  -7    2.46    2.64   0
 -21  -3  -7   -1.00    2.65   0
  21   3   7    3.30    2.73   0
  22   3   7    1.45    3.96   0
  24   4  -7    0.61    2.71   0
  24  -4  -7   -0.24    3.93   0
  24  -4  -7    0.23    5.01   0
  24   4  -7   -0.20    3.61   0
  23   4  -7   -0.74    3.58   0
  23   4  -7    5.59    3.62   0
  23  -4  -7   -0.86    4.14   0
  23  -4  -7    0.38    3.85   0
  22   4  -7    2.39    3.45   0
  22   4  -7   -0.89    3.46   0
  22  -4  -7    1.85    4.00   0
  22  -4  -7    1.78    3.57   0
  21  -4  -7    2.27    3.78   0
  21   4  -7    4.17    2.36   0
  21  -4  -7    2.68    3.40   0
  21   4  -7   -0.82    2.35   0
  20   4  -7   -0.31    3.23   0
  20   4  -7    5.17    2.31   0
  20  -4  -7    2.68    4.22   0
  20  -4  -7    5.30    3.69   0
  19   4  -7   -3.15    3.18   0
  19  -4  -7    3.32    3.67   0
  19   4  -7    0.76    3.15   0
  18   4  -7    0.56    2.20   0
  18  -4  -7    1.58    3.59   0
  18   4  -7   -4.09    2.15   0
  17   4  -7    2.11    2.10   0
  17  -4  -7    1.36    3.47   0
  17   4  -7    4.01    2.97   0
  16   4  -7    1.51    3.10   0
 -16   4   7    0.84    2.19   0
  16  -4  -7   -1.18    3.54   0
  16   4  -7   -0.02    2.17   0
 -15   4   7    1.29    3.16   0
  15   4  -7    4.28    3.03   0
  15   4  -7    1.58    2.95   0
  15  -4  -7    0.74    3.41   0
 -14   4   7    0.24    3.11   0
  14  -4  -7   -0.32    3.28   0
  14   4  -7   -4.24    2.83   0
  14   4  -7   -3.68    2.83   0
  13   4  -7    4.43    2.72   0
  13  -4  -7   -0.20    2.23   0
 -13   4   7    1.74    2.92   0
  13   4  -7   -1.41    2.74   0
  12   4  -7    4.76    2.89   0
 -12   4   7    0.17    3.15   0
  12   4  -7    2.41    2.85   0
  12  -4  -7    3.09    3.36   0
 -11   4   7    5.82    3.35   0
  11  -4  -7   -0.24    3.40   0
  11   4  -7    3.08    2.82   0
  11   4  -7    5.02    2.88   0
  10  -4  -7   12.89    3.41   0
  10   4  -7    8.29    1.86   0
 -10   4   7    8.89    3.48   0
  10   4  -7   14.71    2.74   0
   9  -4  -7    5.41    2.42   0
  -9   4   7    4.18    2.48   0
   9   4  -7    3.18    2.67   0
   9   4  -7    6.91    2.68   0
   8  -4  -7    8.69    3.09   0
   8   4  -7    3.08    1.74   0
   8   4  -7    6.58    2.74   0
  -8   4   7    8.91    3.44   0
   7   4  -7   10.77    2.09   0
  -7   4   7    8.01    2.39   0
   7  -4  -7    9.73    3.07   0
   7   4  -7    9.19    2.05   0
   6   4  -7    3.04    2.90   0
   6  -4  -7    3.41    2.07   0
   6   4  -7    4.46    2.89   0
  -6   4   7    4.11    2.40   0
  -5   4   7    8.67    2.56   0
   5   4  -7   10.43    2.15   0
   5  -4  -7   10.91    3.14   0
   5   4  -7    9.78    2.07   0
  -4   4   7   -0.97    3.53   0
   4  -4  -7    3.20    2.15   0
   4   4  -7   -0.75    2.76   0
   4   4  -7    1.77    2.11   0
   3   4  -7   26.13    2.76   0
   3  -4  -7   21.59    3.24   0
  -3   4   7   20.95    3.68   0
   3   4  -7   25.00    2.97   0
   2  -4  -7   -3.22    2.94   0
   2   4  -7    0.16    2.78   0
  -2   4   7    5.69    3.41   0
   2   4  -7    2.81    2.72   0
   1  -4  -7   -0.14    2.09   0
   1   4  -7    0.22    2.61   0
   1   4  -7   -0.09    3.05   0
  -1   4   7   -1.23    3.30   0
   0   4  -7   41.23    3.76   0
   0   4  -7   45.03    3.38   0
   0  -4  -7   48.18    3.00   0
   0   4   7   45.63    2.49   0
  -1  -4  -7   37.26    2.42   0
   1   4   7   35.10    3.29   0
  -1   4  -7   32.90    3.23   0
  -1   4  -7   33.84    3.64   0
  -2  -4  -7    3.13    2.65   0
   2   4   7    1.51    2.11   0
  -2   4  -7    1.81    4.36   0
  -2   4  -7    3.06    2.94   0
  -3  -4  -7    4.97    2.62   0
  -3   4  -7    7.49    4.50   0
   3   4   7    4.47    2.26   0
  -3   4  -7    4.44    2.99   0
  -4  -4  -7   28.33    2.12   0
   4   4   7   33.72    2.38   0
  -4   4  -7   34.91    4.09   0
  -4   4  -7   34.48    4.81   0
  -5   4  -7    8.40    4.13   0
  -5  -4  -7   10.79    1.97   0
   5   4   7    5.26    2.32   0
  -5   4  -7    8.39    5.17   0
   6   4   7   12.96    2.40   0
  -6  -4  -7   16.83    3.00   0
  -7  -4  -7   35.52    3.11   0
   7   4   7   32.11    3.27   0
   8   4   7    0.16    2.92   0
  -8  -4  -7    1.29    1.85   0
   9   4   7   14.07    2.31   0
  -9  -4  -7   10.56    1.98   0
  10   4   7    4.22    2.19   0
 -10  -4  -7    5.72    2.04   0
  11   4   7   10.54    3.17   0
 -11  -4  -7    6.67    2.13   0
 -12  -4  -7    2.64    2.92   0
  12   4   7    4.17    3.08   0
 -13  -4  -7    1.63    2.88   0
  13   4   7    2.14    2.09   0
 -14  -4  -7    3.91    2.92   0
  14   4   7   -3.80    2.23   0
  15   4   7   -0.77    2.22   0
 -15  -4  -7   -1.08    3.13   0
  16   4   7    2.72    2.41   0
 -16  -4  -7    6.62    3.24   0
 -17  -4  -7   -2.11    3.23   0
  17   4   7    2.06    3.42   0
  18   4   7    2.14    3.66   0
 -18  -4  -7   -1.38    3.41   0
  19   4   7    4.85    2.49   0
 -19  -4  -7   -3.53    3.72   0
  20   4   7    5.56    3.96   0
 -20  -4  -7    4.60    3.84   0
  22   5  -7    1.88    2.62   0
  22  -5  -7   -0.28    5.96   0
  22   5  -7    2.74    2.63   0
  22  -5  -7    0.25    5.97   0
  21   5  -7    1.09    3.58   0
  21  -5  -7   -0.81    4.75   0
  21  -5  -7   -0.43    5.53   0
  21   5  -7   -0.74    2.64   0
  20   5  -7    5.05    3.47   0
  20   5  -7    8.52    3.45   0
  20  -5  -7    1.55    4.71   0
  20  -5  -7    0.83    4.62   0
  19  -5  -7    1.23    3.51   0
  19   5  -7    2.87    2.31   0
  19   5  -7   -3.14    3.22   0
  19  -5  -7    0.58    4.51   0
  18   5  -7    1.37    3.13   0
  18  -5  -7    2.29    3.61   0
  18   5  -7    1.25    3.22   0
  17   5  -7    2.24    3.09   0
  17  -5  -7    1.40    3.47   0
  17   5  -7   -0.29    2.19   0
 -16   5   7    2.32    3.35   0
  16  -5  -7    1.77    3.39   0
  16   5  -7    0.36    3.10   0
  16   5  -7    8.85    3.09   0
  15  -5  -7    1.55    3.16   0
 -15   5   7   -0.19    3.21   0
  15   5  -7    2.96    2.10   0
  15   5  -7    4.08    2.09   0
 -14   5   7    1.16    3.26   0
  14  -5  -7    0.37    3.16   0
  14   5  -7    0.37    2.21   0
  14   5  -7   -1.12    2.01   0
  13  -5  -7    1.84    3.31   0
 -13   5   7    2.33    3.21   0
  13   5  -7    1.23    3.11   0
  13   5  -7    3.11    2.89   0
  12   5  -7   -1.11    2.99   0
 -12   5   7    0.67    2.27   0
  12  -5  -7   -0.39    3.27   0
  12   5  -7    3.05    2.98   0
  11  -5  -7    1.93    2.16   0
 -11   5   7    2.79    3.22   0
  11   5  -7    3.06    2.05   0
  11   5  -7    3.73    2.06   0
  10  -5  -7    2.29    2.97   0
 -10   5   7    1.30    2.45   0
  10   5  -7   -0.47    2.03   0
  10   5  -7    2.51    2.85   0
   9   5  -7    3.67    2.91   0
   9  -5  -7    5.52    3.00   0
  -9   5   7    7.45    3.36   0
   9   5  -7    5.41    2.04   0
   8  -5  -7    0.44    2.21   0
   8   5  -7    0.37    1.99   0
  -8   5   7    1.52    2.33   0
   8   5  -7    0.12    2.92   0
   7   5  -7    5.04    2.79   0
   7  -5  -7    9.50    3.11   0
  -7   5   7    7.39    3.54   0
   7   5  -7    8.12    2.15   0
  -6   5   7    9.42    2.53   0
   6  -5  -7    9.09    3.14   0
   6   5  -7    9.37    2.79   0
   6   5  -7    6.43    2.79   0
  -5   5   7    1.57    3.30   0
   5  -5  -7   -1.40    2.03   0
   5   5  -7    1.30    2.88   0
   5   5  -7   -1.00    1.90   0
   4   5  -7    8.85    2.98   0
   4  -5  -7    7.28    2.82   0
   4   5  -7    9.20    2.96   0
  -4   5   7   11.30    3.28   0
   3  -5  -7   30.06    3.02   0
  -3   5   7   31.78    3.37   0
   3   5  -7   27.49    2.39   0
   3   5  -7   28.50    3.27   0
   2  -5  -7    3.10    2.02   0
   2   5  -7    1.40    2.82   0
  -2   5   7   -1.38    3.18   0
   2   5  -7    1.84    3.06   0
  -1   5   7   29.20    3.38   0
   1   5  -7   31.66    3.45   0
   1  -5  -7   32.40    2.35   0
   1   5  -7   35.52    3.33   0
   0   5  -7    5.09    3.16   0
   0   5  -7    6.07    2.95   0
   0  -5  -7    3.02    2.93   0
   0   5   7    5.47    3.19   0
  -1   5  -7   14.59    3.03   0
  -1   5  -7   18.12    3.34   0
  -1  -5  -7   20.05    3.02   0
   1   5   7   16.66    2.34   0
  -2  -5  -7    4.88    2.78   0
   2   5   7    1.91    2.30   0
  -2   5  -7    1.90    3.29   0
  -2   5  -7    4.17    2.93   0
  -3  -5  -7   10.37    1.92   0
  -3   5  -7    8.89    3.95   0
  -3   5  -7    7.88    3.62   0
   3   5   7    6.62    2.27   0
  -4  -5  -7   30.44    2.16   0
  -4   5  -7   27.19    4.78   0
  -4   5  -7   30.41    4.92   0
   4   5   7   24.57    2.42   0
  -5  -5  -7    3.07    2.00   0
   5   5   7    3.90    3.03   0
   6   5   7    1.73    2.19   0
  -6  -5  -7    6.06    2.80   0
   7   5   7    2.18    2.10   0
  -7  -5  -7    1.96    2.88   0
   8   5   7    1.85    2.18   0
  -8  -5  -7    2.95    2.12   0
   9   5   7    0.27    3.02   0
  -9  -5  -7    1.28    2.04   0
  10   5   7   -2.67    3.09   0
 -10  -5  -7    2.25    2.04   0
  11   5   7    0.49    2.22   0
 -11  -5  -7    7.42    2.88   0
 -12  -5  -7    2.09    3.11   0
  12   5   7    2.53    2.23   0
  13   5   7    2.13    3.30   0
 -13  -5  -7    2.42    2.27   0
  14   5   7    6.20    3.28   0
 -14  -5  -7    0.79    2.30   0
 -15  -5  -7    1.06    2.41   0
  15   5   7    6.77    3.47   0
  16   5   7    1.83    3.52   0
 -16  -5  -7    6.23    3.40   0
  17   5   7    1.70    2.55   0
 -17  -5  -7    0.71    3.61   0
  18   5   7    1.94    2.55   0
 -18  -5  -7    0.28    2.58   0
  20   6  -7   -1.77    2.60   0
  20   6  -7    0.67    2.67   0
  19   6  -7   -0.71    2.44   0
  19   6  -7    0.88    2.56   0
  18   6  -7    1.01    2.53   0
  18  -6  -7    1.03    6.10   0
  18  -6  -7    0.15    5.47   0
  18   6  -7    2.33    3.62   0
  17   6  -7    0.49    3.42   0
  17  -6  -7    2.75    4.62   0
  17   6  -7    0.51    3.50   0
  16  -6  -7    0.96    3.62   0
  16   6  -7    2.93    2.48   0
  16   6  -7   -1.23    3.61   0
  15   6  -7    5.97    2.45   0
 -15   6   7    3.70    3.59   0
  15  -6  -7    4.30    4.33   0
  15   6  -7    4.39    3.44   0
  14  -6  -7    0.65    3.36   0
 -14   6   7    0.05    3.21   0
  14   6  -7    2.26    3.28   0
  14   6  -7   -1.77    3.38   0
  13   6  -7   -3.77    2.42   0
  13  -6  -7    1.53    4.09   0
 -13   6   7   -0.41    3.42   0
  13   6  -7    0.23    3.29   0
  12  -6  -7    0.54    3.37   0
 -12   6   7    0.70    3.54   0
  12   6  -7    1.48    3.20   0
  12   6  -7    0.22    2.18   0
  11  -6  -7    2.93    3.32   0
  11   6  -7    1.76    3.04   0
  11   6  -7   -1.54    3.01   0
 -11   6   7    3.09    3.49   0
  10   6  -7    2.05    3.01   0
  10  -6  -7   -0.19    3.22   0
  10   6  -7    2.55    2.21   0
 -10   6   7    0.72    3.46   0
   9   6  -7    3.38    3.17   0
   9  -6  -7    3.16    3.23   0
   9   6  -7    3.88    3.20   0
  -9   6   7    6.42    3.46   0
   8   6  -7    1.34    3.01   0
   8  -6  -7    1.67    3.22   0
  -8   6   7   -0.57    3.64   0
   8   6  -7    1.68    2.33   0
   7   6  -7    0.46    3.12   0
   7   6  -7    2.55    2.93   0
   7  -6  -7    2.57    3.05   0
  -7   6   7    0.67    3.59   0
   6   6  -7    6.90    3.04   0
   6  -6  -7    7.93    3.04   0
  -6   6   7    7.54    2.51   0
   6   6  -7    8.33    3.06   0
  -5   6   7    2.17    2.30   0
   5  -6  -7    0.57    2.90   0
   5   6  -7    2.09    2.03   0
   5   6  -7    2.54    2.00   0
   4   6  -7   20.92    3.13   0
   4   6  -7   21.87    3.16   0
  -4   6   7   18.36    2.45   0
   4  -6  -7   20.43    3.21   0
   3   6  -7    2.64    2.10   0
   3  -6  -7    3.74    2.91   0
   3   6  -7   -0.73    2.09   0
  -3   6   7   -0.18    3.34   0
   2   6  -7   -0.17    3.16   0
   2  -6  -7    2.91    2.07   0
  -2   6   7   -2.42    3.42   0
   2   6  -7    1.80    3.06   0
   1   6  -7   -0.01    3.18   0
   1  -6  -7    1.47    2.17   0
   1   6  -7    0.77    3.23   0
  -1   6   7    2.16    3.35   0
   0  -6  -7    1.93    2.88   0
   0   6  -7   -0.66    3.29   0
   0   6  -7    0.97    3.41   0
   0   6   7    3.10    2.36   0
  -1   6  -7   -1.39    3.08   0
  -1   6  -7    0.65    3.08   0
  -1  -6  -7    2.48    2.95   0
   1   6   7   -5.11    3.07   0
  -2  -6  -7    2.81    2.05   0
   2   6   7    4.23    3.10   0
  -2   6  -7    4.35    3.08   0
  -2   6  -7    3.74    4.06   0
  -3  -6  -7    3.09    2.95   0
  -3   6  -7   -0.24    3.30   0
  -3   6  -7    2.38    4.10   0
   3   6   7   -0.96    2.26   0
  -4   6  -7    2.64    5.67   0
  -4   6  -7    2.40    5.32   0
   4   6   7    2.81    2.21   0
  -4  -6  -7    1.16    2.17   0
   5   6   7    3.36    3.25   0
  -5  -6  -7    8.25    3.09   0
   6   6   7    5.10    3.12   0
  -6  -6  -7    1.19    2.12   0
   7   6   7   -1.97    3.17   0
  -7  -6  -7   -4.85    3.04   0
   8   6   7   -2.78    3.30   0
  -8  -6  -7    3.35    2.26   0
  -9  -6  -7    3.72    2.34   0
   9   6   7   -1.46    3.10   0
  10   6   7    5.01    2.26   0
 -10  -6  -7    1.37    2.30   0
  11   6   7   -3.29    3.42   0
 -11  -6  -7    2.59    3.28   0
  12   6   7    1.51    2.28   0
 -12  -6  -7    1.98    2.38   0
 -13  -6  -7    2.59    3.47   0
  13   6   7   -3.00    2.58   0
 -14  -6  -7    1.95    2.56   0
  14   6   7   -0.14    2.62   0
 -15  -6  -7   -3.21    3.64   0
  15   6   7   -2.22    3.69   0
  16   6   7   -2.29    2.88   0
 -16  -6  -7   -2.10    2.79   0
  16   7  -7   -0.16    2.85   0
  16   7  -7    1.08    3.83   0
  15   7  -7    3.06    3.84   0
  15   7  -7    2.54    2.59   0
  15  -7  -7    0.11    5.85   0
 -15   7   7   -1.07    5.83   0
  14   7  -7   -0.59    2.63   0
  14   7  -7    2.80    2.56   0
 -14   7   7    1.46    4.71   0
  14  -7  -7    1.24    4.83   0
  13  -7  -7    0.30    3.75   0
  13   7  -7    1.66    2.43   0
 -13   7   7    2.03    4.89   0
  13   7  -7    3.65    2.43   0
  12   7  -7    2.13    2.45   0
 -12   7   7    1.45    3.74   0
  12   7  -7    2.20    2.49   0
  12  -7  -7    0.47    3.75   0
 -11   7   7    3.16    3.73   0
  11   7  -7    1.53    2.70   0
  11   7  -7    2.33    2.64   0
  11  -7  -7    1.64    3.41   0
  10   7  -7   -0.49    2.40   0
  10   7  -7    2.56    3.34   0
 -10   7   7    1.20    3.83   0
  10  -7  -7    1.06    3.65   0
   9   7  -7    4.90    3.43   0
   9   7  -7    4.29    2.58   0
   9  -7  -7    2.98    3.68   0
  -9   7   7   -0.12    3.70   0
   8   7  -7    0.92    2.49   0
   8  -7  -7    1.12    3.36   0
  -8   7   7    1.63    3.59   0
   8   7  -7    0.68    3.34   0
  -7   7   7    3.85    3.71   0
   7   7  -7   -0.41    3.36   0
   7   7  -7   -2.16    3.43   0
   7  -7  -7    5.40    3.44   0
   6  -7  -7    1.15    2.30   0
   6   7  -7    3.23    3.30   0
  -6   7   7    0.06    3.68   0
   6   7  -7    2.11    3.30   0
   5   7  -7   -0.34    2.30   0
  -5   7   7    0.45    3.63   0
   5   7  -7    3.68    3.36   0
   5  -7  -7    1.72    3.32   0
   4   7  -7    0.50    3.48   0
  -4   7   7    2.77    3.55   0
   4  -7  -7    3.31    2.36   0
   4   7  -7    3.13    3.22   0
   3   7  -7   -2.01    3.30   0
   3   7  -7    2.73    3.51   0
  -3   7   7   -1.41    2.52   0
   3  -7  -7   -1.18    3.35   0
   2  -7  -7    3.16    3.33   0
   2   7  -7   -0.59    3.33   0
   2   7  -7    0.32    3.43   0
  -2   7   7    2.67    2.52   0
   1   7  -7    2.69    3.35   0
   1   7  -7    2.15    3.34   0
   1  -7  -7   -1.00    2.10   0
  -1   7   7   -1.28    2.30   0
   0   7  -7   -0.34    3.42   0
   0   7  -7    2.08    3.43   0
   0  -7  -7   -0.42    2.31   0
   0   7   7    3.40    3.45   0
  -1   7  -7    2.25    3.49   0
  -1   7  -7    0.76    3.24   0
   1   7   7    1.49    3.49   0
  -1  -7  -7    1.75    2.24   0
  -2   7  -7    0.39    3.55   0
   2   7   7    4.08    3.47   0
  -2   7  -7    0.39    4.39   0
  -2  -7  -7    5.49    2.31   0
  -3   7  -7    1.19    5.25   0
  -3   7  -7    0.69    4.34   0
  -3  -7  -7    3.11    2.32   0
   3   7   7   -2.51    3.40   0
  -4  -7  -7    1.13    2.38   0
   4   7   7   -2.33    2.40   0
   5   7   7    0.96    3.35   0
  -5  -7  -7    1.87    2.36   0
  -6  -7  -7   -1.65    2.26   0
   6   7   7    0.72    3.41   0
  -7  -7  -7    5.76    3.49   0
   7   7   7    2.60    3.68   0
   8   7   7    4.48    3.83   0
  -8  -7  -7    3.34    3.67   0
   9   7   7    1.64    3.65   0
  -9  -7  -7   -1.28    2.61   0
 -10  -7  -7    5.39    2.57   0
  10   7   7   -5.98    2.68   0
 -11  -7  -7    0.88    3.83   0
  11   7   7   -0.49    3.98   0
  12   7   7   -0.47    2.72   0
 -12  -7  -7   -1.27    2.66   0
  10  -8  -7    1.05    4.32   0
  10   8  -7   -0.67    4.22   0
  10   8  -7    2.18    4.09   0
 -10   8   7   -2.17    4.32   0
   9   8  -7   -0.42    2.73   0
   9   8  -7    0.60    3.91   0
  -9   8   7    2.62    4.20   0
   9  -8  -7   -1.27    3.90   0
   8   8  -7    3.03    3.82   0
   8   8  -7    0.20    2.72   0
  -8   8   7   -0.16    3.07   0
   8  -8  -7    1.54    4.15   0
   7   8  -7   -0.49    2.74   0
  -7   8   7    1.30    4.04   0
   7   8  -7    1.44    3.94   0
   7  -8  -7    3.31    3.83   0
   6   8  -7    1.96    2.90   0
  -6   8   7    1.49    3.09   0
   6   8  -7    4.03    3.96   0
   6  -8  -7    0.88    3.96   0
  -5   8   7    2.73    2.78   0
   5   8  -7    0.45    3.89   0
   5   8  -7    0.02    4.00   0
   5  -8  -7    0.78    2.72   0
   4  -8  -7    0.56    2.63   0
  -4   8   7    0.73    4.06   0
   4   8  -7   -0.90    3.73   0
   4   8  -7    2.39    2.63   0
   3   8  -7   -0.89    3.75   0
   3  -8  -7   -0.66    3.69   0
   3   8  -7    1.07    3.93   0
  -3   8   7    0.39    3.97   0
   2   8  -7    4.00    3.76   0
   2   8  -7    2.96    3.91   0
   2  -8  -7    3.35    3.89   0
  -2   8   7    2.14    3.95   0
   1   8  -7    0.00    3.86   0
   1   8  -7    1.75    3.87   0
   1  -8  -7    2.30    2.57   0
  -1   8   7    2.14    4.05   0
   0   8  -7    0.66    3.91   0
   0  -8  -7    2.39    3.78   0
   0   8  -7    1.26    3.86   0
   0   8   7    3.80    2.72   0
  -1   8  -7    0.94    4.86   0
  -1  -8  -7   -0.05    2.61   0
  -1   8  -7   -0.73    3.85   0
   1   8   7   -3.52    2.69   0
  -2  -8  -7    4.36    4.01   0
  -2   8  -7   -0.97    5.08   0
   2   8   7    4.71    2.76   0
  -2   8  -7    0.16    4.80   0
   3   8   7   -0.62    4.08   0
  -3  -8  -7    2.66    3.86   0
   4   8   7   -1.50    4.04   0
  -4  -8  -7   -3.05    2.81   0
   5   8   7    3.08    4.14   0
  -5  -8  -7    0.26    2.85   0
   6   8   7    4.11    2.79   0
  -6  -8  -7    3.48    2.82   0
  27   0  -8    2.55    2.81   0
  27   0  -8    3.32    4.01   0
  26   0  -8    1.77    3.67   0
  26   0  -8   -1.04    3.89   0
  25   0  -8    1.40    3.63   0
  25   0  -8   -0.52    2.62   0
  24   0  -8    2.23    2.43   0
  24   0  -8    2.47    3.34   0
  23   0  -8    1.84    3.48   0
  23   0  -8    2.30    2.18   0
  22   0  -8   -0.28    3.20   0
  22   0  -8    3.95    2.39   0
  21   0  -8    2.60    3.18   0
  21   0  -8   -0.36    2.01   0
  20   0  -8    2.40    2.16   0
  20   0  -8    0.55    2.89   0
  19   0  -8    3.45    2.18   0
  19   0  -8    6.41    2.84   0
  18   0  -8    1.22    2.22   0
  18   0  -8   -2.31    2.07   0
  17   0  -8    7.78    2.16   0
  16   0  -8    3.96    3.09   0
  15   0  -8    0.48    1.95   0
  14   0  -8   18.67    3.36   0
  13   0  -8    5.21    3.14   0
 -13   0   8    1.47    2.75   0
  12   0  -8   30.74    3.37   0
 -12   0   8   33.08    2.87   0
 -11   0   8    1.39    1.89   0
  11   0  -8    1.79    2.17   0
  10   0  -8   24.36    2.60   0
 -10   0   8   25.01    2.36   0
  -9   0   8  172.52    3.44   0
   9   0  -8  161.88    3.57   0
  -8   0   8   17.35    2.43   0
   8   0  -8   19.13    3.67   0
  -7   0   8   21.84    2.58   0
   7   0  -8   20.61    3.91   0
  -6   0   8   79.21    3.90   0
   6   0  -8   84.45    4.20   0
  -5   0   8   14.97    2.60   0
   5   0  -8   16.30    3.90   0
   4   0  -8  297.48    5.39   0
  -4   0   8  300.77    4.51   0
   3   0  -8  143.83    4.59   0
  -3   0   8  141.26    4.59   0
   2   0  -8   45.85    4.17   0
  -2   0   8   70.50    4.27   0
  -1   0   8  344.87    5.60   0
   1   0  -8  338.12    4.88   0
   0   0   8  222.02    4.41   0
   0   0  -8  209.80    5.04   0
   1   0   8  257.32    5.21   0
  -1   0  -8  261.84    5.21   0
   2   0   8  925.44    7.14   0
  -2   0  -8  914.49    7.58   0
   3   0   8   54.51    3.88   0
  -3   0  -8   51.21    3.53   0
  -4   0  -8   86.15    2.98   0
   4   0   8   92.06    3.99   0
  -5   0  -8    5.05    2.16   0
   5   0   8    5.68    3.36   0
  -6   0  -8  208.90    4.34   0
   6   0   8  209.39    4.53   0
  -7   0  -8   -0.38    2.85   0
   7   0   8    0.06    2.41   0
  -8   0  -8  210.49    4.31   0
   8   0   8  215.80    3.98   0
   9   0   8  173.28    3.74   0
  -9   0  -8  159.03    3.39   0
  10   0   8    2.40    3.25   0
 -10   0  -8   -0.31    2.82   0
 -11   0  -8  117.06    3.62   0
  11   0   8  135.56    4.02   0
  12   0   8   23.64    3.40   0
 -12   0  -8   28.18    3.00   0
  13   0   8    9.16    3.01   0
 -13   0  -8    3.73    2.79   0
  14   0   8    3.27    3.24   0
 -14   0  -8   -3.70    2.99   0
 -15   0  -8    8.03    3.05   0
  15   0   8    4.32    2.40   0
 -16   0  -8    3.76    2.04   0
  16   0   8   -0.94    2.23   0
  17   0   8   19.29    2.43   0
 -17   0  -8   18.72    3.26   0
  18   0   8   -2.62    3.45   0
 -18   0  -8    2.86    3.22   0
  19   0   8    3.95    3.52   0
 -19   0  -8   -0.57    3.39   0
  20   0   8    2.37    3.59   0
  21   0   8   -0.83    2.79   0
  22   0   8   -0.14    2.98   0
  23   0   8   -1.79    3.08   0
  27   1  -8    1.45    3.90   0
  27   1  -8    1.38    2.69   0
  27  -1  -8    1.51    4.02   0
  27  -1  -8    1.49    3.96   0
  26   1  -8   -0.50    3.59   0
  26  -1  -8    4.61    4.00   0
  26  -1  -8    0.93    3.78   0
  26   1  -8    0.50    3.64   0
  25  -1  -8   -2.64    3.76   0
  25  -1  -8    1.34    3.53   0
  25   1  -8    7.24    3.45   0
  25   1  -8    2.88    3.39   0
  24  -1  -8   -1.09    2.65   0
  24   1  -8   -0.93    2.41   0
  24   1  -8    0.99    3.28   0
  24  -1  -8   -0.64    2.69   0
  23  -1  -8   -0.04    2.29   0
  23   1  -8   -1.59    2.11   0
  23  -1  -8    0.83    3.51   0
  23   1  -8   -0.45    2.04   0
  22   1  -8    3.94    3.20   0
  22  -1  -8    6.55    3.51   0
  22   1  -8    2.97    2.21   0
  22  -1  -8   -2.24    2.13   0
  21  -1  -8    4.78    2.35   0
  21   1  -8    1.57    2.13   0
  21  -1  -8    1.21    2.23   0
  21   1  -8    3.16    3.00   0
  20   1  -8    2.17    2.98   0
  20  -1  -8    2.52    2.04   0
  20   1  -8    2.82    3.02   0
  20  -1  -8   -1.61    2.40   0
  19   1  -8    0.77    2.04   0
  19  -1  -8    1.24    2.36   0
  19   1  -8    0.70    1.97   0
  19  -1  -8    2.47    2.03   0
  18  -1  -8   -3.11    3.19   0
  18   1  -8   -1.58    1.99   0
  18   1  -8    1.40    2.73   0
  17   1  -8    1.78    2.77   0
  17   1  -8    8.83    2.17   0
  17  -1  -8    4.89    3.28   0
  16   1  -8   14.45    2.19   0
  16  -1  -8   18.99    3.43   0
  16   1  -8   15.98    2.19   0
 -15   1   8    1.51    1.97   0
  15   1  -8   -0.16    2.07   0
  15  -1  -8    5.58    2.41   0
 -14   1   8    3.95    2.87   0
  14   1  -8    4.80    2.79   0
  14  -1  -8    0.75    2.45   0
 -13   1   8    1.96    2.86   0
  13   1  -8   -2.76    2.00   0
  13  -1  -8    8.62    3.44   0
  12   1  -8    5.61    2.20   0
  12  -1  -8    1.28    2.50   0
 -12   1   8    5.51    2.84   0
 -11   1   8   18.54    2.30   0
  11  -1  -8   14.98    2.72   0
  11   1  -8   16.78    2.28   0
  10  -1  -8   36.89    2.82   0
 -10  -1   8   35.08    2.98   0
 -10   1   8   35.48    2.52   0
  10   1  -8   32.75    2.49   0
   9   1  -8   29.86    2.46   0
   9  -1  -8   30.97    3.75   0
  -9   1   8   26.42    2.43   0
  -9  -1   8   24.75    3.00   0
   8   1  -8   13.41    2.42   0
  -8  -1   8   12.96    3.02   0
   8  -1  -8   12.40    3.70   0
  -8   1   8   15.06    3.30   0
   7   1  -8    2.50    2.41   0
  -7   1   8    2.55    3.47   0
   7  -1  -8   -1.24    3.86   0
  -7  -1   8   -0.29    2.16   0
   6  -1  -8    6.96    3.93   0
  -6  -1   8    6.96    3.13   0
  -6   1   8    7.60    3.68   0
   6   1  -8    5.41    2.44   0
   5  -1  -8   41.20    3.01   0
  -5  -1   8   42.38    2.67   0
  -5   1   8   39.44    4.11   0
   5   1  -8   39.08    3.85   0
  -4   1   8   13.96    3.99   0
  -4  -1   8   13.41    2.71   0
   4   1  -8   15.61    2.72   0
   4  -1  -8   16.34    3.92   0
  -3   1   8    7.56    2.71   0
  -3  -1   8    7.42    2.63   0
   3   1  -8   10.08    3.81   0
   3  -1  -8    7.49    2.76   0
  -2  -1   8   18.57    3.65   0
  -2   1   8   13.02    2.81   0
   2   1  -8    9.74    3.71   0
   2  -1  -8   15.19    3.78   0
  -1   1   8  247.76    4.98   0
   1   1  -8  257.47    5.43   0
  -1  -1   8  261.98    4.52   0
   1  -1  -8  250.11    4.13   0
   0   1   8    3.41    2.66   0
   0   1  -8    4.40    3.88   0
   0  -1  -8    6.57    2.60   0
   0  -1   8    2.05    3.65   0
  -1  -1  -8    0.50    2.43   0
   1  -1   8    1.25    2.63   0
   1   1   8    1.41    2.69   0
  -1   1  -8    2.48    3.65   0
  -2  -1  -8    1.31    3.28   0
   2  -1   8    6.63    4.05   0
  -2   1  -8    6.73    3.81   0
   2   1   8    7.94    3.62   0
   3   1   8    1.35    2.40   0
   3  -1   8    2.96    3.99   0
  -3  -1  -8    0.79    3.25   0
  -3   1  -8    2.15    3.51   0
   4  -1   8    2.02    2.59   0
  -4  -1  -8    1.92    2.16   0
  -4   1  -8    4.56    2.38   0
   4   1   8    4.82    3.52   0
   5  -1   8   27.72    3.92   0
  -5   1  -8   24.56    3.34   0
  -5  -1  -8   23.37    3.04   0
   5   1   8   24.21    3.39   0
   6  -1   8    0.40    3.70   0
  -6  -1  -8    2.16    1.87   0
  -6   1  -8   -0.82    3.06   0
   6   1   8    3.71    3.30   0
   7  -1   8   -0.21    3.86   0
  -7  -1  -8   -1.92    1.96   0
  -7   1  -8   -0.21    2.25   0
   7   1   8   -1.04    3.29   0
  -8   1  -8    1.20    2.84   0
   8   1   8    3.37    2.40   0
  -8  -1  -8   -1.50    2.04   0
   8  -1   8   -0.70    3.57   0
   9   1   8    2.78    3.29   0
  -9  -1  -8   -0.62    2.88   0
   9  -1   8   -0.98    3.37   0
  -9   1  -8    0.42    2.84   0
  10   1   8    1.69    3.24   0
 -10  -1  -8    4.80    2.88   0
  10  -1   8    4.95    3.54   0
 -10   1  -8    7.53    2.86   0
  11  -1   8   21.52    3.77   0
  11   1   8   19.46    3.23   0
 -11   1  -8   20.32    2.33   0
 -11  -1  -8   16.24    2.29   0
  12   1   8    2.97    2.17   0
  12  -1   8    3.80    3.35   0
 -12   1  -8    5.02    2.82   0
 -12  -1  -8    4.99    1.99   0
  13  -1   8    1.69    3.24   0
 -13  -1  -8   -0.31    2.75   0
  13   1   8   -0.84    3.17   0
 -13   1  -8    1.56    2.94   0
 -14  -1  -8   17.76    2.92   0
 -14   1  -8   17.31    2.97   0
  14   1   8   19.60    3.27   0
  14  -1   8   21.07    3.47   0
  15   1   8    3.31    2.29   0
 -15  -1  -8    5.91    2.87   0
  15  -1   8    4.69    2.53   0
 -15   1  -8    4.34    2.93   0
  16   1   8    7.88    3.17   0
 -16  -1  -8    8.75    2.88   0
 -16   1  -8   10.02    3.22   0
  16  -1   8   12.77    3.46   0
 -17  -1  -8    6.67    3.16   0
  17   1   8    5.34    3.41   0
  17  -1   8    4.46    3.59   0
 -17   1  -8    4.05    3.22   0
  18   1   8    1.64    3.45   0
  18  -1   8    1.32    3.60   0
 -18  -1  -8    5.17    3.40   0
  19   1   8    2.65    3.46   0
 -19  -1  -8    0.30    2.30   0
  19  -1   8    3.16    3.68   0
  20   1   8    2.46    3.52   0
  20  -1   8    2.18    3.70   0
 -20  -1  -8    2.42    2.50   0
  21  -1   8    1.31    3.78   0
 -21  -1  -8    3.25    3.88   0
  21   1   8    0.98    3.73   0
  22  -1   8   -1.19    3.92   0
  22   1   8   -9.10    4.03   0
  22  -1   8    0.80    4.25   0
  23   1   8   -2.64    4.25   0
  23  -1   8    1.88    4.08   0
  23  -1   8    2.71    4.20   0
  27  -2  -8    2.35    4.32   0
  27   2  -8    2.78    2.77   0
  26  -2  -8    3.68    4.10   0
  26   2  -8    1.10    2.65   0
  26   2  -8   -0.84    2.55   0
  26  -2  -8    3.45    3.94   0
  25  -2  -8    1.04    2.84   0
  25   2  -8    1.93    3.41   0
  25  -2  -8    0.06    3.64   0
  25   2  -8    5.12    3.70   0
  24  -2  -8   -0.54    3.75   0
  24  -2  -8    0.12    4.00   0
  24   2  -8    2.78    3.37   0
  24   2  -8   -0.33    3.45   0
  23  -2  -8    1.09    3.68   0
  23   2  -8    1.55    3.37   0
  23  -2  -8    1.06    2.43   0
  23   2  -8    3.84    3.32   0
  22  -2  -8    2.21    2.53   0
  22   2  -8    6.36    2.38   0
  22  -2  -8    2.00    3.41   0
  22   2  -8    8.85    3.14   0
  21   2  -8    2.15    3.03   0
  21  -2  -8    1.19    2.59   0
  21   2  -8    5.60    3.09   0
  21  -2  -8    1.60    2.34   0
  20  -2  -8   21.20    3.59   0
  20  -2  -8   17.47    3.28   0
  20   2  -8   18.22    2.27   0
  20   2  -8   18.93    3.10   0
  19   2  -8   18.67    2.31   0
  19  -2  -8   19.36    3.55   0
  19   2  -8   14.85    3.14   0
  18   2  -8    2.96    2.15   0
  18  -2  -8   -0.30    2.46   0
  18   2  -8    2.43    1.97   0
  17   2  -8    2.97    2.03   0
  17  -2  -8    3.97    3.09   0
  17   2  -8    5.13    1.98   0
  16  -2  -8   11.60    3.55   0
 -16   2   8    6.47    2.01   0
  16   2  -8    5.47    2.08   0
  16   2  -8    9.71    2.95   0
  15  -2  -8    5.69    3.41   0
 -15   2   8    3.40    2.13   0
  15   2  -8    4.71    2.14   0
  15   2  -8    7.30    3.05   0
  14  -2  -8   46.69    2.83   0
  14   2  -8   50.74    2.45   0
 -14   2   8   49.26    3.29   0
  14   2  -8   50.44    2.41   0
  13  -2  -8   95.67    3.29   0
 -13   2   8   99.45    2.99   0
  13   2  -8   95.06    2.66   0
  13   2  -8   95.02    2.70   0
 -12   2   8   24.94    3.22   0
  12  -2  -8   24.30    3.91   0
  12   2  -8   19.57    2.93   0
  11  -2  -8    5.88    2.58   0
 -11   2   8    9.98    3.15   0
  11   2  -8    7.91    2.85   0
  10  -2  -8   10.07    3.74   0
 -10   2   8   10.68    3.34   0
  10   2  -8    6.86    2.18   0
   9  -2  -8    0.94    2.72   0
  -9   2   8    2.13    3.33   0
   9   2  -8   -2.12    2.97   0
  -8   2   8   14.38    3.49   0
   8   2  -8   15.64    2.22   0
   8  -2  -8   13.83    2.69   0
   7   2  -8   21.30    2.33   0
   7  -2  -8   24.60    2.54   0
  -7   2   8   23.37    3.51   0
   6   2  -8   58.08    2.63   0
  -6   2   8   62.46    3.80   0
  -6  -2   8   54.66    3.17   0
   6  -2  -8   55.52    3.81   0
   5   2  -8   17.87    2.37   0
   5  -2  -8   17.85    2.45   0
  -5   2   8   16.68    3.73   0
  -5  -2   8   18.67    2.01   0
   4   2  -8   50.88    2.61   0
  -4   2   8   54.49    3.96   0
  -4  -2   8   54.01    3.06   0
   4  -2  -8   50.25    2.92   0
  -3   2   8  112.03    3.38   0
   3  -2  -8  110.98    3.22   0
   3   2  -8  115.57    3.29   0
  -3  -2   8  121.59    3.74   0
  -2  -2   8   16.65    3.00   0
   2  -2  -8   16.85    3.56   0
   2   2  -8   14.70    3.43   0
  -2   2   8   16.47    3.78   0
  -1  -2   8  107.29    3.87   0
   1   2  -8  103.67    3.55   0
   1  -2  -8  103.77    3.90   0
  -1   2   8  104.63    4.12   0
   0   2  -8    3.95    2.62   0
   0  -2  -8    4.96    3.20   0
   0  -2   8    4.37    2.32   0
   0   2   8    4.90    2.55   0
  -1   2  -8   11.69    2.81   0
  -1  -2  -8   17.43    3.21   0
   1  -2   8   15.68    3.36   0
   1   2   8   10.92    3.55   0
  -2  -2  -8   20.32    2.33   0
   2  -2   8   26.19    2.65   0
   2   2   8   25.64    3.51   0
  -2   2  -8   27.29    3.86   0
  -3   2  -8    6.15    3.63   0
   3  -2   8    8.36    3.50   0
   3   2   8    7.54    3.38   0
  -3  -2  -8    3.03    2.13   0
   4  -2   8   17.34    3.61   0
   4   2   8   18.58    2.46   0
  -4   2  -8   19.03    3.59   0
  -4  -2  -8   17.59    3.13   0
  -5  -2  -8   10.54    2.13   0
  -5   2  -8   13.20    3.40   0
   5  -2   8   12.58    3.69   0
   5   2   8   13.05    2.40   0
  -6  -2  -8   14.97    2.80   0
  -6   2  -8   15.16    3.36   0
   6   2   8   17.55    2.31   0
   6  -2   8   19.19    3.82   0
  -7  -2  -8   -1.21    1.84   0
  -7   2  -8   -0.66    2.96   0
   7   2   8    0.64    2.99   0
   7  -2   8    3.76    4.53   0
  -8  -2  -8   15.62    1.93   0
  -8   2  -8   14.70    3.84   0
   8  -2   8   21.76    4.02   0
   8   2   8   17.88    3.09   0
  -9   2  -8    8.83    3.81   0
   9  -2   8    9.76    3.92   0
   9   2   8    6.31    2.24   0
  -9  -2  -8    9.49    2.74   0
  10  -2   8    6.20    3.57   0
 -10   2  -8    2.64    2.92   0
  10   2   8    7.95    3.11   0
 -10  -2  -8   11.76    2.67   0
 -11  -2  -8    1.93    2.66   0
  11  -2   8    1.78    3.40   0
  11   2   8    2.91    2.92   0
 -11   2  -8    3.14    2.88   0
  12  -2   8   11.73    3.71   0
 -12  -2  -8   14.29    2.15   0
  12   2   8    9.94    2.12   0
 -12   2  -8   11.10    3.19   0
  13  -2   8    7.86    3.62   0
 -13   2  -8    6.71    3.19   0
 -13  -2  -8    7.49    2.10   0
  13   2   8    6.76    2.28   0
  14  -2   8    2.04    4.25   0
 -14  -2  -8   -0.52    2.94   0
  14   2   8   -2.29    3.10   0
 -14   2  -8   -1.39    3.08   0
  15  -2   8   -0.65    4.31   0
  15   2   8   -0.65    2.93   0
 -15  -2  -8    3.07    2.84   0
  16  -2   8    3.06    3.19   0
  16   2   8    0.35    2.26   0
 -16  -2  -8    3.54    2.16   0
  17  -2   8    2.16    4.38   0
 -17  -2  -8    1.25    2.86   0
  17   2   8    1.62    2.25   0
  18  -2   8    2.05    4.21   0
  18  -2   8   -1.32    4.43   0
  18   2   8    4.56    3.30   0
 -18  -2  -8    0.38    2.06   0
  19  -2   8    2.76    3.86   0
 -19  -2  -8   -0.65    3.38   0
  19  -2   8    1.21    4.34   0
  19   2   8    1.99    2.40   0
  20  -2   8    3.81    4.84   0
 -20  -2  -8    2.09    2.50   0
  20   2   8   -1.31    3.52   0
  20  -2   8    2.78    4.59   0
 -21  -2  -8    3.06    3.74   0
  21  -2   8   -1.32    5.12   0
  21  -2   8    0.06    3.94   0
  21   2   8    3.01    2.58   0
  22  -2   8    2.77    5.33   0
  22   2   8    1.53    3.96   0
 -22  -2  -8   -1.24    2.77   0
  22  -2   8    1.06    5.15   0
  26  -3  -8    0.81    4.40   0
  26  -3  -8    2.34    4.12   0
  26   3  -8    5.33    4.01   0
  25   3  -8    1.69    3.72   0
  25  -3  -8   -0.09    4.37   0
  25   3  -8    0.81    3.71   0
  25  -3  -8   -1.16    3.92   0
  24  -3  -8   -0.97    2.83   0
  24   3  -8    1.42    2.71   0
  24  -3  -8   -0.10    3.76   0
  24   3  -8   -1.96    3.64   0
  23  -3  -8   -0.62    3.82   0
  23   3  -8    0.82    3.36   0
  23  -3  -8    0.38    3.52   0
  23   3  -8   -2.50    3.29   0
  22  -3  -8    2.39    3.39   0
  22  -3  -8    4.98    3.65   0
  22   3  -8    3.10    2.20   0
  22   3  -8    5.54    3.20   0
  21   3  -8   -0.44    2.16   0
  21   3  -8   -1.47    2.23   0
  21  -3  -8    3.18    3.79   0
  21  -3  -8   -1.92    3.26   0
  20  -3  -8   -1.00    2.57   0
  20   3  -8    2.59    3.01   0
  20   3  -8    1.00    3.08   0
  19   3  -8    0.24    2.13   0
  19   3  -8    4.43    2.07   0
  19  -3  -8    0.04    3.90   0
  18  -3  -8    5.18    3.60   0
  18   3  -8    4.32    3.06   0
  18   3  -8    2.38    2.12   0
  17  -3  -8   12.27    3.60   0
  17   3  -8   12.12    3.10   0
 -17   3   8   12.25    3.16   0
  17   3  -8    7.83    2.96   0
 -16   3   8    4.43    2.95   0
  16  -3  -8    0.44    3.58   0
  16   3  -8   -2.12    2.05   0
  16   3  -8   -0.39    2.04   0
  15   3  -8    3.30    1.95   0
  15  -3  -8    3.18    3.62   0
  15   3  -8    4.05    2.81   0
 -15   3   8    0.89    3.04   0
  14   3  -8    4.40    2.01   0
 -14   3   8    5.28    2.94   0
  14  -3  -8    6.32    3.48   0
  14   3  -8    5.66    1.97   0
  13   3  -8   12.80    2.23   0
  13  -3  -8   14.05    2.57   0
  13   3  -8   14.36    2.05   0
 -13   3   8   16.31    3.07   0
  12   3  -8   -0.69    2.94   0
 -12   3   8    0.38    3.03   0
  12   3  -8    5.19    2.86   0
  12  -3  -8    1.87    2.40   0
  11   3  -8   38.71    2.28   0
  11   3  -8   35.94    2.24   0
 -11   3   8   41.42    3.27   0
  11  -3  -8   35.34    2.85   0
  10   3  -8   18.92    2.81   0
  10  -3  -8   18.26    3.59   0
  10   3  -8   16.56    2.68   0
 -10   3   8   16.88    2.56   0
   9  -3  -8    1.03    2.51   0
  -9   3   8    2.76    2.46   0
   9   3  -8    1.45    1.83   0
   9   3  -8    0.99    2.83   0
   8   3  -8    4.98    2.13   0
   8   3  -8    4.82    2.72   0
  -8   3   8    9.35    3.55   0
   8  -3  -8    4.89    3.54   0
  -7   3   8    2.71    3.56   0
   7  -3  -8   -1.00    3.28   0
   7   3  -8    0.23    2.81   0
   6   3  -8    5.15    2.18   0
   6  -3  -8    5.66    3.30   0
  -6   3   8    5.58    2.64   0
  -5   3   8    9.33    2.76   0
   5   3  -8    5.43    3.11   0
   5  -3  -8    8.74    3.12   0
  -4   3   8   85.50    4.12   0
   4   3  -8   76.09    2.79   0
   4  -3  -8   77.18    3.77   0
  -3   3   8   28.62    3.52   0
   3  -3  -8   26.74    3.23   0
   3   3  -8   23.27    3.22   0
   2   3  -8   41.98    3.54   0
   2  -3  -8   39.07    3.28   0
  -2   3   8   41.84    3.68   0
   1  -3  -8   13.03    2.30   0
  -1   3   8   11.67    2.37   0
   1   3  -8   14.98    2.63   0
   0  -3  -8    1.09    2.11   0
   0   3  -8   -1.06    3.55   0
   0   3   8   -4.06    3.36   0
  -1  -3  -8    4.50    2.08   0
  -1   3  -8    3.14    3.62   0
   1   3   8    1.58    2.43   0
  -2   3  -8    2.62    3.60   0
  -2  -3  -8   -1.34    2.04   0
   2   3   8    1.74    2.32   0
   2  -3   8   -1.37    2.79   0
  -3  -3  -8    5.28    2.09   0
   3   3   8    6.71    2.34   0
   3  -3   8    4.71    2.86   0
  -3   3  -8    3.50    3.61   0
  -4  -3  -8    2.37    2.00   0
   4  -3   8    2.78    3.10   0
  -4   3  -8    3.23    3.74   0
   4   3   8    4.52    3.22   0
  -5  -3  -8    4.42    1.98   0
   5  -3   8    3.47    2.88   0
  -5   3  -8    1.65    3.41   0
   5   3   8    3.07    2.16   0
  -6  -3  -8    3.98    2.74   0
  -6   3  -8   -0.52    3.99   0
   6   3   8    1.44    3.18   0
   6  -3   8    0.34    2.96   0
  -7  -3  -8    1.18    1.96   0
  -7   3  -8    0.78    3.75   0
   7   3   8    2.82    2.35   0
   7  -3   8    1.23    3.61   0
  -8   3  -8    3.53    4.09   0
   8   3   8    4.14    2.39   0
   8  -3   8    4.34    4.13   0
  -8  -3  -8    1.05    2.08   0
   9  -3   8    2.46    4.66   0
   9   3   8    3.73    2.33   0
  -9   3  -8    3.20    4.54   0
  -9  -3  -8    6.73    2.82   0
  10   3   8    1.92    2.18   0
 -10  -3  -8    4.96    1.93   0
 -11  -3  -8   -0.68    2.74   0
  11   3   8    0.35    3.03   0
 -12  -3  -8    4.03    1.97   0
  12   3   8    1.31    2.17   0
  13   3   8   -2.09    2.22   0
 -13  -3  -8    4.90    2.88   0
 -14  -3  -8   -0.96    2.24   0
  14   3   8   -0.70    2.37   0
  15   3   8    3.98    2.19   0
 -15  -3  -8    1.44    2.09   0
  16   3   8    2.12    2.29   0
 -16  -3  -8    3.16    3.10   0
 -17  -3  -8   -1.70    2.34   0
  17   3   8   -0.52    2.37   0
  18   3   8    1.84    3.35   0
 -18  -3  -8   -0.48    2.30   0
  19   3   8    1.58    2.65   0
 -19  -3  -8   -6.79    3.19   0
  20   3   8    7.78    3.63   0
 -20  -3  -8    4.72    3.53   0
 -21  -3  -8    0.22    2.60   0
  21   3   8    1.65    2.68   0
  24   4  -8    2.19    2.79   0
  24   4  -8    1.51    3.75   0
  24  -4  -8    0.73    4.38   0
  24  -4  -8    0.79    4.12   0
  23   4  -8    3.62    2.58   0
  23  -4  -8    3.67    5.11   0
  23  -4  -8   -1.08    3.93   0
  23   4  -8    2.24    3.68   0
  22   4  -8   -1.15    2.47   0
  22  -4  -8    2.01    3.63   0
  22  -4  -8    2.67    4.02   0
  22   4  -8    0.27    2.37   0
  21   4  -8    1.72    3.40   0
  21  -4  -8    2.39    3.68   0
  21  -4  -8    0.59    3.90   0
  21   4  -8    0.61    3.32   0
  20   4  -8   -2.72    2.29   0
  20  -4  -8    2.22    3.77   0
  20   4  -8   -1.33    3.18   0
  19   4  -8    1.59    2.29   0
  19  -4  -8    4.05    3.61   0
  19   4  -8    1.17    2.28   0
  18   4  -8   -0.56    2.24   0
  18   4  -8    2.16    3.02   0
  18  -4  -8    1.51    3.47   0
 -17   4   8    1.46    3.06   0
  17  -4  -8    2.26    3.78   0
  17   4  -8    7.12    2.98   0
  17   4  -8    2.38    2.94   0
  16   4  -8   -0.35    2.16   0
 -16   4   8   -0.64    3.37   0
  16   4  -8   -2.44    2.12   0
  16  -4  -8    0.19    3.57   0
  15   4  -8    1.76    2.14   0
 -15   4   8    2.75    3.15   0
  15  -4  -8    1.57    2.38   0
  15   4  -8   -0.83    2.12   0
  14   4  -8   -2.22    2.04   0
  14   4  -8   -1.57    1.98   0
  14  -4  -8    0.67    3.32   0
 -14   4   8    2.64    2.22   0
  13   4  -8    3.35    2.05   0
 -13   4   8   -0.33    3.34   0
  13  -4  -8    3.09    2.32   0
  13   4  -8    1.28    2.63   0
 -12   4   8    4.57    3.21   0
  12   4  -8    0.35    2.01   0
  12  -4  -8   -1.93    3.41   0
  12   4  -8    0.03    2.77   0
  11   4  -8   22.33    3.04   0
  11   4  -8   19.48    2.80   0
 -11   4   8   23.91    3.48   0
  11  -4  -8   19.53    3.49   0
  10   4  -8    3.39    1.98   0
  10  -4  -8    3.82    3.18   0
 -10   4   8    5.69    3.38   0
  10   4  -8    4.72    2.79   0
   9   4  -8   16.20    2.17   0
   9   4  -8   22.30    2.80   0
   9  -4  -8   20.66    3.36   0
  -9   4   8   20.35    3.52   0
   8   4  -8   10.28    2.16   0
   8  -4  -8   13.30    3.06   0
  -8   4   8   12.26    3.45   0
   8   4  -8   13.28    2.81   0
  -7   4   8    9.21    3.46   0
   7  -4  -8    4.89    2.15   0
   7   4  -8    0.68    2.75   0
   7   4  -8    4.38    2.04   0
  -6   4   8    7.84    2.61   0
   6  -4  -8    8.86    3.14   0
   6   4  -8    6.89    2.15   0
   6   4  -8    5.23    2.96   0
  -5   4   8   32.74    3.72   0
   5  -4  -8   32.60    3.21   0
   5   4  -8   31.35    3.23   0
   5   4  -8   29.92    3.01   0
   4  -4  -8   15.48    2.30   0
   4   4  -8   16.90    2.30   0
   4   4  -8   16.11    2.86   0
  -4   4   8   13.60    3.61   0
   3  -4  -8   36.06    3.21   0
   3   4  -8   30.44    3.18   0
   3   4  -8   29.72    2.93   0
  -3   4   8   34.06    3.75   0
   2   4  -8   -0.12    2.07   0
   2  -4  -8    4.51    2.93   0
   2   4  -8    2.43    1.88   0
  -2   4   8    2.91    2.55   0
   1   4  -8    5.05    3.23   0
   1   4  -8    5.53    1.80   0
  -1   4   8    7.02    2.47   0
   1  -4  -8    6.80    2.00   0
   0   4  -8   35.15    3.35   0
   0   4   8   32.84    2.31   0
   0   4  -8   33.92    3.50   0
   0  -4  -8   37.82    3.10   0
  -1  -4  -8    6.61    1.94   0
   1   4   8   -3.36    3.04   0
  -1   4  -8    1.60    2.95   0
  -1   4  -8    4.32    3.53   0
  -2  -4  -8  160.40    3.38   0
  -2   4  -8  165.24    5.70   0
   2   4   8  154.43    3.09   0
  -2   4  -8  163.94    5.07   0
  -3  -4  -8    3.82    2.90   0
   3   4   8    3.35    2.40   0
  -3   4  -8    3.96    3.53   0
  -3   4  -8    3.76    3.40   0
  -4  -4  -8    1.51    2.04   0
   4   4   8    3.96    2.24   0
  -4   4  -8    2.63    3.49   0
  -4   4  -8    1.49    4.09   0
  -5   4  -8    8.57    3.54   0
   5   4   8    8.84    3.29   0
  -5   4  -8    7.68    4.62   0
  -5  -4  -8   11.69    2.86   0
   6   4   8    2.82    2.33   0
  -6  -4  -8    5.02    2.76   0
  -7  -4  -8   -0.66    1.86   0
   7   4   8   -1.20    2.04   0
  -8  -4  -8   28.32    2.09   0
   8   4   8   36.14    2.44   0
   9   4   8    6.43    2.24   0
  -9  -4  -8    9.62    2.09   0
 -10  -4  -8    3.23    2.91   0
  10   4   8    2.27    3.10   0
  11   4   8    7.68    2.26   0
 -11  -4  -8    4.04    3.01   0
  12   4   8   -0.14    3.01   0
 -12  -4  -8    0.63    2.87   0
  13   4   8   -1.60    3.11   0
 -13  -4  -8    4.62    1.99   0
  14   4   8   -0.10    2.29   0
 -14  -4  -8   -0.46    2.20   0
  15   4   8    3.14    2.42   0
 -15  -4  -8    3.39    2.33   0
  16   4   8    2.56    2.42   0
 -16  -4  -8   -2.13    2.28   0
  17   4   8    0.20    3.63   0
 -17  -4  -8    3.03    2.52   0
 -18  -4  -8    4.68    2.54   0
  18   4   8    1.35    3.64   0
 -19  -4  -8    1.88    2.70   0
  19   4   8    3.07    2.69   0
 -20  -4  -8    6.37    4.05   0
  20   4   8    0.52    3.95   0
  22   5  -8    3.25    2.70   0
  22   5  -8    0.63    3.67   0
  22  -5  -8    1.81    5.03   0
  22  -5  -8    1.13    4.96   0
  21   5  -8    4.66    3.76   0
  21   5  -8    1.06    3.62   0
  21  -5  -8    2.91    4.84   0
  21  -5  -8    0.46    4.75   0
  20   5  -8   -0.46    3.44   0
  20   5  -8    2.61    2.44   0
  20  -5  -8    0.50    3.89   0
  20  -5  -8   -2.36    3.79   0
  19   5  -8    1.40    3.46   0
  19   5  -8    4.50    3.34   0
  19  -5  -8    0.34    4.53   0
  18   5  -8   -0.18    2.38   0
  18  -5  -8   -0.34    3.70   0
  18   5  -8    1.67    3.18   0
 -17   5   8    0.60    3.35   0
  17   5  -8   -0.00    2.22   0
  17  -5  -8    0.66    3.47   0
  17   5  -8   -0.33    3.17   0
 -16   5   8    0.58    3.35   0
  16  -5  -8    3.65    3.45   0
  16   5  -8    4.69    3.29   0
  16   5  -8    1.19    3.03   0
 -15   5   8    2.44    3.21   0
  15  -5  -8    3.96    3.40   0
  15   5  -8   -0.37    2.94   0
  15   5  -8    0.19    2.83   0
  14  -5  -8    2.49    2.49   0
  14   5  -8    1.89    2.17   0
 -14   5   8    1.34    3.23   0
  14   5  -8   -3.98    2.98   0
  13  -5  -8    1.99    2.21   0
  13   5  -8   -0.78    2.18   0
 -13   5   8    2.28    3.31   0
  13   5  -8    3.80    2.21   0
 -12   5   8    4.13    3.60   0
  12  -5  -8    3.08    3.29   0
  12   5  -8    3.20    2.94   0
  12   5  -8    2.56    2.08   0
  11  -5  -8    2.97    3.17   0
  11   5  -8    1.70    2.98   0
  11   5  -8    6.77    2.95   0
 -11   5   8    2.87    3.32   0
  10   5  -8    2.67    2.01   0
  10  -5  -8    4.24    3.26   0
  10   5  -8   -1.22    2.18   0
 -10   5   8    3.30    2.37   0
   9   5  -8   -0.16    2.04   0
   9  -5  -8    1.22    3.15   0
   9   5  -8    1.94    2.84   0
  -9   5   8   -1.33    3.41   0
   8   5  -8   -1.07    2.99   0
   8  -5  -8   -0.83    3.09   0
  -8   5   8    1.45    2.37   0
   8   5  -8    1.95    1.95   0
   7   5  -8   -1.93    2.11   0
   7  -5  -8   -0.59    3.05   0
  -7   5   8    2.30    3.31   0
   7   5  -8   -0.88    2.90   0
  -6   5   8    2.43    2.45   0
   6  -5  -8    1.24    2.07   0
   6   5  -8    2.82    2.87   0
   6   5  -8    2.03    2.11   0
  -5   5   8    2.29    2.15   0
   5   5  -8    0.88    2.83   0
   5   5  -8    2.22    2.13   0
   5  -5  -8   -1.94    2.68   0
  -4   5   8   -0.20    3.20   0
   4  -5  -8   -2.67    2.79   0
   4   5  -8   -2.80    3.02   0
   4   5  -8    1.31    2.18   0
   3  -5  -8    3.24    1.93   0
   3   5  -8    9.23    3.16   0
   3   5  -8    5.93    3.00   0
  -3   5   8   11.34    3.32   0
   2  -5  -8    4.04    2.10   0
   2   5  -8    6.98    3.04   0
  -2   5   8    3.78    3.41   0
   2   5  -8    4.25    2.24   0
   1  -5  -8    2.95    2.87   0
   1   5  -8    3.22    2.90   0
   1   5  -8    0.58    3.20   0
  -1   5   8    4.06    3.19   0
   0   5  -8    5.62    3.02   0
   0  -5  -8    3.04    2.91   0
   0   5   8    3.42    2.35   0
   0   5  -8    5.26    2.87   0
  -1  -5  -8   11.86    3.06   0
   1   5   8    9.34    3.31   0
  -1   5  -8    8.20    3.22   0
  -1   5  -8    9.87    2.96   0
  -2   5  -8   16.23    3.73   0
  -2   5  -8   15.13    3.35   0
   2   5   8   15.99    3.19   0
  -2  -5  -8   15.49    2.94   0
  -3   5  -8    4.52    4.29   0
  -3  -5  -8    5.42    1.95   0
   3   5   8   10.63    3.11   0
  -3   5  -8    4.07    3.83   0
  -4   5  -8    2.05    4.18   0
  -4   5  -8    2.22    3.72   0
  -4  -5  -8    3.07    1.98   0
   4   5   8    2.41    2.04   0
   5   5   8   16.77    3.18   0
  -5  -5  -8   20.59    2.09   0
  -6  -5  -8    0.85    2.93   0
   6   5   8    2.64    2.19   0
   7   5   8   -2.09    2.20   0
  -7  -5  -8    1.52    2.95   0
   8   5   8    1.18    2.32   0
  -8  -5  -8   -1.63    2.90   0
  -9  -5  -8    5.56    2.85   0
   9   5   8   -0.48    3.10   0
  10   5   8   -1.23    3.15   0
 -10  -5  -8   -1.13    2.14   0
 -11  -5  -8    1.67    2.21   0
  11   5   8    0.64    2.23   0
  12   5   8    1.78    2.34   0
 -12  -5  -8   -0.36    2.27   0
  13   5   8    3.24    3.28   0
 -13  -5  -8    1.23    3.19   0
  14   5   8    0.39    3.48   0
 -14  -5  -8    2.08    3.33   0
 -15  -5  -8    2.31    3.35   0
  15   5   8    4.77    3.47   0
  16   5   8   -0.95    3.63   0
 -16  -5  -8   -0.63    2.52   0
 -17  -5  -8    0.60    2.72   0
  17   5   8    5.89    3.85   0
 -18  -5  -8    1.58    2.68   0
  18   5   8   -1.64    2.75   0
  19   6  -8    1.61    2.58   0
  19  -6  -8   -0.76    5.84   0
  19   6  -8    1.81    2.53   0
  19  -6  -8    1.09    4.81   0
  18   6  -8    0.58    2.64   0
  18  -6  -8   -1.11    4.88   0
  18   6  -8    4.15    3.78   0
  17   6  -8    1.38    3.40   0
  17  -6  -8    0.13    3.65   0
  17   6  -8    1.26    2.49   0
  16   6  -8    3.96    3.32   0
  16  -6  -8    0.20    3.62   0
  16   6  -8    2.37    2.50   0
 -16   6   8   -1.12    3.49   0
  15   6  -8    0.25    2.30   0
  15  -6  -8    0.38    3.50   0
 -15   6   8    3.16    3.43   0
  15   6  -8   -1.61    3.33   0
  14   6  -8    3.44    3.42   0
  14  -6  -8    2.66    3.42   0
  14   6  -8    3.76    3.37   0
 -14   6   8    1.96    3.54   0
  13  -6  -8    5.07    3.28   0
  13   6  -8   -2.53    3.41   0
 -13   6   8    0.90    3.55   0
  13   6  -8    4.31    2.35   0
  12   6  -8    2.53    3.24   0
 -12   6   8    0.92    3.31   0
  12  -6  -8    1.28    3.31   0
  12   6  -8    1.34    2.25   0
  11   6  -8    1.95    2.39   0
  11  -6  -8   -1.68    3.23   0
  11   6  -8    3.93    2.09   0
 -11   6   8   -0.47    3.46   0
  10  -6  -8    1.84    3.23   0
  10   6  -8   -2.42    2.13   0
 -10   6   8    2.29    3.38   0
  10   6  -8    0.50    3.06   0
   9   6  -8   11.69    2.36   0
   9  -6  -8    8.42    3.44   0
   9   6  -8    9.31    2.38   0
  -9   6   8    7.28    3.60   0
   8   6  -8    1.25    2.23   0
   8  -6  -8   -1.06    3.17   0
   8   6  -8    1.10    2.19   0
  -8   6   8   -0.72    3.53   0
   7   6  -8   22.59    2.62   0
   7  -6  -8   26.60    3.59   0
  -7   6   8   19.85    3.62   0
   7   6  -8   21.65    2.42   0
  -6   6   8   -0.84    2.37   0
   6  -6  -8   -0.66    3.18   0
   6   6  -8    2.66    3.03   0
   6   6  -8    3.00    3.02   0
   5   6  -8    3.61    2.09   0
   5  -6  -8    1.62    2.16   0
  -5   6   8    1.38    3.56   0
   5   6  -8    2.37    2.21   0
   4   6  -8    3.18    2.05   0
  -4   6   8   -1.91    3.34   0
   4  -6  -8    3.60    2.16   0
   4   6  -8    2.01    2.21   0
   3   6  -8   -1.69    2.05   0
   3  -6  -8    1.24    3.04   0
   3   6  -8    2.48    3.15   0
  -3   6   8   -5.75    3.42   0
   2   6  -8    1.66    2.75   0
   2  -6  -8    4.39    2.77   0
  -2   6   8    4.89    3.34   0
   2   6  -8    1.30    3.36   0
   1   6  -8    0.81    3.23   0
   1   6  -8    0.20    3.38   0
   1  -6  -8    4.63    2.18   0
  -1   6   8   -1.27    2.18   0
   0   6  -8    1.54    3.22   0
   0   6  -8    2.40    3.18   0
   0  -6  -8   -0.45    2.90   0
   0   6   8   -0.72    3.18   0
  -1   6  -8    3.12    3.06   0
  -1  -6  -8    3.97    3.05   0
   1   6   8    0.58    2.34   0
  -1   6  -8    1.19    3.23   0
  -2  -6  -8    6.44    2.18   0
  -2   6  -8    8.35    3.25   0
  -2   6  -8    5.84    3.49   0
   2   6   8    6.59    2.18   0
  -3   6  -8    3.10    3.34   0
  -3   6  -8    2.24    4.43   0
   3   6   8    2.14    3.24   0
  -3  -6  -8    4.88    3.03   0
  -4  -6  -8    3.04    2.20   0
  -4   6  -8    2.68    5.50   0
  -4   6  -8    3.22    5.93   0
   4   6   8    6.64    3.20   0
   5   6   8   -0.60    3.14   0
  -5  -6  -8    1.69    2.97   0
  -6  -6  -8    1.15    2.14   0
   6   6   8    1.25    2.27   0
   7   6   8   -2.65    2.28   0
  -7  -6  -8    1.82    3.23   0
  -8  -6  -8    1.32    2.35   0
   8   6   8   -0.41    2.25   0
   9   6   8   -1.19    3.15   0
  -9  -6  -8    3.82    3.21   0
 -10  -6  -8    6.85    2.40   0
  10   6   8    4.67    3.48   0
  11   6   8   -1.32    2.52   0
 -11  -6  -8   -0.73    2.40   0
  12   6   8   -2.09    2.53   0
 -12  -6  -8    0.61    3.48   0
  13   6   8    1.28    3.62   0
 -13  -6  -8    1.03    2.36   0
 -14  -6  -8    4.37    3.71   0
  14   6   8    4.47    3.79   0
  15   6   8    2.90    3.89   0
 -15  -6  -8    1.22    3.87   0
  16   7  -8    1.70    2.79   0
  15   7  -8    2.39    3.83   0
 -15   7   8    1.06    4.96   0
  15   7  -8    1.52    2.76   0
  15  -7  -8   -0.03    4.93   0
  14  -7  -8    0.75    4.79   0
  14   7  -8    0.30    3.71   0
 -14   7   8    1.02    5.00   0
  14   7  -8    2.08    2.66   0
  13   7  -8   -1.49    2.68   0
  13  -7  -8   -1.22    3.93   0
  13   7  -8   -0.58    2.70   0
 -13   7   8   -0.51    4.95   0
  12  -7  -8    1.85    3.73   0
  12   7  -8    0.30    2.44   0
 -12   7   8   -0.24    3.97   0
  12   7  -8    1.08    3.57   0
  11  -7  -8    1.34    3.75   0
  11   7  -8    2.02    2.62   0
  11   7  -8    3.60    3.50   0
 -11   7   8    1.80    3.90   0
  10  -7  -8    2.65    2.56   0
  10   7  -8    5.99    2.57   0
  10   7  -8    3.53    2.57   0
 -10   7   8    2.41    3.91   0
   9  -7  -8   -0.57    2.48   0
   9   7  -8    2.16    2.53   0
   9   7  -8    5.35    3.58   0
  -9   7   8    4.23    3.85   0
   8  -7  -8    4.58    3.55   0
   8   7  -8   -0.54    3.50   0
   8   7  -8    2.51    3.39   0
  -8   7   8    1.15    3.95   0
   7  -7  -8    1.73    3.35   0
   7   7  -8    3.45    2.47   0
  -7   7   8    3.56    3.76   0
   7   7  -8   -0.96    3.58   0
   6   7  -8    2.84    2.45   0
  -6   7   8    7.00    3.57   0
   6  -7  -8    1.70    2.28   0
   6   7  -8    1.36    2.41   0
   5   7  -8    3.91    3.49   0
   5   7  -8    2.85    2.29   0
  -5   7   8    5.29    2.59   0
   5  -7  -8    1.04    3.36   0
  -4   7   8    8.10    3.59   0
   4   7  -8    6.37    3.41   0
   4  -7  -8    2.82    3.26   0
   4   7  -8    6.41    3.45   0
   3   7  -8   -0.91    2.46   0
   3   7  -8    1.43    3.53   0
  -3   7   8   -0.13    3.70   0
   3  -7  -8   -0.69    2.42   0
   2   7  -8   -1.04    2.38   0
   2   7  -8   -0.14    3.46   0
  -2   7   8    4.09    3.58   0
   2  -7  -8   -0.66    2.32   0
  -1   7   8   -0.92    2.45   0
   1   7  -8    3.59    3.53   0
   1   7  -8    0.72    3.42   0
   1  -7  -8   -0.69    3.37   0
   0   7  -8    0.16    3.53   0
   0   7   8    2.72    3.56   0
   0  -7  -8    5.51    3.34   0
   0   7  -8    1.24    3.49   0
  -1   7  -8    5.17    3.59   0
  -1   7  -8    1.02    3.60   0
   1   7   8    0.45    3.42   0
  -1  -7  -8    5.11    3.22   0
  -2   7  -8   -0.90    4.37   0
  -2   7  -8    0.24    4.51   0
   2   7   8    6.88    3.45   0
  -2  -7  -8    1.19    2.36   0
  -3   7  -8    0.93    5.40   0
   3   7   8    0.75    2.45   0
  -3   7  -8    1.11    5.10   0
  -3  -7  -8   -1.88    2.32   0
   4   7   8    0.89    3.53   0
  -4  -7  -8    3.87    2.36   0
  -5  -7  -8    1.40    2.44   0
   5   7   8    0.85    2.36   0
   6   7   8   -0.96    2.38   0
  -6  -7  -8    3.98    3.38   0
   7   7   8   -0.36    2.73   0
  -7  -7  -8    1.65    3.55   0
   8   7   8    5.11    2.49   0
  -8  -7  -8   -0.12    2.58   0
   9   7   8    1.88    2.61   0
  -9  -7  -8    4.53    3.66   0
  10   7   8    1.69    3.87   0
 -10  -7  -8    4.78    3.77   0
  11   7   8    3.45    2.72   0
 -11  -7  -8    3.29    2.59   0
   9   8  -8    1.77    4.01   0
  -9   8   8   -1.45    4.32   0
   9   8  -8    6.33    4.08   0
   9  -8  -8    2.46    3.03   0
   8   8  -8   -0.88    2.89   0
   8  -8  -8   -2.98    4.04   0
  -8   8   8   -3.08    4.05   0
   8   8  -8    5.99    4.03   0
   7   8  -8   -0.91    2.86   0
  -7   8   8    2.17    4.13   0
   7   8  -8    1.70    4.02   0
   7  -8  -8    3.90    4.11   0
   6   8  -8    1.91    4.00   0
  -6   8   8    1.08    4.21   0
   6   8  -8   -0.22    3.96   0
   6  -8  -8   -0.21    2.95   0
  -5   8   8    0.87    4.09   0
   5   8  -8   -2.23    4.23   0
   5   8  -8   -0.23    4.13   0
   5  -8  -8   -0.98    2.90   0
   4   8  -8    0.86    3.87   0
   4   8  -8   -0.52    3.79   0
   4  -8  -8   -0.17    4.05   0
  -4   8   8    2.24    4.13   0
   3  -8  -8    4.21    3.99   0
   3   8  -8    4.04    3.78   0
   3   8  -8    3.02    3.92   0
  -3   8   8   -0.23    4.08   0
  -2   8   8    4.13    3.98   0
   2   8  -8    1.92    3.96   0
   2  -8  -8    0.68    2.65   0
   2   8  -8    0.11    4.13   0
   1   8  -8    1.43    4.08   0
   1   8  -8    0.48    3.97   0
  -1   8   8    2.20    2.79   0
   1  -8  -8   -1.34    3.89   0
   0   8  -8    2.52    4.82   0
   0   8  -8    0.95    3.98   0
   0  -8  -8   -0.62    2.84   0
   0   8   8    1.75    2.84   0
  -1  -8  -8   -1.30    2.68   0
  -1   8  -8    1.56    4.81   0
  -1   8  -8   -1.10    4.93   0
   1   8   8   -0.12    3.88   0
  -2   8  -8    1.15    6.11   0
  -2  -8  -8   -0.87    3.89   0
  -2   8  -8    0.92    5.96   0
   2   8   8    2.57    2.82   0
   3   8   8    0.97    2.74   0
  -3  -8  -8    3.04    3.87   0
   4   8   8   -2.61    4.13   0
  -4  -8  -8    1.53    2.66   0
  27   1  -9   -1.31    4.02   0
  27  -1  -9    0.45    3.92   0
  27  -1  -9    0.98    2.85   0
  27   1  -9    1.21    2.84   0
  26   1  -9    0.55    2.71   0
  26  -1  -9   -0.44    3.89   0
  26  -1  -9   -2.27    4.02   0
  26   1  -9   -1.25    2.59   0
  25   1  -9   -0.63    2.46   0
  25   1  -9    2.65    2.55   0
  25  -1  -9   -0.14    3.62   0
  25  -1  -9   -2.31    3.66   0
  24   1  -9   -1.70    3.55   0
  24  -1  -9    0.73    3.42   0
  24  -1  -9    2.86    3.76   0
  24   1  -9    3.50    3.33   0
  23   1  -9    3.57    3.38   0
  23  -1  -9    1.24    3.33   0
  23  -1  -9    3.58    2.56   0
  23   1  -9    5.67    3.22   0
  22   1  -9    0.29    2.31   0
  22   1  -9    0.55    2.20   0
  22  -1  -9    1.75    2.25   0
  22  -1  -9    0.89    3.32   0
  21   1  -9    1.93    2.32   0
  21  -1  -9    0.31    2.15   0
  21   1  -9   -0.21    2.20   0
  21  -1  -9    5.50    3.36   0
  20   1  -9    9.08    3.07   0
  20   1  -9    8.31    2.98   0
  20  -1  -9    7.57    3.22   0
  19   1  -9    0.68    2.01   0
  19   1  -9    0.65    2.98   0
  19  -1  -9    2.34    3.30   0
  18   1  -9   10.44    2.26   0
  18   1  -9    7.64    2.11   0
  18  -1  -9   15.42    2.47   0
  17   1  -9   -0.55    2.16   0
  17  -1  -9    0.41    3.34   0
  17   1  -9    0.38    2.84   0
  16   1  -9    1.10    2.98   0
  16  -1  -9    2.01    2.42   0
 -15   1   9    8.42    2.04   0
  15   1  -9    7.16    2.28   0
  15  -1  -9    7.90    2.60   0
  14   1  -9   30.76    3.19   0
 -14   1   9   24.14    2.91   0
  14  -1  -9   24.15    2.58   0
  13   1  -9   32.31    2.40   0
  13  -1  -9   37.29    3.69   0
 -13   1   9   32.71    3.12   0
  12   1  -9   53.45    2.56   0
 -12   1   9   50.17    3.26   0
  12  -1  -9   49.40    2.88   0
  11   1  -9   32.74    2.55   0
  11  -1  -9   34.31    2.83   0
 -11  -1   9   37.14    2.99   0
 -11   1   9   35.69    3.19   0
  10   1  -9    5.70    3.36   0
  10  -1  -9   10.15    2.54   0
 -10  -1   9    9.31    2.89   0
 -10   1   9    9.29    2.98   0
  -9  -1   9   10.80    2.92   0
   9  -1  -9    7.92    3.53   0
  -9   1   9    9.27    3.05   0
   9   1  -9   10.99    3.28   0
  -8   1   9    9.22    2.49   0
   8  -1  -9    7.62    3.62   0
  -8  -1   9    7.51    3.01   0
   8   1  -9    8.43    3.42   0
   7  -1  -9   77.63    4.14   0
  -7  -1   9   70.87    2.80   0
   7   1  -9   80.10    3.06   0
  -7   1   9   80.80    3.88   0
  -6  -1   9   18.28    2.26   0
   6  -1  -9   17.37    3.81   0
   6   1  -9   21.54    3.63   0
  -6   1   9   18.10    2.69   0
   5  -1  -9   26.43    2.85   0
  -5  -1   9   26.26    3.27   0
   5   1  -9   26.15    2.67   0
  -5   1   9   23.85    3.76   0
   4  -1  -9   12.81    2.75   0
   4   1  -9   13.49    2.72   0
  -4  -1   9   12.60    3.51   0
  -4   1   9   14.15    2.72   0
  -3  -1   9   -0.06    2.45   0
   3   1  -9    4.90    2.54   0
  -3   1   9    4.24    3.77   0
   3  -1  -9   -0.91    2.63   0
  -2  -1   9   27.16    2.73   0
   2   1  -9   23.62    3.95   0
  -2   1   9   21.87    3.86   0
   2  -1  -9   27.67    3.78   0
   1   1  -9   20.08    2.49   0
  -1   1   9   22.97    3.89   0
   1  -1  -9   25.95    3.65   0
  -1  -1   9   21.27    2.59   0
   0   1  -9   71.14    3.88   0
   0  -1  -9   72.00    2.97   0
   0  -1   9   76.61    3.95   0
   0   1   9   74.34    4.03   0
   1   1   9    7.42    2.65   0
  -1  -1  -9    5.86    3.38   0
   1  -1   9    5.34    3.46   0
  -1   1  -9   11.06    3.50   0
  -2  -1  -9   64.49    2.83   0
   2   1   9   66.04    3.92   0
   2  -1   9   67.30    4.04   0
  -2   1  -9   63.71    3.86   0
   3  -1   9    7.53    3.56   0
  -3  -1  -9   10.35    3.15   0
  -3   1  -9   12.01    3.38   0
   3   1   9    9.35    3.56   0
   4  -1   9   86.15    3.33   0
  -4  -1  -9   79.95    2.86   0
  -4   1  -9   77.97    3.84   0
   4   1   9   77.96    3.09   0
   5   1   9   18.43    3.45   0
   5  -1   9   17.79    3.87   0
  -5  -1  -9   15.99    2.09   0
  -5   1  -9   17.64    3.45   0
   6  -1   9   16.35    3.61   0
  -6  -1  -9   14.04    2.29   0
  -6   1  -9   11.38    3.16   0
   6   1   9   14.43    3.27   0
   7  -1   9    3.73    3.58   0
  -7  -1  -9    3.49    2.06   0
  -7   1  -9    1.92    2.12   0
   7   1   9    3.85    3.32   0
   8  -1   9   67.95    3.98   0
  -8  -1  -9   59.21    2.58   0
  -8   1  -9   58.98    3.53   0
   8   1   9   62.89    2.75   0
  -9   1  -9    2.92    2.96   0
  -9  -1  -9    4.02    1.97   0
   9  -1   9    0.85    3.74   0
   9   1   9    2.69    3.36   0
 -10  -1  -9   69.97    3.27   0
  10   1   9   70.29    3.56   0
  10  -1   9   71.70    3.02   0
 -10   1  -9   65.24    2.90   0
  11   1   9   14.46    2.41   0
 -11  -1  -9   18.33    2.15   0
  11  -1   9   17.58    3.69   0
 -11   1  -9   13.23    2.27   0
 -12  -1  -9   12.96    2.90   0
  12   1   9    8.74    2.21   0
 -12   1  -9    8.67    3.03   0
  12  -1   9    8.16    2.56   0
  13  -1   9    1.91    2.35   0
  13   1   9    4.37    3.14   0
 -13  -1  -9    2.58    2.92   0
 -13   1  -9    0.60    2.80   0
  14   1   9    2.75    3.25   0
 -14  -1  -9    4.26    3.01   0
 -14   1  -9   -1.43    3.02   0
  14  -1   9   -3.69    3.52   0
 -15   1  -9   -1.00    2.33   0
  15   1   9    1.92    2.38   0
  15  -1   9    0.68    3.58   0
 -15  -1  -9    1.70    2.08   0
  16  -1   9   -1.83    3.64   0
  16   1   9    0.38    2.37   0
 -16  -1  -9    0.65    2.25   0
 -16   1  -9    3.20    2.36   0
  17   1   9    3.67    3.49   0
 -17  -1  -9    7.17    2.41   0
  17  -1   9    6.65    3.52   0
 -17   1  -9    3.13    3.23   0
 -18  -1  -9   -1.77    3.19   0
  18   1   9   -0.19    3.47   0
 -18   1  -9    5.05    3.48   0
  18  -1   9   -0.85    3.78   0
  19   1   9    4.16    2.45   0
 -19  -1  -9    6.43    3.29   0
  19  -1   9    1.98    3.89   0
 -20  -1  -9    3.96    3.44   0
  20   1   9    2.05    3.75   0
  20  -1   9    1.03    3.70   0
  21   1   9    2.50    3.94   0
 -21  -1  -9    1.29    3.82   0
  21  -1   9    1.71    4.04   0
  22   1   9    4.61    2.84   0
  22  -1   9   -0.38    4.30   0
  26  -2  -9    2.36    4.22   0
  26   2  -9    3.07    3.85   0
  26  -2  -9    0.98    2.73   0
  26   2  -9   -0.27    2.76   0
  25  -2  -9   -3.03    3.95   0
  25   2  -9   -1.89    3.57   0
  25  -2  -9    0.57    3.75   0
  25   2  -9    0.63    2.61   0
  24  -2  -9    2.97    3.62   0
  24  -2  -9    2.49    3.99   0
  24   2  -9   -2.54    2.58   0
  24   2  -9    2.63    2.49   0
  23   2  -9    1.02    2.33   0
  23  -2  -9    2.00    2.50   0
  23   2  -9    1.65    2.38   0
  23  -2  -9    5.16    3.42   0
  22  -2  -9    2.19    2.36   0
  22   2  -9    1.50    2.13   0
  22  -2  -9    3.18    2.70   0
  22   2  -9   -0.30    3.42   0
  21  -2  -9    2.52    2.59   0
  21   2  -9    3.01    2.16   0
  21  -2  -9    1.53    3.16   0
  21   2  -9    0.71    2.21   0
  20  -2  -9    8.32    3.53   0
  20   2  -9    5.35    3.08   0
  20   2  -9    3.35    2.13   0
  19  -2  -9    6.62    3.30   0
  19   2  -9    2.44    3.08   0
  19   2  -9    3.38    2.06   0
  18   2  -9    3.12    1.99   0
  18  -2  -9    1.76    2.46   0
  18   2  -9   -1.51    2.07   0
  17  -2  -9    4.98    2.41   0
  17   2  -9    3.03    2.02   0
  17   2  -9    0.91    1.95   0
 -17   2   9    5.02    2.83   0
 -16   2   9   -0.71    2.74   0
  16  -2  -9    2.21    2.33   0
  16   2  -9   -0.10    1.98   0
  16   2  -9   -1.55    1.98   0
 -15   2   9   -2.94    2.91   0
  15  -2  -9   -4.18    2.43   0
  15   2  -9    2.11    2.18   0
  15   2  -9   -1.22    1.98   0
  14  -2  -9   -2.52    3.72   0
 -14   2   9    2.93    3.00   0
  14   2  -9   -0.45    1.94   0
  14   2  -9    1.61    2.94   0
 -13   2   9    7.48    3.09   0
  13  -2  -9   12.66    2.58   0
  13   2  -9    9.70    2.17   0
  12  -2  -9    9.02    3.70   0
  12   2  -9    4.77    2.28   0
 -12   2   9    6.67    2.14   0
  11  -2  -9    3.01    2.62   0
 -11   2   9    6.66    3.30   0
  11   2  -9    5.64    2.97   0
  10  -2  -9    2.62    2.70   0
 -10   2   9    0.08    2.28   0
  10   2  -9    0.87    2.03   0
  -9   2   9    4.04    3.25   0
   9   2  -9    0.64    2.22   0
   9  -2  -9   -0.78    3.84   0
   8   2  -9    8.49    2.24   0
  -8   2   9   11.67    3.57   0
   8  -2  -9   12.46    3.60   0
   7   2  -9    8.99    2.32   0
   7  -2  -9    8.33    3.51   0
  -7  -2   9   11.64    2.05   0
  -7   2   9   10.68    2.56   0
  -6  -2   9    6.66    2.82   0
   6   2  -9    5.33    3.08   0
  -6   2   9   -2.97    3.44   0
   6  -2  -9    7.53    3.45   0
  -5   2   9    7.39    2.43   0
   5  -2  -9    5.38    2.52   0
  -5  -2   9    6.11    2.06   0
   5   2  -9    5.07    2.32   0
  -4   2   9    1.20    2.67   0
   4  -2  -9   -1.65    2.45   0
   4   2  -9    2.26    3.14   0
  -4  -2   9   -0.04    2.85   0
  -3  -2   9    9.97    2.90   0
   3  -2  -9   10.66    2.54   0
   3   2  -9   11.39    3.27   0
  -3   2   9   10.34    3.68   0
  -2  -2   9    4.22    2.91   0
   2   2  -9    5.14    2.38   0
   2  -2  -9    7.16    3.44   0
  -2   2   9    4.74    3.66   0
  -1   2   9   -0.24    2.48   0
   1   2  -9    0.51    2.38   0
  -1  -2   9   -1.22    2.89   0
   1  -2  -9   -1.70    2.23   0
   0   2  -9    6.23    3.50   0
   0  -2  -9    8.52    2.36   0
   0  -2   9    4.37    3.08   0
   0   2   9    7.23    3.49   0
  -1  -2  -9   12.01    3.21   0
   1  -2   9   10.78    3.28   0
   1   2   9   14.27    3.57   0
  -1   2  -9   10.74    2.64   0
   2  -2   9   -0.44    2.32   0
  -2  -2  -9    1.05    2.17   0
   2   2   9    0.55    3.52   0
  -2   2  -9    3.26    2.64   0
   3  -2   9    1.94    3.46   0
  -3  -2  -9    3.52    3.09   0
  -3   2  -9    1.21    3.56   0
   3   2   9    1.54    2.46   0
   4  -2   9    2.65    3.47   0
  -4  -2  -9    6.55    2.07   0
   4   2   9    5.45    2.37   0
  -4   2  -9    3.63    3.51   0
  -5  -2  -9   11.73    2.96   0
  -5   2  -9   15.60    3.58   0
   5   2   9   18.22    2.27   0
   5  -2   9   16.49    3.70   0
  -6  -2  -9    3.59    1.87   0
  -6   2  -9    2.06    3.20   0
   6  -2   9    2.75    3.47   0
   6   2   9    0.89    2.34   0
  -7  -2  -9    8.43    2.04   0
  -7   2  -9    5.91    3.20   0
   7  -2   9   12.08    3.77   0
   7   2   9    5.15    3.06   0
  -8  -2  -9    2.77    2.60   0
  -8   2  -9   -0.97    2.97   0
   8  -2   9    0.95    4.66   0
   8   2   9   -1.91    2.10   0
  -9   2  -9    2.24    2.95   0
   9  -2   9    2.22    3.49   0
   9   2   9    1.48    2.28   0
  -9  -2  -9   -1.50    2.53   0
 -10   2  -9    2.39    2.88   0
 -10  -2  -9   -0.70    2.73   0
  10  -2   9    2.77    3.63   0
  10   2   9    2.42    2.19   0
 -11  -2  -9    5.76    2.84   0
  11  -2   9    6.39    3.49   0
  11   2   9    8.70    3.21   0
 -11   2  -9    4.75    2.91   0
  12  -2   9    3.85    4.26   0
  12   2   9   -1.04    2.21   0
 -12  -2  -9    3.07    2.78   0
 -12   2  -9    1.79    3.72   0
 -13  -2  -9    4.52    2.89   0
  13   2   9    4.05    3.13   0
  13  -2   9    2.40    3.48   0
 -13   2  -9    3.42    3.09   0
  14  -2   9   13.47    3.62   0
  14   2   9   11.75    3.19   0
 -14   2  -9   12.79    3.23   0
 -14  -2  -9   12.73    2.19   0
  15   2   9    2.85    3.17   0
 -15   2  -9    3.64    3.12   0
 -15  -2  -9    6.18    2.16   0
  15  -2   9    5.92    3.55   0
  16  -2   9    0.64    4.34   0
 -16  -2  -9    6.68    2.98   0
  16   2   9    4.04    3.12   0
 -17  -2  -9    3.22    2.32   0
  17  -2   9    6.44    3.77   0
  17   2   9    4.64    3.14   0
  18  -2   9    0.19    4.62   0
 -18  -2  -9   -3.51    3.33   0
  18   2   9    5.44    2.42   0
  19  -2   9    1.79    4.41   0
  19  -2   9    2.05    4.79   0
 -19  -2  -9    0.26    3.46   0
  19   2   9   -0.05    3.64   0
  20  -2   9   -0.80    4.95   0
  20  -2   9    0.79    3.88   0
  20   2   9   -1.21    2.65   0
 -20  -2  -9   -1.13    2.60   0
  21  -2   9    1.23    5.21   0
 -21  -2  -9    5.53    3.75   0
  21   2   9    1.48    4.04   0
  21  -2   9   -0.61    4.94   0
  25  -3  -9    1.39    4.26   0
  25   3  -9    3.14    3.78   0
  25   3  -9   -3.82    3.80   0
  25  -3  -9    2.34    4.01   0
  24  -3  -9   -1.50    2.98   0
  24  -3  -9    0.24    3.78   0
  24   3  -9    2.27    2.53   0
  24   3  -9    3.94    3.51   0
  23  -3  -9    2.36    4.00   0
  23   3  -9    2.34    2.56   0
  23  -3  -9    1.32    2.58   0
  23   3  -9    1.46    2.51   0
  22  -3  -9    2.78    3.82   0
  22  -3  -9   -0.27    2.58   0
  22   3  -9    0.97    3.25   0
  22   3  -9   -6.14    3.21   0
  21  -3  -9   -2.65    3.62   0
  21   3  -9    1.20    2.28   0
  21   3  -9    2.78    3.17   0
  20  -3  -9    5.48    3.71   0
  20   3  -9    1.20    3.13   0
  20   3  -9    2.01    2.20   0
  19  -3  -9    6.01    3.69   0
  19   3  -9    1.79    2.13   0
  19   3  -9   -2.36    2.98   0
  18  -3  -9    4.63    3.71   0
  18   3  -9    0.54    2.03   0
  18   3  -9    4.93    2.80   0
  17  -3  -9    1.58    3.53   0
  17   3  -9    1.46    3.04   0
 -17   3   9    0.03    2.88   0
  17   3  -9    3.77    2.09   0
 -16   3   9   -0.26    3.05   0
  16  -3  -9    4.61    3.53   0
  16   3  -9    2.51    2.90   0
  16   3  -9    2.57    2.87   0
  15   3  -9    1.86    1.90   0
 -15   3   9   -0.10    2.92   0
  15   3  -9    2.69    2.89   0
  15  -3  -9   -1.07    3.56   0
 -14   3   9   21.43    3.08   0
  14   3  -9   18.55    3.05   0
  14   3  -9   19.65    2.07   0
  14  -3  -9   18.96    2.73   0
  13  -3  -9    3.26    3.51   0
 -13   3   9    2.65    2.20   0
  13   3  -9    1.69    2.77   0
  13   3  -9   -4.10    2.04   0
  12   3  -9   25.42    2.25   0
  12  -3  -9   23.05    3.57   0
 -12   3   9   26.20    3.40   0
  12   3  -9   27.19    3.14   0
 -11   3   9   23.85    3.38   0
  11  -3  -9   20.16    3.65   0
  11   3  -9   19.92    2.22   0
  11   3  -9   16.83    2.01   0
  10   3  -9   14.68    2.49   0
  10   3  -9   14.29    1.92   0
 -10   3   9   15.07    2.51   0
  10  -3  -9   13.57    2.59   0
   9   3  -9   92.22    2.66   0
   9  -3  -9   93.96    3.14   0
  -9   3   9   90.90    3.09   0
   8   3  -9   26.34    3.22   0
  -8   3   9   30.89    3.71   0
   8  -3  -9   29.08    3.66   0
   7   3  -9   25.02    3.27   0
  -7   3   9   25.15    2.72   0
   7  -3  -9   23.97    3.55   0
   6   3  -9   18.54    3.30   0
  -6   3   9   15.24    3.78   0
   6  -3  -9   17.15    2.54   0
   5   3  -9    1.68    2.32   0
  -5   3   9    2.33    3.67   0
   5  -3  -9    1.20    2.33   0
   4   3  -9  106.56    3.87   0
  -4   3   9  111.19    4.21   0
   4  -3  -9  116.74    3.15   0
  -3   3   9   58.34    3.90   0
   3   3  -9   51.71    2.81   0
   3  -3  -9   56.32    3.53   0
  -2   3   9   39.96    2.66   0
   2  -3  -9   39.49    3.23   0
   2   3  -9   41.64    2.76   0
  -1  -3   9    5.71    2.82   0
  -1   3   9    6.74    3.36   0
   1  -3  -9    5.77    2.98   0
   1   3  -9    3.14    2.55   0
   0  -3  -9   12.75    2.92   0
   0   3  -9   10.46    3.47   0
   0  -3   9   10.70    2.14   0
   0   3   9    4.26    3.46   0
   1  -3   9   14.22    3.00   0
  -1  -3  -9    9.72    2.93   0
  -1   3  -9    8.87    3.51   0
   1   3   9   11.66    2.46   0
  -2   3  -9   25.55    3.87   0
  -2  -3  -9   27.40    2.88   0
   2  -3   9   27.10    3.13   0
   2   3   9   31.67    3.56   0
  -3  -3  -9   20.06    3.00   0
   3  -3   9   18.14    3.19   0
   3   3   9   16.85    2.41   0
  -3   3  -9   19.42    3.71   0
   4  -3   9   84.02    3.95   0
  -4  -3  -9   81.69    3.21   0
   4   3   9   73.81    2.92   0
  -4   3  -9   78.04    4.38   0
  -5  -3  -9   13.78    2.06   0
   5  -3   9   14.82    3.14   0
  -5   3  -9   13.40    3.61   0
   5   3   9   10.51    3.38   0
  -6  -3  -9   14.43    2.10   0
   6  -3   9   17.01    3.89   0
  -6   3  -9   14.96    3.32   0
   6   3   9   15.56    2.37   0
  -7   3  -9    0.74    3.63   0
   7  -3   9    0.58    3.54   0
   7   3   9    0.70    3.27   0
  -7  -3  -9   -2.76    2.82   0
  -8   3  -9   13.19    3.92   0
   8  -3   9   15.02    3.86   0
  -8  -3  -9   14.76    2.91   0
   8   3   9   16.36    3.22   0
  -9  -3  -9    6.67    2.08   0
   9  -3   9    5.92    4.60   0
  -9   3  -9    4.62    4.32   0
   9   3   9    8.41    3.04   0
 -10   3  -9    3.95    4.45   0
  10  -3   9    5.09    4.54   0
  10   3   9    8.84    2.93   0
 -10  -3  -9    6.54    2.76   0
  11   3   9   31.35    2.41   0
  11  -3   9   32.93    6.20   0
 -11   3  -9   30.42    5.90   0
 -11  -3  -9   29.94    2.30   0
  12   3   9   -0.79    3.02   0
 -12  -3  -9   -1.05    2.82   0
  13   3   9    5.49    3.34   0
 -13  -3  -9    7.32    2.28   0
  14   3   9   -0.61    2.27   0
 -14  -3  -9   -0.83    3.10   0
  15   3   9    2.35    2.35   0
 -15  -3  -9    2.17    2.24   0
 -16  -3  -9   -0.22    2.36   0
  16   3   9    1.82    3.33   0
 -17  -3  -9   11.07    3.37   0
  17   3   9   -0.14    3.51   0
  18   3   9    1.77    3.47   0
 -18  -3  -9    0.70    2.59   0
  19   3   9    1.73    2.66   0
 -19  -3  -9    1.17    2.47   0
  20   3   9    1.49    3.89   0
 -20  -3  -9    2.77    3.84   0
  24  -4  -9    1.12    4.16   0
  24   4  -9    3.21    2.66   0
  24  -4  -9    3.93    4.23   0
  24   4  -9   -0.09    2.68   0
  23   4  -9    7.01    3.62   0
  23  -4  -9    2.05    3.74   0
  23  -4  -9    2.92    4.34   0
  23   4  -9    0.53    3.58   0
  22  -4  -9    1.52    3.72   0
  22  -4  -9    2.49    4.04   0
  22   4  -9    0.83    3.54   0
  22   4  -9    1.54    2.48   0
  21  -4  -9    2.19    3.90   0
  21   4  -9   -1.17    2.39   0
  21   4  -9    0.99    3.34   0
  20  -4  -9   -4.04    3.78   0
  20   4  -9   -0.11    2.36   0
  20   4  -9    4.67    3.28   0
  19  -4  -9   -0.84    2.73   0
  19   4  -9    0.66    3.20   0
  19   4  -9    1.43    2.31   0
  18  -4  -9   -2.08    3.60   0
 -18   4   9    1.56    3.32   0
  18   4  -9    3.94    3.11   0
  18   4  -9    2.85    2.15   0
  17   4  -9   -4.64    3.03   0
  17   4  -9    3.30    2.13   0
 -17   4   9    0.40    2.22   0
  17  -4  -9    0.18    3.59   0
  16   4  -9    2.16    3.01   0
  16  -4  -9   -1.01    3.33   0
  16   4  -9    0.97    2.04   0
 -16   4   9    1.08    3.19   0
 -15   4   9    4.89    3.28   0
  15   4  -9    4.54    3.07   0
  15   4  -9    5.52    2.96   0
  15  -4  -9    7.17    3.21   0
  14   4  -9    3.99    3.00   0
  14   4  -9    1.84    2.13   0
  14  -4  -9   -0.62    3.36   0
 -14   4   9    2.24    3.18   0
  13   4  -9    0.54    2.83   0
 -13   4   9    4.27    3.16   0
  13  -4  -9    2.03    3.43   0
  13   4  -9    4.70    1.92   0
 -12   4   9    1.67    3.11   0
  12   4  -9    0.86    1.92   0
  12  -4  -9   -0.45    2.23   0
  12   4  -9   -1.25    1.98   0
  11   4  -9    4.21    2.80   0
  11  -4  -9    5.82    3.27   0
  11   4  -9    9.71    2.99   0
 -11   4   9    5.42    3.17   0
  10   4  -9    5.99    2.89   0
  10  -4  -9    5.34    3.28   0
 -10   4   9    7.70    3.27   0
  10   4  -9    5.85    2.91   0
   9  -4  -9   14.27    3.24   0
  -9   4   9   12.38    2.45   0
   9   4  -9   14.95    2.94   0
   9   4  -9   14.95    3.06   0
   8   4  -9   13.87    2.77   0
   8   4  -9   17.61    2.86   0
  -8   4   9   11.74    3.37   0
   8  -4  -9   13.25    3.19   0
  -7   4   9    2.28    2.32   0
   7  -4  -9    2.34    3.15   0
   7   4  -9    3.79    2.05   0
   7   4  -9   -0.40    2.82   0
  -6   4   9    5.26    2.39   0
   6   4  -9    5.92    2.91   0
   6  -4  -9    6.44    2.32   0
   6   4  -9    1.08    3.01   0
  -5   4   9   29.80    2.72   0
   5   4  -9   21.29    2.31   0
   5  -4  -9   27.64    3.23   0
   5   4  -9   27.16    2.24   0
  -4   4   9   23.10    2.56   0
   4   4  -9   17.50    3.32   0
   4  -4  -9   20.97    3.14   0
   4   4  -9   20.48    2.13   0
  -3   4   9    2.57    3.38   0
   3   4  -9    2.16    3.01   0
   3  -4  -9    2.78    2.22   0
   3   4  -9    2.26    2.70   0
   2   4  -9    1.03    2.00   0
   2  -4  -9   -0.50    2.03   0
   2   4  -9    1.06    2.16   0
  -2   4   9    3.19    3.34   0
   1  -4  -9   72.90    3.10   0
   1   4  -9   78.33    3.42   0
   1   4  -9   70.13    3.91   0
  -1   4   9   81.54    3.68   0
   0  -4  -9   15.98    1.99   0
   0   4  -9   21.97    3.64   0
   0   4  -9   19.13    3.11   0
   0   4   9   16.08    3.31   0
  -1  -4  -9   57.89    3.21   0
   1   4   9   52.47    2.55   0
  -1   4  -9   54.56    4.00   0
  -1   4  -9   52.97    3.50   0
  -2  -4  -9   46.80    3.15   0
  -2   4  -9   43.30    3.83   0
   2   4   9   43.78    2.63   0
  -2   4  -9   43.15    3.41   0
  -3  -4  -9    5.06    2.15   0
  -3   4  -9    7.19    2.82   0
   3   4   9    7.29    2.21   0
  -3   4  -9    4.25    3.39   0
  -4  -4  -9   14.34    2.90   0
   4   4   9   13.17    2.40   0
  -4   4  -9   14.92    3.00   0
  -4   4  -9   14.20    4.09   0
  -5  -4  -9    6.41    2.76   0
  -5   4  -9    3.04    4.05   0
   5   4   9    0.76    3.11   0
  -5   4  -9    2.25    3.59   0
  -6  -4  -9    0.81    1.89   0
  -6   4  -9    1.00    4.97   0
   6   4   9    4.10    3.09   0
  -6   4  -9    0.67    4.31   0
  -7  -4  -9    3.27    1.90   0
   7   4   9    3.34    2.27   0
  -8  -4  -9    3.75    2.79   0
   8   4   9    0.82    2.26   0
   9   4   9    1.29    3.26   0
  -9  -4  -9   -1.49    2.93   0
 -10  -4  -9    0.94    1.99   0
  10   4   9    4.63    3.19   0
  11   4   9    3.62    2.19   0
 -11  -4  -9    2.19    2.03   0
  12   4   9    2.07    3.07   0
 -12  -4  -9    1.86    1.96   0
  13   4   9    4.88    3.25   0
 -13  -4  -9    6.07    3.10   0
  14   4   9    0.73    3.23   0
 -14  -4  -9    0.59    2.98   0
  15   4   9    3.14    2.41   0
 -15  -4  -9    5.10    3.12   0
  16   4   9    0.34    3.64   0
 -16  -4  -9   -0.84    2.39   0
 -17  -4  -9    2.37    2.51   0
  17   4   9    2.53    3.76   0
 -18  -4  -9    1.28    2.60   0
  18   4   9    2.03    3.87   0
 -19  -4  -9    3.95    2.78   0
  19   4   9    1.19    2.88   0
  22   5  -9    3.33    2.71   0
  22  -5  -9   -0.21    4.21   0
  22  -5  -9    2.53    5.02   0
  22   5  -9    1.93    2.67   0
  21   5  -9    4.59    3.78   0
  21  -5  -9    2.14    3.98   0
  21  -5  -9    1.76    4.68   0
  21   5  -9   -0.17    2.65   0
  20   5  -9    3.49    2.52   0
  20  -5  -9    2.18    3.84   0
  20   5  -9    1.20    3.55   0
  19   5  -9    1.09    3.47   0
  19  -5  -9   -0.67    3.91   0
  19   5  -9   -0.65    3.44   0
  18   5  -9    2.90    2.32   0
  18  -5  -9   -2.48    3.72   0
 -18   5   9   -2.07    3.51   0
  18   5  -9    2.70    2.34   0
  17   5  -9    6.43    3.26   0
  17  -5  -9    3.67    3.55   0
 -17   5   9    0.71    3.42   0
  17   5  -9    0.75    2.36   0
  16   5  -9    2.59    3.40   0
  16  -5  -9    2.52    3.38   0
 -16   5   9    0.75    2.44   0
  16   5  -9   -0.54    2.11   0
  15   5  -9    5.75    3.18   0
  15   5  -9   -1.33    2.20   0
  15  -5  -9    2.10    3.28   0
 -15   5   9   -0.10    3.29   0
  14   5  -9    6.50    3.13   0
  14  -5  -9    2.31    2.47   0
 -14   5   9    5.32    3.42   0
  14   5  -9    0.78    3.19   0
  13   5  -9   -2.11    2.18   0
 -13   5   9    2.45    3.23   0
  13  -5  -9    1.97    2.54   0
  13   5  -9    2.26    2.95   0
 -12   5   9    2.19    2.22   0
  12   5  -9   -0.03    3.09   0
  12  -5  -9   -3.28    3.18   0
  12   5  -9    2.51    2.23   0
  11   5  -9    0.12    2.94   0
  11   5  -9   -1.29    2.01   0
  11  -5  -9    4.28    3.44   0
 -11   5   9    0.84    2.56   0
  10   5  -9   -2.55    2.88   0
  10  -5  -9    3.00    3.11   0
 -10   5   9    4.51    3.26   0
  10   5  -9   -0.40    2.09   0
   9   5  -9    5.40    2.85   0
   9  -5  -9    3.80    3.13   0
  -9   5   9    1.68    3.37   0
   9   5  -9    0.98    2.18   0
   8  -5  -9    1.34    3.15   0
   8   5  -9    1.96    1.95   0
  -8   5   9    0.95    3.47   0
   8   5  -9    1.41    1.99   0
   7  -5  -9   19.06    3.20   0
  -7   5   9   11.63    2.39   0
   7   5  -9   11.67    2.98   0
   7   5  -9   12.35    2.09   0
   6   5  -9    6.23    2.93   0
  -6   5   9    8.27    2.41   0
   6  -5  -9    6.19    2.14   0
   6   5  -9    6.04    2.19   0
  -5   5   9   14.79    3.32   0
   5  -5  -9   14.19    2.92   0
   5   5  -9    9.58    2.94   0
   5   5  -9   11.21    2.17   0
  -4   5   9   13.75    2.48   0
   4  -5  -9   18.64    3.00   0
   4   5  -9   18.15    2.94   0
   4   5  -9   15.84    3.24   0
   3  -5  -9   14.56    3.15   0
   3   5  -9   15.23    2.51   0
   3   5  -9   17.11    2.35   0
  -3   5   9   18.40    3.24   0
   2   5  -9    0.68    3.18   0
   2  -5  -9    4.09    2.15   0
  -2   5   9    7.28    3.37   0
   2   5  -9    2.05    3.06   0
   1  -5  -9   43.88    2.48   0
  -1   5   9   42.29    2.74   0
   1   5  -9   53.26    3.38   0
   1   5  -9   48.50    3.47   0
   0  -5  -9    2.74    2.15   0
   0   5   9    1.99    3.32   0
   0   5  -9    2.04    2.90   0
   0   5  -9    0.51    3.12   0
   1   5   9    2.42    2.13   0
  -1   5  -9   -0.22    3.05   0
  -1  -5  -9    0.57    2.87   0
  -1   5  -9    0.21    3.23   0
  -2  -5  -9    0.46    2.80   0
  -2   5  -9    3.04    3.36   0
   2   5   9    2.09    2.27   0
  -2   5  -9    0.06    3.78   0
  -3   5  -9    0.78    3.89   0
  -3  -5  -9   -0.26    2.78   0
  -3   5  -9    0.90    3.37   0
   3   5   9   -3.33    2.92   0
  -4  -5  -9    6.92    2.75   0
  -4   5  -9    5.35    4.32   0
  -4   5  -9    5.42    4.11   0
   4   5   9    3.79    3.10   0
  -5  -5  -9    3.16    2.11   0
  -5   5  -9    1.40    6.33   0
  -5   5  -9    1.10    6.47   0
   5   5   9    1.15    3.24   0
  -6  -5  -9   -0.78    2.07   0
   6   5   9   -0.71    2.20   0
  -7  -5  -9    1.45    2.09   0
   7   5   9   -0.08    2.16   0
   8   5   9    2.63    2.22   0
  -8  -5  -9    0.24    2.08   0
   9   5   9    1.63    2.21   0
  -9  -5  -9    0.92    2.22   0
  10   5   9   -1.44    3.25   0
 -10  -5  -9    4.73    3.06   0
 -11  -5  -9    4.84    3.24   0
  11   5   9    3.71    2.41   0
  12   5   9    3.73    3.39   0
 -12  -5  -9    3.72    3.25   0
  13   5   9    2.11    3.41   0
 -13  -5  -9    1.88    3.31   0
 -14  -5  -9    3.46    2.35   0
  14   5   9    1.65    2.49   0
  15   5   9   -3.36    2.54   0
 -15  -5  -9    1.05    2.48   0
 -16  -5  -9    1.34    2.74   0
  16   5   9    3.64    2.75   0
  17   5   9    3.60    3.76   0
 -17  -5  -9    0.52    2.65   0
  19   6  -9   -0.92    2.71   0
  19   6  -9   -2.10    3.74   0
  19  -6  -9   -0.07    4.09   0
  18   6  -9   -0.06    2.70   0
  18   6  -9    2.59    2.65   0
  18  -6  -9    2.29    3.98   0
  17   6  -9    2.33    3.62   0
 -17   6   9    2.01    4.63   0
  17   6  -9   -1.59    2.63   0
  17  -6  -9    0.71    3.85   0
  16   6  -9    5.28    3.29   0
  16   6  -9    2.03    2.34   0
  16  -6  -9    2.27    3.74   0
 -16   6   9   -0.86    3.75   0
 -15   6   9   -0.09    4.66   0
  15   6  -9    0.64    3.32   0
  15  -6  -9    2.68    3.63   0
  15   6  -9   -3.08    2.53   0
  14   6  -9    5.02    3.36   0
  14  -6  -9    1.02    3.59   0
 -14   6   9   -1.32    3.47   0
  14   6  -9    1.13    2.50   0
  13   6  -9    1.85    2.26   0
  13  -6  -9   -0.39    3.49   0
 -13   6   9    2.44    3.70   0
  13   6  -9   -0.59    2.44   0
  12   6  -9    0.96    3.13   0
 -12   6   9    2.80    3.65   0
  12  -6  -9    0.49    2.55   0
  12   6  -9    6.11    3.31   0
  11   6  -9   -2.11    3.02   0
  11  -6  -9   -1.25    3.28   0
 -11   6   9   -2.68    3.34   0
  11   6  -9   -3.10    2.14   0
  10   6  -9    4.51    3.04   0
  10   6  -9    4.95    3.29   0
  10  -6  -9    3.80    3.16   0
 -10   6   9    3.93    3.42   0
   9  -6  -9    0.96    3.26   0
  -9   6   9    0.50    3.61   0
   9   6  -9    1.15    2.24   0
   9   6  -9    1.15    2.95   0
   8  -6  -9   -1.27    3.34   0
  -8   6   9    2.47    2.46   0
   8   6  -9   -0.55    2.33   0
   8   6  -9    0.90    3.16   0
   7  -6  -9   -1.76    3.13   0
  -7   6   9   -1.70    2.42   0
   7   6  -9   -0.49    3.19   0
   7   6  -9    0.87    3.19   0
   6  -6  -9    2.27    3.09   0
  -6   6   9    2.24    2.50   0
   6   6  -9   -0.03    2.20   0
   6   6  -9    2.42    2.17   0
  -5   6   9    1.59    3.41   0
   5  -6  -9    4.46    3.07   0
   5   6  -9    0.97    3.03   0
   5   6  -9   -0.87    3.09   0
  -4   6   9   11.35    3.65   0
   4  -6  -9   10.16    2.28   0
   4   6  -9    6.04    2.41   0
   4   6  -9    8.28    2.45   0
   3   6  -9   -1.07    2.17   0
   3  -6  -9   -1.80    2.24   0
   3   6  -9    2.99    3.09   0
  -3   6   9   -0.40    3.37   0
   2   6  -9    9.65    3.46   0
   2  -6  -9    8.93    3.01   0
   2   6  -9    7.83    3.26   0
  -2   6   9    9.33    3.53   0
   1  -6  -9   -0.37    2.03   0
   1   6  -9    2.80    3.17   0
  -1   6   9    1.95    2.44   0
   1   6  -9   -0.83    3.17   0
   0   6  -9    4.37    3.34   0
   0   6  -9    3.01    3.20   0
   0   6   9    3.53    3.36   0
   0  -6  -9    6.69    3.04   0
  -1   6  -9    3.13    3.01   0
  -1  -6  -9   -0.24    2.10   0
  -1   6  -9    0.37    3.96   0
   1   6   9    2.71    3.21   0
  -2  -6  -9    4.19    2.99   0
  -2   6  -9    0.75    3.31   0
  -2   6  -9    2.26    3.50   0
   2   6   9    1.20    3.20   0
  -3  -6  -9   -0.03    2.22   0
  -3   6  -9    0.70    4.47   0
  -3   6  -9    0.84    3.98   0
   3   6   9   -0.87    2.33   0
  -4  -6  -9    0.55    3.10   0
  -4   6  -9    0.96    6.35   0
  -4   6  -9    0.87    6.27   0
   4   6   9    5.36    3.36   0
  -5  -6  -9   -2.31    2.26   0
   5   6   9    0.41    2.37   0
   6   6   9    5.34    3.43   0
  -6  -6  -9   -3.73    3.23   0
   7   6   9   -0.45    3.34   0
  -7  -6  -9    1.66    2.33   0
   8   6   9   -0.83    2.20   0
  -8  -6  -9    6.95    3.17   0
   9   6   9    2.57    2.42   0
  -9  -6  -9   -1.58    2.24   0
 -10  -6  -9    2.98    2.36   0
  10   6   9    6.79    3.50   0
  11   6   9   -1.71    2.57   0
 -11  -6  -9   -1.93    3.33   0
  12   6   9   -0.00    3.69   0
 -12  -6  -9   -1.70    2.51   0
  13   6   9    3.48    2.69   0
 -13  -6  -9   -2.07    2.62   0
  14   6   9   -0.25    2.80   0
 -14  -6  -9    5.48    3.82   0
  15  -7  -9    0.86    4.83   0
  15   7  -9   -1.66    3.94   0
 -15   7   9   -2.58    5.07   0
  15   7  -9    2.17    2.75   0
  14  -7  -9    0.79    4.24   0
  14   7  -9    0.91    3.73   0
 -14   7   9   -0.67    4.27   0
  14   7  -9   -0.75    2.60   0
  13  -7  -9   -0.08    3.87   0
  13   7  -9   -0.03    2.62   0
 -13   7   9    0.88    3.93   0
  13   7  -9    2.01    2.57   0
  12  -7  -9    1.01    3.83   0
 -12   7   9    1.51    4.05   0
  12   7  -9   -1.38    2.51   0
  12   7  -9    0.88    3.54   0
  11   7  -9   -2.57    2.49   0
  11  -7  -9   -0.62    3.58   0
  11   7  -9    0.49    2.56   0
 -11   7   9    4.46    3.83   0
  10   7  -9    1.87    2.53   0
  10   7  -9    0.90    3.59   0
 -10   7   9   -0.86    3.78   0
  10  -7  -9    1.92    3.71   0
   9  -7  -9   -1.10    2.59   0
   9   7  -9    0.63    2.50   0
  -9   7   9    0.26    3.91   0
   9   7  -9    3.38    3.48   0
   8  -7  -9    1.97    3.45   0
   8   7  -9    1.98    3.41   0
  -8   7   9    0.27    2.72   0
   8   7  -9    5.17    3.54   0
   7  -7  -9    4.02    3.48   0
   7   7  -9    1.05    2.50   0
  -7   7   9    0.77    2.68   0
   7   7  -9   -0.24    3.54   0
   6  -7  -9   -2.31    3.41   0
   6   7  -9   -1.88    3.23   0
  -6   7   9    4.07    3.92   0
   6   7  -9    5.75    3.46   0
   5  -7  -9    2.54    2.42   0
   5   7  -9    7.51    3.54   0
  -5   7   9    4.75    2.67   0
   5   7  -9    6.08    2.62   0
   4  -7  -9    0.76    2.36   0
  -4   7   9    1.30    2.49   0
   4   7  -9   -0.50    2.53   0
   4   7  -9   -2.01    3.64   0
   3  -7  -9    0.92    3.34   0
   3   7  -9    5.19    3.40   0
   3   7  -9    1.83    2.46   0
  -3   7   9    6.10    2.59   0
   2  -7  -9    3.96    3.46   0
   2   7  -9    0.74    3.55   0
   2   7  -9    2.70    3.28   0
  -2   7   9    6.78    3.56   0
   1  -7  -9    0.11    3.32   0
   1   7  -9   -1.39    3.38   0
  -1   7   9    5.79    2.50   0
   1   7  -9    2.17    3.56   0
   0   7  -9    1.45    3.36   0
   0   7  -9    4.69    3.42   0
   0   7   9    2.27    3.47   0
   0  -7  -9    2.70    3.38   0
  -1   7  -9    2.67    4.51   0
  -1   7  -9   -1.64    4.41   0
   1   7   9    2.15    3.56   0
  -1  -7  -9    2.06    2.46   0
  -2   7  -9    1.71    4.72   0
  -2   7  -9    1.68    4.32   0
   2   7   9    4.10    3.44   0
  -2  -7  -9    2.64    2.35   0
  -3   7  -9    0.46    5.79   0
   3   7   9    5.91    2.58   0
  -3   7  -9    0.47    5.97   0
  -3  -7  -9    1.33    2.48   0
  -4  -7  -9    5.66    3.48   0
   4   7   9    2.84    3.61   0
   5   7   9   -1.26    3.41   0
  -5  -7  -9    2.99    3.50   0
   6   7   9    1.61    2.53   0
  -6  -7  -9    5.74    2.50   0
   7   7   9    4.17    2.72   0
  -7  -7  -9   -2.58    2.63   0
   8   7   9   -0.57    2.74   0
  -8  -7  -9    0.86    3.74   0
   9   7   9    4.65    3.90   0
  -9  -7  -9   -2.47    2.67   0
  10   7   9   -0.39    2.86   0
 -10  -7  -9    0.40    3.83   0
  -8   8   9    2.71    4.25   0
   8   8  -9    2.89    2.81   0
   7   8  -9    0.72    4.19   0
  -7   8   9    2.16    4.23   0
   7   8  -9   -2.61    4.21   0
   7  -8  -9   -0.36    4.10   0
   6   8  -9   -0.55    4.06   0
  -6   8   9    1.05    2.95   0
   6   8  -9    1.07    2.88   0
   6  -8  -9    3.49    4.08   0
   5   8  -9   -0.53    4.18   0
  -5   8   9   -0.04    4.07   0
   5   8  -9    1.06    4.25   0
   5  -8  -9   -1.74    3.94   0
  -4   8   9    1.42    3.98   0
   4   8  -9    0.04    3.99   0
   4   8  -9    2.71    3.80   0
   4  -8  -9    1.08    3.95   0
   3   8  -9    0.74    2.88   0
  -3   8   9   -3.41    4.06   0
   3   8  -9   -2.80    4.03   0
   3  -8  -9    0.02    4.01   0
   2   8  -9    0.33    4.00   0
   2   8  -9   -1.43    4.16   0
  -2   8   9    3.05    2.83   0
   2  -8  -9    5.30    3.90   0
   1   8  -9   -0.25    4.99   0
   1  -8  -9    2.83    3.88   0
   1   8  -9   -0.04    4.11   0
  -1   8   9    7.56    3.97   0
   0   8  -9    0.60    4.01   0
   0   8  -9    2.99    5.17   0
   0  -8  -9   -0.53    2.83   0
   0   8   9    4.70    4.07   0
  -1   8  -9    1.66    5.27   0
  -1   8  -9    0.63    5.13   0
  -1  -8  -9    1.07    2.73   0
   1   8   9   -6.13    3.92   0
  -2   8  -9    0.95    7.87   0
  -2   8  -9    1.00    7.96   0
   2   8   9    1.14    3.10   0
  -2  -8  -9   -0.50    3.83   0
  -3  -8  -9    1.00    3.95   0
  27   0 -10   -2.54    3.89   0
  27   0 -10    2.68    4.02   0
  26   0 -10   -0.32    2.81   0
  26   0 -10   -0.43    2.65   0
  25   0 -10    1.44    3.58   0
  25   0 -10   -0.38    3.48   0
  24   0 -10    1.23    2.51   0
  24   0 -10    1.44    3.61   0
  23   0 -10   -2.40    3.30   0
  23   0 -10    0.45    3.52   0
  22   0 -10   -0.10    2.12   0
  22   0 -10    0.85    2.35   0
  21   0 -10   -2.83    2.96   0
  21   0 -10   -0.48    2.28   0
  20   0 -10   -3.48    2.93   0
  20   0 -10    1.83    3.06   0
  19   0 -10    0.66    2.34   0
  18   0 -10    4.14    2.31   0
  17   0 -10   -3.77    3.27   0
  16   0 -10    6.31    2.26   0
  15   0 -10    4.23    3.19   0
 -14   0  10    3.59    1.78   0
  14   0 -10    9.13    3.14   0
 -13   0  10   -0.43    1.90   0
  13   0 -10    1.60    3.18   0
  12   0 -10   18.31    2.46   0
 -12   0  10   18.62    2.07   0
 -11   0  10   29.35    2.96   0
  11   0 -10   31.34    3.40   0
 -10   0  10  115.94    2.90   0
  10   0 -10  132.15    4.06   0
   9   0 -10    7.99    3.58   0
  -9   0  10    8.03    3.12   0
   8   0 -10   69.59    2.99   0
  -8   0  10   66.79    2.69   0
  -7   0  10    0.88    2.30   0
   7   0 -10   -2.64    3.45   0
  -6   0  10  168.78    4.19   0
   6   0 -10  175.74    3.63   0
  -5   0  10    0.61    3.38   0
   5   0 -10    0.53    2.61   0
   4   0 -10  191.28    3.80   0
  -4   0  10  188.66    3.68   0
   3   0 -10  109.70    3.34   0
  -3   0  10  111.70    3.32   0
  -2   0  10   50.47    2.91   0
   2   0 -10   47.76    2.94   0
   1   0 -10   36.97    3.70   0
  -1   0  10   35.07    3.77   0
   0   0  10    0.84    3.63   0
   0   0 -10   -3.98    3.48   0
   1   0  10   -0.83    2.48   0
  -1   0 -10    0.39    2.35   0
   2   0  10  109.07    3.30   0
  -2   0 -10  102.40    3.19   0
   3   0  10   30.80    2.84   0
  -3   0 -10   29.38    2.54   0
   4   0  10   -3.81    2.61   0
  -4   0 -10    1.92    2.28   0
   5   0  10   20.15    3.81   0
  -5   0 -10   22.01    2.37   0
  -6   0 -10    2.20    3.22   0
   6   0  10    3.94    2.49   0
  -7   0 -10   58.65    3.34   0
   7   0  10   60.94    2.99   0
  -8   0 -10    1.85    2.04   0
   8   0  10   -0.45    2.47   0
  -9   0 -10   -0.74    2.94   0
   9   0  10    1.67    3.52   0
 -10   0 -10   12.91    2.88   0
  10   0  10    9.51    2.42   0
 -11   0 -10   69.34    3.37   0
  11   0  10   73.50    3.03   0
 -12   0 -10    1.19    2.81   0
  12   0  10    0.84    2.14   0
  13   0  10   10.96    3.43   0
 -13   0 -10    9.61    3.04   0
  14   0  10   -2.91    2.28   0
 -14   0 -10    1.89    2.22   0
 -15   0 -10    2.09    2.97   0
  15   0  10    6.50    3.45   0
  16   0  10    0.95    3.36   0
 -16   0 -10   -0.17    3.25   0
 -17   0 -10    1.73    3.21   0
  17   0  10   -3.14    3.73   0
 -18   0 -10    2.99    2.32   0
  18   0  10    6.03    3.66   0
 -19   0 -10    0.05    3.62   0
  19   0  10   -0.31    2.69   0
 -20   0 -10    3.50    3.83   0
  20   0  10    1.76    3.94   0
  21   0  10   -3.63    4.36   0
  27   1 -10    1.01    2.71   0
  27  -1 -10    1.37    3.02   0
  27  -1 -10    0.33    3.95   0
  27   1 -10   -0.41    2.70   0
  26   1 -10    2.54    2.81   0
  26  -1 -10   -0.76    4.04   0
  26  -1 -10   -0.61    4.00   0
  26   1 -10    3.55    3.66   0
  25   1 -10    2.80    3.68   0
  25  -1 -10    3.10    3.80   0
  25   1 -10    2.15    3.54   0
  25  -1 -10    1.03    3.65   0
  24   1 -10    2.79    2.53   0
  24  -1 -10    4.16    3.80   0
  24  -1 -10   -0.01    3.46   0
  24   1 -10   -0.59    2.27   0
  23   1 -10   -4.22    3.55   0
  23  -1 -10    2.05    2.56   0
  23  -1 -10    1.41    2.32   0
  23   1 -10   -1.33    2.37   0
  22   1 -10    8.62    2.23   0
  22  -1 -10    4.98    2.14   0
  22  -1 -10    4.46    2.37   0
  22   1 -10    9.30    3.18   0
  21   1 -10   -0.32    3.27   0
  21  -1 -10   -1.08    2.47   0
  21  -1 -10    2.11    2.12   0
  21   1 -10    1.59    3.08   0
  20   1 -10    3.68    3.23   0
  20  -1 -10    4.60    2.42   0
  20   1 -10    2.30    2.16   0
  19   1 -10   11.26    3.10   0
  19  -1 -10   11.72    3.41   0
  19   1 -10   10.08    2.96   0
  18   1 -10   -5.18    2.87   0
  18  -1 -10    6.56    3.37   0
  18   1 -10    1.69    1.95   0
  17   1 -10    1.40    2.97   0
  17  -1 -10    1.89    2.23   0
  16   1 -10   12.16    2.34   0
  16  -1 -10   12.67    2.45   0
 -16   1  10   16.57    2.16   0
  15   1 -10    1.63    3.19   0
  15  -1 -10    1.10    2.33   0
 -15   1  10   -0.27    2.87   0
  14   1 -10   15.10    2.32   0
  14  -1 -10   16.72    2.58   0
 -14   1  10   15.79    2.01   0
  13   1 -10   29.26    2.52   0
 -13   1  10   21.77    2.30   0
  13  -1 -10   27.11    3.66   0
  12   1 -10    9.07    2.31   0
 -12   1  10    7.20    3.05   0
  12  -1 -10    6.68    2.59   0
 -12  -1  10    5.67    1.88   0
  11  -1 -10    6.17    2.46   0
  11   1 -10    2.54    2.18   0
 -11   1  10    0.56    2.87   0
 -11  -1  10    2.15    1.93   0
 -10  -1  10    0.35    2.00   0
  10  -1 -10    4.81    2.41   0
 -10   1  10    1.66    2.14   0
  10   1 -10    3.74    3.33   0
   9  -1 -10    0.31    3.43   0
  -9   1  10    3.16    2.28   0
  -9  -1  10   -1.17    2.08   0
   9   1 -10    3.12    3.30   0
  -8   1  10    3.42    2.32   0
   8  -1 -10    6.60    2.48   0
  -8  -1  10    6.12    2.10   0
   8   1 -10    5.34    3.44   0
  -7  -1  10    2.35    2.18   0
   7  -1 -10   -0.78    2.67   0
   7   1 -10    2.33    2.41   0
  -7   1  10    3.25    3.40   0
   6  -1 -10   18.21    2.86   0
  -6  -1  10   15.04    2.37   0
  -6   1  10   17.33    3.67   0
   6   1 -10   14.06    2.50   0
   5   1 -10   37.89    2.91   0
  -5  -1  10   44.38    3.37   0
  -5   1  10   41.68    3.95   0
   5  -1 -10   41.86    2.98   0
   4   1 -10    3.07    2.57   0
  -4  -1  10   -0.23    2.24   0
  -4   1  10    6.35    3.49   0
   4  -1 -10   -3.37    2.49   0
  -3  -1  10    0.45    3.33   0
   3   1 -10   -0.51    2.51   0
  -3   1  10    2.98    3.54   0
   3  -1 -10    1.58    3.50   0
  -2  -1  10   -0.67    2.30   0
   2   1 -10    0.49    2.54   0
  -2   1  10    2.69    2.50   0
   2  -1 -10    2.15    3.42   0
   1   1 -10   48.31    2.67   0
  -1   1  10   39.36    3.92   0
   1  -1 -10   44.84    3.72   0
  -1  -1  10   46.26    3.62   0
   0   1  10    2.85    2.74   0
   0  -1 -10    7.23    3.31   0
   0   1 -10    4.54    2.45   0
   0  -1  10    4.67    2.35   0
   1   1  10   57.94    3.81   0
  -1  -1 -10   54.50    3.61   0
   1  -1  10   63.09    3.86   0
  -1   1 -10   52.93    3.65   0
   2   1  10   21.20    3.61   0
  -2  -1 -10   22.64    2.46   0
   2  -1  10   21.98    3.74   0
  -2   1 -10   18.23    3.34   0
  -3  -1 -10   -1.02    2.13   0
   3  -1  10   -0.28    2.50   0
  -3   1 -10    1.96    2.33   0
   3   1  10   -0.01    2.39   0
  -4  -1 -10    1.61    2.08   0
   4  -1  10    0.98    2.53   0
  -4   1 -10    3.31    2.42   0
   4   1  10    0.17    3.38   0
   5  -1  10   11.36    2.66   0
  -5  -1 -10    8.90    2.04   0
  -5   1 -10    8.84    2.31   0
   5   1  10   10.07    2.68   0
   6  -1  10   28.45    3.72   0
  -6   1 -10   25.64    3.19   0
  -6  -1 -10   27.93    2.34   0
   6   1  10   27.31    2.66   0
   7  -1  10    8.94    3.53   0
  -7  -1 -10    9.30    2.26   0
  -7   1 -10   13.78    2.90   0
   7   1  10    8.67    3.60   0
   8  -1  10   12.82    3.67   0
   8   1  10    9.51    2.48   0
  -8  -1 -10   11.94    3.00   0
  -8   1 -10   10.35    3.05   0
   9  -1  10   53.14    3.83   0
  -9   1 -10   46.92    3.41   0
  -9  -1 -10   54.88    3.18   0
   9   1  10   51.01    3.53   0
  10  -1  10   30.85    3.70   0
 -10  -1 -10   26.13    2.24   0
  10   1  10   24.97    3.41   0
 -10   1 -10   23.89    3.16   0
  11  -1  10   30.64    3.83   0
 -11   1 -10   30.85    3.16   0
 -11  -1 -10   27.96    3.02   0
  11   1  10   28.58    3.46   0
 -12   1 -10   14.59    3.10   0
 -12  -1 -10   12.62    2.91   0
  12  -1  10   15.12    2.63   0
  12   1  10    9.35    2.43   0
  13   1  10    6.14    3.27   0
 -13  -1 -10   -0.91    2.15   0
 -13   1 -10    3.79    2.08   0
  13  -1  10    2.07    3.49   0
  14   1  10    6.88    3.40   0
 -14  -1 -10    3.74    2.29   0
 -14   1 -10    6.78    3.29   0
  14  -1  10    9.80    3.27   0
 -15  -1 -10   -4.03    3.11   0
  15   1  10    4.13    2.19   0
 -15   1 -10    1.45    3.14   0
  15  -1  10    1.78    3.81   0
  16   1  10    3.70    2.46   0
 -16  -1 -10    8.54    3.35   0
 -16   1 -10    6.43    3.33   0
  16  -1  10   10.70    3.57   0
  17   1  10    4.00    2.46   0
 -17  -1 -10    4.26    3.36   0
 -17   1 -10   -0.19    3.47   0
  17  -1  10    3.56    3.59   0
  18   1  10   -0.62    3.63   0
 -18   1 -10    0.26    3.33   0
 -18  -1 -10    1.77    3.37   0
  18  -1  10    2.05    3.66   0
  19   1  10    2.84    3.92   0
 -19  -1 -10   -0.12    3.57   0
  19  -1  10    1.21    2.84   0
  20   1  10   -6.23    3.94   0
 -20  -1 -10   -0.40    2.54   0
  20  -1  10    4.18    4.11   0
 -21  -1 -10    1.12    2.73   0
  21   1  10    1.27    2.81   0
  21  -1  10   -1.02    4.28   0
  26   2 -10    2.44    3.81   0
  26  -2 -10    0.37    3.89   0
  26   2 -10    1.80    2.79   0
  26  -2 -10    6.52    4.29   0
  25   2 -10   -0.85    2.76   0
  25  -2 -10    1.20    3.97   0
  25  -2 -10    2.81    3.86   0
  25   2 -10    6.34    3.75   0
  24   2 -10    3.01    3.68   0
  24  -2 -10    2.85    2.74   0
  24  -2 -10    0.33    3.71   0
  24   2 -10    6.97    3.45   0
  23   2 -10   -0.33    2.45   0
  23  -2 -10   -0.23    3.65   0
  23  -2 -10    1.94    2.41   0
  23   2 -10    3.38    3.44   0
  22  -2 -10   -1.85    3.61   0
  22   2 -10    0.07    3.40   0
  22  -2 -10   -1.23    3.45   0
  22   2 -10    0.85    3.30   0
  21  -2 -10   -0.43    2.31   0
  21   2 -10   -0.24    2.21   0
  21   2 -10   -1.95    3.10   0
  20  -2 -10   -0.49    2.36   0
  20   2 -10   -0.06    2.86   0
  20   2 -10    5.57    2.99   0
  19  -2 -10    2.98    3.44   0
  19   2 -10    6.80    3.05   0
  19   2 -10    8.99    3.08   0
  18  -2 -10    1.22    2.39   0
  18   2 -10    6.27    3.09   0
  18   2 -10   -1.71    2.87   0
  17  -2 -10    6.34    2.51   0
  17   2 -10    7.85    2.95   0
 -17   2  10    4.24    3.01   0
  17   2 -10    2.24    2.99   0
  16   2 -10    1.36    2.72   0
  16  -2 -10    2.91    2.38   0
 -16   2  10    1.75    2.13   0
  16   2 -10   -6.10    2.75   0
  15  -2 -10   -0.48    2.34   0
  15   2 -10   -1.70    2.02   0
 -15   2  10   -0.56    2.02   0
  14  -2 -10   12.39    3.50   0
 -14   2  10   10.83    2.18   0
  14   2 -10   13.67    3.04   0
  13  -2 -10   14.79    2.56   0
  13   2 -10   14.42    2.34   0
 -13   2  10   13.73    2.42   0
  12  -2 -10   29.94    3.86   0
  12   2 -10   26.54    2.31   0
 -12   2  10   29.30    2.40   0
  11  -2 -10    4.14    3.56   0
  11   2 -10    1.89    2.13   0
 -11   2  10    1.85    2.20   0
 -10   2  10   24.97    3.47   0
  10   2 -10   20.03    2.24   0
  10  -2 -10   22.04    2.71   0
   9   2 -10   18.66    3.17   0
  -9  -2  10   16.41    2.05   0
   9  -2 -10   13.46    2.61   0
  -9   2  10   13.77    3.47   0
   8   2 -10   14.28    3.23   0
  -8   2  10   17.05    2.41   0
  -8  -2  10   15.22    2.02   0
   8  -2 -10   17.29    2.83   0
  -7   2  10   33.58    2.68   0
   7  -2 -10   39.37    3.76   0
  -7  -2  10   38.40    2.91   0
   7   2 -10   39.44    3.14   0
   6   2 -10   12.90    2.41   0
  -6  -2  10   14.06    2.00   0
  -6   2  10   11.36    2.42   0
   6  -2 -10   14.98    3.41   0
   5  -2 -10   39.70    3.58   0
  -5   2  10   36.76    2.74   0
  -5  -2  10   34.35    3.06   0
   5   2 -10   36.40    2.77   0
  -4   2  10   66.02    3.02   0
  -4  -2  10   74.15    3.47   0
   4   2 -10   64.70    3.82   0
   4  -2 -10   66.20    2.82   0
  -3  -2  10   13.32    2.18   0
  -3   2  10   13.87    2.61   0
   3   2 -10   12.05    2.47   0
   3  -2 -10   12.05    2.49   0
  -2   2  10    3.50    3.51   0
   2   2 -10    4.98    3.44   0
  -2  -2  10    6.13    3.12   0
   2  -2 -10    3.98    3.33   0
  -1   2  10   23.13    3.73   0
   1   2 -10   22.10    2.69   0
   1  -2 -10   26.89    2.55   0
  -1  -2  10   25.79    3.13   0
   0   2 -10   55.99    4.01   0
   0  -2 -10   56.73    3.40   0
   0  -2  10   54.42    3.64   0
   0   2  10   53.01    2.73   0
  -1   2 -10    0.09    3.66   0
   1  -2  10   -0.08    3.38   0
  -1  -2 -10   -0.87    2.29   0
   1   2  10    3.89    3.60   0
   2  -2  10   32.30    3.53   0
  -2  -2 -10   33.65    3.29   0
   2   2  10   32.86    3.63   0
  -2   2 -10   31.86    3.63   0
   3  -2  10    2.13    2.33   0
  -3  -2 -10   -2.26    2.98   0
  -3   2 -10    1.58    3.33   0
   3   2  10    8.76    3.38   0
  -4  -2 -10    2.62    2.09   0
  -4   2 -10    3.05    3.16   0
   4   2  10    3.92    2.35   0
   4  -2  10    4.28    2.35   0
  -5  -2 -10    1.25    2.81   0
  -5   2 -10    4.69    3.39   0
   5   2  10    5.42    2.33   0
   5  -2  10   -1.37    3.58   0
  -6   2 -10   16.65    3.23   0
   6   2  10   16.24    3.40   0
   6  -2  10   19.18    3.65   0
  -6  -2 -10   15.21    2.99   0
  -7  -2 -10   47.94    2.44   0
  -7   2 -10   46.76    3.62   0
   7  -2  10   54.36    4.09   0
   7   2  10   48.08    2.72   0
  -8  -2 -10    1.89    1.84   0
  -8   2 -10   -1.07    2.98   0
   8  -2  10   -0.05    3.56   0
   8   2  10    2.70    2.22   0
  -9  -2 -10    5.08    2.04   0
  -9   2 -10    2.95    2.84   0
   9  -2  10    3.73    3.37   0
   9   2  10    1.57    2.20   0
  10  -2  10   -0.42    3.33   0
  10   2  10    0.59    2.25   0
 -10   2 -10    3.19    2.81   0
 -10  -2 -10    0.98    1.89   0
 -11  -2 -10    0.28    2.05   0
  11  -2  10    0.10    3.54   0
  11   2  10    0.52    2.21   0
 -11   2 -10   -0.14    2.85   0
 -12  -2 -10    0.71    2.03   0
  12  -2  10    4.67    4.32   0
  12   2  10    2.68    3.08   0
 -12   2 -10    1.67    3.10   0
  13  -2  10   16.74    3.68   0
  13   2  10   19.05    3.18   0
 -13   2 -10   13.93    3.28   0
 -13  -2 -10    7.62    2.17   0
  14  -2  10    4.73    4.32   0
  14   2  10    1.66    2.47   0
 -14   2 -10    1.46    3.09   0
 -14  -2 -10    1.94    3.05   0
  15  -2  10    5.95    3.64   0
  15   2  10    5.96    2.38   0
 -15   2 -10    7.10    3.33   0
 -15  -2 -10    8.19    2.97   0
  16  -2  10    2.13    4.44   0
  16   2  10   -0.98    2.38   0
 -16   2 -10    1.89    3.35   0
 -16  -2 -10    3.05    2.17   0
  17  -2  10    3.72    4.46   0
  17   2  10    1.15    2.41   0
 -17  -2 -10   -0.63    2.29   0
 -18  -2 -10    0.52    3.54   0
  18  -2  10    0.76    4.64   0
  18   2  10    0.84    3.65   0
  19  -2  10   -0.27    4.72   0
  19   2  10    2.25    3.76   0
 -19  -2 -10   -0.41    2.48   0
  20  -2  10    2.01    4.78   0
 -20  -2 -10   -2.42    3.90   0
  20  -2  10    0.93    5.12   0
  20   2  10    1.41    3.86   0
  21  -2  10    2.56    5.31   0
 -21  -2 -10   -0.14    3.96   0
  21   2  10    1.96    2.91   0
  21  -2  10   -0.62    5.01   0
  25  -3 -10   -3.47    4.16   0
  25   3 -10   -6.36    2.84   0
  25  -3 -10    1.40    4.07   0
  25   3 -10   -2.62    3.98   0
  24  -3 -10   -1.26    3.91   0
  24  -3 -10    2.15    2.60   0
  24   3 -10   -0.93    3.66   0
  24   3 -10    0.66    3.75   0
  23  -3 -10   -0.02    3.90   0
  23   3 -10    8.46    3.49   0
  23  -3 -10    0.16    3.72   0
  23   3 -10    1.80    2.47   0
  22  -3 -10    4.45    4.13   0
  22   3 -10   -1.42    2.46   0
  22   3 -10   -1.26    2.36   0
  21  -3 -10    2.66    2.58   0
  21   3 -10   -0.42    3.04   0
  21   3 -10    0.88    3.15   0
  20  -3 -10    1.41    3.66   0
  20   3 -10    4.32    3.28   0
  20   3 -10    3.75    3.16   0
  19  -3 -10    4.53    3.71   0
  19   3 -10    3.35    2.19   0
  19   3 -10    3.34    2.26   0
  18  -3 -10    4.06    3.53   0
  18   3 -10   -0.78    2.23   0
  18   3 -10   -3.21    2.94   0
 -18   3  10    1.86    3.12   0
 -17   3  10    2.30    2.93   0
  17   3 -10    2.24    2.11   0
  17   3 -10    3.34    2.96   0
  17  -3 -10    3.56    3.43   0
  16   3 -10    2.50    2.17   0
 -16   3  10    2.37    2.22   0
  16   3 -10    3.89    2.08   0
  16  -3 -10    6.78    3.41   0
 -15   3  10    1.44    2.25   0
  15   3 -10    1.02    2.85   0
  15   3 -10    3.09    2.14   0
  15  -3 -10    1.89    3.41   0
  14   3 -10    1.01    2.79   0
 -14   3  10    2.24    2.96   0
  14   3 -10    1.30    2.89   0
  14  -3 -10    2.27    2.34   0
 -13   3  10    1.91    2.07   0
  13   3 -10    3.77    2.11   0
  13   3 -10    1.05    1.93   0
  13  -3 -10    5.72    3.37   0
  12   3 -10   -0.19    2.14   0
 -12   3  10    4.79    2.27   0
  12   3 -10    3.41    3.02   0
  12  -3 -10    2.16    3.40   0
 -11   3  10   11.08    3.28   0
  11   3 -10   10.40    3.06   0
  11  -3 -10   14.97    3.48   0
  10   3 -10   16.20    2.99   0
  10  -3 -10   14.98    3.65   0
 -10   3  10   15.17    2.65   0
   9   3 -10    6.42    2.82   0
   9  -3 -10    4.64    3.57   0
  -9   3  10    0.05    3.43   0
   8   3 -10   13.25    2.34   0
  -8   3  10   20.58    3.52   0
   8  -3 -10   18.97    2.57   0
   7   3 -10   72.53    2.79   0
  -7   3  10   76.49    3.93   0
   7  -3 -10   76.69    3.79   0
   6   3 -10    6.51    3.27   0
  -6   3  10   15.88    3.64   0
   6  -3 -10   11.42    2.35   0
  -5   3  10    8.42    3.50   0
   5  -3 -10    5.74    3.20   0
   5   3 -10   -0.66    2.26   0
  -4   3  10    9.72    2.41   0
   4  -3 -10    9.52    3.16   0
   4   3 -10    7.38    2.41   0
  -3   3  10    8.32    3.39   0
   3  -3 -10    2.76    2.14   0
  -3  -3  10    3.52    2.01   0
   3   3 -10    2.58    3.32   0
   2  -3 -10    0.55    2.05   0
  -2  -3  10   -3.24    2.78   0
  -2   3  10    1.91    2.39   0
   2   3 -10   -0.49    3.35   0
  -1  -3  10   -3.20    2.74   0
   1  -3 -10    2.70    2.15   0
   1   3 -10    3.23    2.42   0
  -1   3  10    3.17    2.48   0
   0   3 -10   48.97    3.70   0
   0  -3 -10   43.97    2.40   0
   0  -3  10   45.22    3.28   0
   0   3  10   41.85    2.57   0
   1   3  10    7.35    3.40   0
  -1   3 -10    8.61    3.54   0
  -1  -3 -10   10.20    2.91   0
   1  -3  10    8.05    2.89   0
   2  -3  10   58.10    3.55   0
  -2   3 -10   55.65    4.12   0
  -2  -3 -10   53.97    3.22   0
   2   3  10   54.96    3.83   0
  -3  -3 -10   35.72    3.01   0
   3  -3  10   34.69    3.30   0
   3   3  10   40.87    2.63   0
  -3   3 -10   31.74    3.92   0
  -4  -3 -10    7.50    2.03   0
  -4   3 -10    7.47    3.55   0
   4  -3  10    8.18    3.20   0
   4   3  10    6.50    3.36   0
  -5  -3 -10    2.86    1.97   0
   5  -3  10    1.77    3.06   0
  -5   3 -10    2.65    3.33   0
   5   3  10   -0.50    3.24   0
  -6  -3 -10   -2.08    2.90   0
   6  -3  10    0.94    2.85   0
  -6   3 -10    2.32    2.94   0
   6   3  10   -0.94    2.28   0
  -7  -3 -10    3.83    2.83   0
   7  -3  10    4.78    3.77   0
  -7   3 -10    5.16    3.09   0
   7   3  10    3.36    2.39   0
  -8  -3 -10   13.59    2.11   0
  -8   3 -10   11.58    3.93   0
   8   3  10    7.07    2.18   0
   8  -3  10   11.90    4.17   0
  -9   3 -10    1.12    3.85   0
  -9  -3 -10   -0.50    2.79   0
   9   3  10    3.96    2.16   0
   9  -3  10    2.43    4.05   0
 -10  -3 -10    5.93    2.08   0
  10   3  10    7.14    2.25   0
 -10   3 -10    4.63    3.75   0
  10  -3  10    8.27    3.94   0
 -11  -3 -10    2.26    2.83   0
  11   3  10   -1.72    3.06   0
 -11   3 -10    0.12    3.63   0
  11  -3  10    1.15    3.84   0
  12  -3  10    1.17    5.21   0
  12   3  10    2.95    2.21   0
 -12   3 -10    0.64    4.54   0
 -12  -3 -10    0.72    2.04   0
  13   3  10    1.73    2.28   0
  13  -3  10    1.51    6.60   0
 -13  -3 -10    4.16    3.11   0
 -14  -3 -10   -0.31    2.20   0
  14   3  10    1.80    3.27   0
 -15  -3 -10    0.86    3.10   0
  15   3  10   -1.15    3.44   0
  16   3  10    9.48    3.50   0
 -16  -3 -10    1.82    2.25   0
  17   3  10    1.44    3.37   0
 -17  -3 -10    8.37    3.45   0
 -18  -3 -10    2.17    2.41   0
  18   3  10   -3.36    2.54   0
  19   3  10    1.51    3.84   0
 -19  -3 -10    1.21    2.71   0
 -20  -3 -10    3.62    3.98   0
  20   3  10    1.09    2.91   0
  24   4 -10    2.42    3.88   0
  24  -4 -10    0.60    4.12   0
  24  -4 -10    0.63    4.37   0
  24   4 -10   -0.80    2.83   0
  23  -4 -10    4.09    3.91   0
  23   4 -10    4.26    2.60   0
  23  -4 -10   -2.01    4.55   0
  23   4 -10    1.94    3.51   0
  22   4 -10    0.85    2.52   0
  22  -4 -10    0.83    2.93   0
  22   4 -10   -1.80    2.56   0
  21   4 -10    0.47    3.42   0
  21   4 -10    2.30    3.46   0
  21  -4 -10    0.04    3.88   0
  20   4 -10   -0.15    2.34   0
  20   4 -10    0.33    3.31   0
  20  -4 -10    0.48    3.97   0
  19  -4 -10    0.83    3.78   0
  19   4 -10   -0.09    2.30   0
 -19   4  10   -0.66    2.44   0
  19   4 -10   -0.51    3.19   0
 -18   4  10    3.31    3.33   0
  18  -4 -10   -4.38    3.50   0
  18   4 -10    3.57    2.23   0
  18   4 -10    2.71    2.20   0
  17  -4 -10    2.47    3.54   0
  17   4 -10    4.68    3.15   0
  17   4 -10   -0.60    2.23   0
 -17   4  10    0.91    2.27   0
 -16   4  10    0.57    3.14   0
  16  -4 -10   -0.25    3.46   0
  16   4 -10    4.32    3.02   0
  16   4 -10    2.26    2.87   0
  15  -4 -10    5.94    3.27   0
  15   4 -10    2.54    2.13   0
  15   4 -10    3.04    2.15   0
 -15   4  10    2.26    3.12   0
 -14   4  10    1.61    3.06   0
  14  -4 -10   -0.03    3.30   0
  14   4 -10    0.27    2.20   0
  14   4 -10    0.55    2.10   0
  13   4 -10    7.21    2.84   0
 -13   4  10    6.63    3.27   0
  13  -4 -10    4.16    2.42   0
  13   4 -10    4.69    2.93   0
 -12   4  10    0.33    2.23   0
  12  -4 -10   -0.54    3.24   0
  12   4 -10    4.04    2.01   0
  12   4 -10   -1.55    2.66   0
  11  -4 -10    4.55    3.09   0
  11   4 -10    6.15    2.98   0
  11   4 -10    0.96    2.02   0
 -11   4  10   -2.74    3.15   0
  10   4 -10    1.21    2.03   0
  10  -4 -10    2.63    2.08   0
  10   4 -10    1.82    3.04   0
 -10   4  10    1.13    2.41   0
   9   4 -10    1.52    1.98   0
   9  -4 -10   -0.08    2.13   0
   9   4 -10    4.88    3.04   0
  -9   4  10   -1.35    2.23   0
   8   4 -10    8.92    2.19   0
  -8   4  10    4.65    3.51   0
   8  -4 -10   10.32    2.18   0
   8   4 -10    6.65    2.05   0
   7   4 -10   13.68    3.18   0
  -7   4  10   13.80    3.46   0
   7  -4 -10    9.37    2.29   0
   7   4 -10   13.74    3.01   0
   6   4 -10   21.02    3.14   0
  -6   4  10   17.48    2.60   0
   6  -4 -10   19.04    2.43   0
   6   4 -10   22.93    2.94   0
   5   4 -10    2.20    2.08   0
  -5   4  10   -0.11    2.35   0
   5  -4 -10   -0.54    3.05   0
   5   4 -10   -0.12    2.09   0
   4   4 -10    5.84    3.23   0
  -4   4  10    4.38    2.40   0
   4  -4 -10    6.83    3.00   0
   4   4 -10    5.00    2.10   0
  -3   4  10   24.83    3.32   0
   3  -4 -10   20.23    2.26   0
   3   4 -10   21.01    2.96   0
   3   4 -10   17.13    3.42   0
   2  -4 -10    3.78    2.03   0
   2   4 -10    2.09    3.18   0
  -2   4  10    3.39    3.30   0
   1  -4 -10    1.05    2.79   0
   1   4 -10   -0.82    3.23   0
  -1   4  10   -1.24    2.13   0
   0   4  10   -0.76    2.17   0
   0  -4 -10    0.56    2.69   0
   0   4 -10   -0.37    2.34   0
  -1  -4 -10    5.85    1.86   0
  -1   4 -10    8.13    3.55   0
   1   4  10    3.48    2.14   0
  -2   4 -10   13.85    3.37   0
  -2  -4 -10   10.91    2.79   0
   2   4  10   11.96    2.22   0
  -3  -4 -10    5.37    2.77   0
   3   4  10    9.47    2.33   0
  -3   4 -10    5.28    3.46   0
  -4  -4 -10    1.81    1.93   0
   4   4  10    5.19    2.19   0
  -4   4 -10    1.86    2.81   0
  -4   4 -10    1.54    3.39   0
  -5  -4 -10   12.11    2.93   0
  -5   4 -10   12.52    3.20   0
  -5   4 -10   10.50    3.38   0
   5   4  10    9.30    2.99   0
  -6   4 -10    0.76    3.79   0
   6   4  10    1.13    3.05   0
  -6   4 -10    1.21    3.63   0
  -6  -4 -10    3.09    2.78   0
  -7   4 -10    1.95    5.30   0
   7   4  10    1.61    2.31   0
  -7   4 -10    2.43    5.20   0
  -7  -4 -10    3.25    2.01   0
  -8  -4 -10    5.28    2.13   0
   8   4  10    7.72    2.22   0
   9   4  10    5.22    3.19   0
  -9  -4 -10    2.93    2.85   0
  10   4  10   -1.24    2.20   0
 -10  -4 -10   -0.18    2.91   0
  11   4  10   -0.25    2.33   0
 -11  -4 -10    5.86    2.10   0
  12   4  10   -0.83    2.42   0
 -12  -4 -10    1.45    2.10   0
  13   4  10    5.87    3.29   0
 -13  -4 -10    1.99    2.17   0
  14   4  10    5.08    3.42   0
 -14  -4 -10    3.97    3.09   0
  15   4  10    2.61    3.72   0
 -15  -4 -10    3.66    3.39   0
  16   4  10    5.66    3.53   0
 -16  -4 -10    4.06    3.51   0
 -17  -4 -10    0.09    2.51   0
  17   4  10   15.08    3.75   0
  18   4  10    2.00    3.92   0
 -18  -4 -10   -1.20    2.69   0
  22  -5 -10   -0.71    4.29   0
  22   5 -10    0.74    3.85   0
  22  -5 -10    0.42    4.17   0
  22   5 -10   -0.51    2.72   0
  21  -5 -10    1.83    4.16   0
  21   5 -10    1.98    2.67   0
  21   5 -10    0.13    3.70   0
  20  -5 -10   -0.47    3.95   0
  20   5 -10    0.67    3.53   0
  20   5 -10    2.80    3.67   0
  19  -5 -10   -1.28    3.82   0
  19   5 -10    2.63    2.49   0
  19   5 -10   -0.22    3.43   0
 -18   5  10    2.69    3.66   0
  18  -5 -10    1.87    3.71   0
  18   5 -10    2.95    2.43   0
  18   5 -10    0.87    2.30   0
  17  -5 -10    0.16    3.48   0
  17   5 -10    4.69    3.35   0
  17   5 -10   -1.09    2.17   0
 -17   5  10    2.97    3.59   0
 -16   5  10    1.49    3.45   0
  16  -5 -10   -0.27    3.64   0
  16   5 -10    6.75    3.15   0
  16   5 -10   -0.32    2.35   0
  15  -5 -10   -0.44    3.30   0
  15   5 -10    0.41    2.34   0
 -15   5  10    2.69    3.18   0
  15   5 -10   -0.96    2.27   0
  14   5 -10   -0.35    2.14   0
  14  -5 -10    0.69    3.33   0
 -14   5  10    0.70    3.26   0
  14   5 -10    3.01    2.14   0
 -13   5  10    4.90    3.33   0
  13  -5 -10    4.15    3.43   0
  13   5 -10    5.22    2.18   0
  13   5 -10    6.83    2.15   0
 -12   5  10   -0.17    2.21   0
  12  -5 -10   -2.74    3.15   0
  12   5 -10    3.83    3.11   0
  12   5 -10    1.20    3.11   0
  11   5 -10    2.72    2.83   0
  11  -5 -10    2.95    2.20   0
  11   5 -10    4.54    3.19   0
 -11   5  10   -0.24    3.14   0
  10  -5 -10    0.71    3.04   0
  10   5 -10   -0.03    2.10   0
 -10   5  10   -1.79    2.24   0
  10   5 -10   -0.63    2.00   0
   9  -5 -10    2.69    2.97   0
  -9   5  10    0.30    3.23   0
   9   5 -10    3.95    1.99   0
   9   5 -10    5.34    2.85   0
   8   5 -10    1.87    2.96   0
   8  -5 -10    5.12    3.10   0
  -8   5  10    0.12    3.50   0
   8   5 -10    6.62    3.11   0
   7  -5 -10   -0.48    2.13   0
  -7   5  10    3.92    2.35   0
   7   5 -10   -0.36    2.08   0
   7   5 -10    0.76    2.88   0
  -6   5  10   -1.38    2.32   0
   6  -5 -10   -2.87    2.86   0
   6   5 -10   -0.22    3.12   0
   6   5 -10    2.96    2.05   0
  -5   5  10   -2.16    3.48   0
   5   5 -10   -0.14    2.94   0
   5  -5 -10    0.29    2.92   0
   5   5 -10   -0.82    2.84   0
  -4   5  10   -1.15    3.37   0
   4   5 -10   -0.73    3.10   0
   4  -5 -10    4.52    2.03   0
   4   5 -10    1.93    3.13   0
   3   5 -10    1.90    3.33   0
  -3   5  10    7.33    3.32   0
   3  -5 -10    2.97    2.07   0
   3   5 -10    3.87    2.99   0
   2  -5 -10    1.46    3.01   0
   2   5 -10   -3.13    2.92   0
   2   5 -10   -0.36    3.22   0
  -2   5  10    3.76    3.07   0
   1  -5 -10    9.72    2.88   0
   1   5 -10    2.42    3.18   0
   1   5 -10    3.82    2.93   0
  -1   5  10    4.44    2.24   0
   0  -5 -10    5.78    3.03   0
   0   5 -10    3.76    3.28   0
   0   5  10    0.95    2.34   0
   0   5 -10    3.30    2.96   0
  -1  -5 -10    2.57    2.11   0
  -1   5 -10    3.33    3.54   0
   1   5  10    3.39    3.12   0
  -1   5 -10    3.99    3.06   0
  -2  -5 -10   -1.14    2.07   0
  -2   5 -10   -2.45    3.39   0
   2   5  10    6.18    3.28   0
  -2   5 -10    0.27    2.92   0
  -3   5 -10    0.11    3.45   0
  -3  -5 -10   -0.10    2.02   0
   3   5  10    1.82    2.21   0
  -3   5 -10    1.01    3.12   0
  -4  -5 -10    2.03    2.02   0
   4   5  10    1.01    3.12   0
  -4   5 -10    0.79    3.79   0
  -4   5 -10    1.22    4.20   0
  -5  -5 -10   -0.03    2.07   0
  -5   5 -10    3.83    5.00   0
  -5   5 -10    3.44    5.23   0
   5   5  10    1.49    2.26   0
  -6  -5 -10   -1.92    2.14   0
   6   5  10    6.38    2.21   0
  -7  -5 -10   -4.71    3.00   0
   7   5  10    3.37    2.28   0
   8   5  10    0.19    2.30   0
  -8  -5 -10   -0.19    3.12   0
   9   5  10   -4.20    2.30   0
  -9  -5 -10    1.09    3.09   0
  10   5  10   -3.00    3.27   0
 -10  -5 -10    1.57    3.12   0
  11   5  10    2.02    2.40   0
 -11  -5 -10   -2.83    3.13   0
 -12  -5 -10   -1.22    2.44   0
  12   5  10   -2.93    3.50   0
 -13  -5 -10   -1.68    2.38   0
  13   5  10   -1.74    2.50   0
  14   5  10    4.11    2.51   0
 -14  -5 -10   -1.49    2.50   0
  15   5  10    1.93    2.84   0
 -15  -5 -10    2.20    2.68   0
  16   5  10    1.13    2.87   0
 -16  -5 -10    1.40    2.55   0
  19   6 -10   -2.39    2.84   0
  19  -6 -10   -0.39    4.23   0
  19   6 -10   -1.47    2.77   0
  18   6 -10    4.57    3.58   0
  18  -6 -10    0.67    4.19   0
 -18   6  10    2.44    4.11   0
  18   6 -10   -0.43    2.66   0
  17   6 -10    0.33    3.66   0
  17  -6 -10    0.16    3.92   0
 -17   6  10   -1.42    3.79   0
  17   6 -10   -1.97    2.56   0
  16  -6 -10   -3.23    3.73   0
  16   6 -10    2.76    2.48   0
 -16   6  10   -1.47    3.68   0
  16   6 -10    6.95    3.47   0
  15  -6 -10    1.41    3.63   0
  15   6 -10   -0.76    2.50   0
 -15   6  10   -1.66    3.59   0
  15   6 -10    0.85    2.49   0
  14  -6 -10    1.24    3.63   0
 -14   6  10    1.67    3.69   0
  14   6 -10    4.38    2.49   0
  14   6 -10    4.60    3.45   0
 -13   6  10    3.89    3.64   0
  13  -6 -10    5.17    3.43   0
  13   6 -10    2.41    3.32   0
  13   6 -10    8.52    3.40   0
 -12   6  10    0.24    3.64   0
  12  -6 -10    2.54    3.45   0
  12   6 -10    1.94    2.18   0
  12   6 -10    3.73    2.33   0
  11  -6 -10    6.50    3.33   0
 -11   6  10    8.19    3.64   0
  11   6 -10    7.00    3.42   0
  11   6 -10    4.98    2.44   0
  10  -6 -10    3.48    3.28   0
  10   6 -10    3.58    2.38   0
 -10   6  10    1.86    3.50   0
  10   6 -10    0.20    3.13   0
   9  -6 -10    6.20    3.39   0
  -9   6  10    0.85    3.66   0
   9   6 -10    6.98    2.41   0
   9   6 -10    2.89    3.07   0
   8  -6 -10   -1.76    3.36   0
  -8   6  10    0.44    3.63   0
   8   6 -10    5.97    3.29   0
   8   6 -10   -0.23    2.29   0
   7  -6 -10    4.96    3.02   0
  -7   6  10    7.20    3.49   0
   7   6 -10    4.19    3.25   0
   7   6 -10    1.86    3.18   0
   6  -6 -10    0.70    3.10   0
  -6   6  10   -0.05    2.35   0
   6   6 -10    2.86    3.38   0
   6   6 -10    2.89    3.06   0
   5  -6 -10    1.54    2.27   0
  -5   6  10    2.36    2.30   0
   5   6 -10   -3.71    3.37   0
   5   6 -10    3.93    3.13   0
  -4   6  10    8.18    3.32   0
   4   6 -10    5.04    2.33   0
   4  -6 -10    7.05    2.31   0
   4   6 -10    6.20    3.32   0
   3   6 -10    1.50    3.22   0
  -3   6  10    3.23    2.46   0
   3   6 -10    3.57    3.41   0
   3  -6 -10    0.82    3.07   0
   2  -6 -10    0.84    2.24   0
   2   6 -10    0.95    3.40   0
  -2   6  10    6.45    3.41   0
   2   6 -10    1.83    3.36   0
   1   6 -10    0.17    3.18   0
   1  -6 -10    0.34    2.96   0
   1   6 -10    0.39    3.44   0
  -1   6  10    1.44    2.27   0
   0   6  10    1.72    3.40   0
   0  -6 -10    4.82    3.13   0
   0   6 -10    1.48    3.25   0
   0   6 -10    2.82    3.47   0
  -1   6 -10    2.14    3.13   0
  -1  -6 -10    1.46    2.12   0
   1   6  10    2.71    3.25   0
  -1   6 -10    2.17    4.28   0
  -2  -6 -10    2.83    2.14   0
  -2   6 -10   -1.06    3.26   0
  -2   6 -10   -0.40    3.48   0
   2   6  10    1.49    2.27   0
  -3   6 -10    0.74    4.27   0
  -3  -6 -10    0.44    3.07   0
  -3   6 -10    0.74    4.16   0
   3   6  10    1.77    2.26   0
  -4  -6 -10    1.88    2.22   0
  -4   6 -10    0.48    6.23   0
  -4   6 -10    0.15    6.37   0
   4   6  10   -0.35    3.36   0
   5   6  10   -2.10    3.46   0
  -5  -6 -10    3.99    3.13   0
   6   6  10    5.41    2.50   0
  -6  -6 -10    4.57    2.35   0
   7   6  10    2.30    2.27   0
  -7  -6 -10    3.99    3.15   0
   8   6  10   -1.96    3.48   0
  -8  -6 -10    1.55    3.18   0
   9   6  10    1.06    3.42   0
  -9  -6 -10    0.54    2.38   0
 -10  -6 -10    4.24    3.42   0
  10   6  10    2.10    2.59   0
 -11  -6 -10   -3.21    3.53   0
  11   6  10    2.28    3.62   0
  12   6  10    3.57    2.72   0
 -12  -6 -10   -0.74    2.59   0
  13   6  10    1.42    2.77   0
 -13  -6 -10    3.17    3.80   0
  15   7 -10   -2.68    2.69   0
  14   7 -10   -3.84    3.84   0
  14  -7 -10    0.05    4.05   0
 -14   7  10    3.46    4.09   0
  14   7 -10    1.00    2.76   0
  13   7 -10    2.36    3.72   0
  13  -7 -10   -0.08    3.95   0
 -13   7  10   -0.10    4.00   0
  13   7 -10    3.59    3.71   0
  12   7 -10    1.81    2.60   0
 -12   7  10    1.13    4.04   0
  12  -7 -10   -0.06    3.89   0
  12   7 -10   -1.28    2.65   0
  11   7 -10    1.71    2.68   0
  11  -7 -10    2.74    3.84   0
  11   7 -10    1.39    3.73   0
 -11   7  10    1.82    3.93   0
  10   7 -10    2.72    2.45   0
  10  -7 -10   -0.91    2.56   0
  10   7 -10    4.72    3.72   0
 -10   7  10    5.91    3.81   0
   9   7 -10   -0.99    2.49   0
   9  -7 -10    1.67    3.73   0
   9   7 -10    3.33    3.49   0
  -9   7  10    2.41    3.96   0
   8   7 -10    0.62    3.57   0
   8  -7 -10    1.48    2.52   0
  -8   7  10    2.46    3.87   0
   8   7 -10    0.73    3.67   0
   7   7 -10   -1.36    2.42   0
  -7   7  10    4.83    3.73   0
   7   7 -10    1.26    2.48   0
   7  -7 -10   -1.15    3.74   0
   6   7 -10    0.35    3.50   0
   6  -7 -10    0.83    3.46   0
  -6   7  10   -0.51    3.80   0
   6   7 -10    3.92    3.65   0
   5  -7 -10    1.33    2.60   0
   5   7 -10    0.41    3.57   0
  -5   7  10   10.30    3.66   0
   5   7 -10   -1.58    3.77   0
   4  -7 -10    2.30    2.32   0
   4   7 -10   -0.67    2.65   0
  -4   7  10   -0.67    3.71   0
   4   7 -10    0.32    3.53   0
   3   7 -10   -1.84    3.62   0
   3  -7 -10    2.77    2.61   0
  -3   7  10    0.61    3.81   0
   3   7 -10    1.04    3.29   0
  -2   7  10    4.79    2.49   0
   2  -7 -10    1.43    2.52   0
   2   7 -10    0.66    3.35   0
   2   7 -10    1.23    3.64   0
   1  -7 -10    5.00    2.50   0
   1   7 -10    2.24    3.64   0
  -1   7  10    6.18    3.64   0
   1   7 -10    1.94    3.76   0
   0   7 -10   -2.32    4.40   0
   0   7 -10   -0.50    3.76   0
   0  -7 -10    2.62    2.47   0
   0   7  10    0.68    3.69   0
  -1   7 -10   -0.46    3.44   0
  -1   7 -10    2.13    4.78   0
   1   7  10   -0.88    3.73   0
  -1  -7 -10    2.76    2.43   0
  -2   7 -10    1.00    4.87   0
  -2   7 -10    0.91    4.70   0
   2   7  10   -0.96    2.54   0
  -2  -7 -10    3.25    3.39   0
   3   7  10    4.34    3.77   0
  -3  -7 -10    2.39    3.48   0
   4   7  10    2.69    2.47   0
  -4  -7 -10    2.15    2.29   0
   5   7  10   -1.21    3.61   0
  -5  -7 -10   -1.11    2.39   0
   6   7  10   -2.66    3.83   0
  -6  -7 -10   -0.01    3.73   0
   7   7  10   -2.11    3.92   0
  -7  -7 -10    2.23    2.67   0
   8   7  10   -3.68    4.03   0
  -8  -7 -10   -2.77    2.81   0
   9   7  10   -0.47    2.90   0
  -9  -7 -10    1.53    3.88   0
   5   8 -10    0.75    2.87   0
  -5   8  10    4.94    4.25   0
   5  -8 -10    1.52    4.10   0
   5   8 -10    2.78    4.13   0
   4   8 -10   -1.34    4.09   0
  -4   8  10   -0.60    3.01   0
   4   8 -10    0.11    4.07   0
   4  -8 -10    1.23    4.06   0
  -3   8  10    1.64    2.90   0
   3   8 -10    0.72    4.05   0
   3  -8 -10   -3.77    3.93   0
   3   8 -10    0.24    4.21   0
  -2   8  10   -3.99    4.19   0
   2   8 -10    3.33    4.03   0
   2   8 -10    0.46    4.13   0
   2  -8 -10    1.74    2.74   0
  -1   8  10   -0.31    4.35   0
   1   8 -10    0.50    4.18   0
   1   8 -10    0.04    4.32   0
   1  -8 -10    0.73    4.14   0
   0   8 -10   -0.58    5.16   0
   0   8 -10    1.49    5.36   0
  27  -1 -11   -0.18    2.90   0
  27   1 -11   -0.42    2.73   0
  26  -1 -11   -1.04    4.04   0
  26  -1 -11    2.89    3.94   0
  26   1 -11    6.58    3.61   0
  26   1 -11   -1.84    3.91   0
  25  -1 -11    1.70    2.53   0
  25   1 -11    0.58    2.41   0
  25  -1 -11   -0.50    2.77   0
  25   1 -11   -3.15    3.67   0
  24  -1 -11    0.49    2.53   0
  24  -1 -11    2.89    3.75   0
  24   1 -11   -1.68    2.28   0
  24   1 -11    6.22    2.52   0
  23   1 -11   -2.85    3.33   0
  23  -1 -11   -1.16    3.56   0
  23  -1 -11    1.37    2.37   0
  23   1 -11   -4.03    2.49   0
  22  -1 -11    3.78    2.53   0
  22  -1 -11    1.40    3.36   0
  22   1 -11    1.34    2.41   0
  22   1 -11   10.29    3.23   0
  21   1 -11   -2.23    3.23   0
  21  -1 -11    1.20    2.32   0
  21   1 -11    0.70    2.17   0
  20   1 -11    1.52    2.29   0
  20  -1 -11    2.10    3.37   0
  20   1 -11    4.40    2.94   0
  19   1 -11    4.27    2.29   0
  19   1 -11    3.60    2.11   0
  19  -1 -11   10.25    3.21   0
  18   1 -11    6.99    3.11   0
  18  -1 -11    3.66    2.49   0
  17   1 -11   11.15    3.10   0
  17  -1 -11    8.51    2.40   0
 -17   1  11    6.20    2.93   0
  16   1 -11    2.73    2.16   0
 -16   1  11    5.28    3.01   0
  16  -1 -11    5.04    3.39   0
  15   1 -11    0.96    3.25   0
 -15   1  11    3.34    2.09   0
  15  -1 -11   -0.31    3.37   0
  14  -1 -11    4.40    2.20   0
 -14   1  11    6.45    2.84   0
  14   1 -11    9.17    3.20   0
 -13   1  11    3.30    2.06   0
  13  -1 -11    5.95    2.28   0
 -13  -1  11    4.56    2.00   0
  13   1 -11    1.95    3.28   0
  12   1 -11    5.76    3.25   0
 -12  -1  11    3.22    2.80   0
  12  -1 -11   -2.34    2.21   0
 -12   1  11   -0.72    2.80   0
  11  -1 -11   30.39    3.56   0
 -11  -1  11   31.83    2.29   0
 -11   1  11   31.74    2.23   0
  11   1 -11   32.56    2.45   0
  10  -1 -11    1.89    3.48   0
 -10   1  11   -2.32    3.06   0
  10   1 -11    3.31    3.26   0
 -10  -1  11    0.42    2.03   0
   9  -1 -11   29.55    2.63   0
  -9   1  11   26.60    3.16   0
  -9  -1  11   22.10    2.20   0
   9   1 -11   25.69    3.55   0
  -8   1  11   -0.68    2.31   0
   8  -1 -11   -3.38    3.50   0
  -8  -1  11    1.02    2.03   0
   8   1 -11    3.90    3.40   0
  -7  -1  11   25.13    3.06   0
   7  -1 -11   22.52    2.63   0
   7   1 -11   25.42    2.49   0
  -7   1  11   19.91    2.51   0
   6  -1 -11   10.48    2.72   0
   6   1 -11    7.92    2.42   0
  -6  -1  11    7.21    2.15   0
  -6   1  11    8.53    3.50   0
   5   1 -11   17.93    2.67   0
  -5  -1  11   12.21    2.31   0
  -5   1  11   20.02    2.61   0
   5  -1 -11   17.09    2.64   0
   4   1 -11   70.25    3.83   0
  -4  -1  11   68.44    2.79   0
  -4   1  11   66.03    2.91   0
   4  -1 -11   72.98    3.88   0
  -3  -1  11    3.02    2.18   0
   3   1 -11    0.10    2.46   0
   3  -1 -11    2.55    2.53   0
  -3   1  11    4.18    3.73   0
  -2  -1  11  120.19    4.01   0
   2   1 -11  110.66    4.10   0
  -2   1  11  111.26    4.21   0
   2  -1 -11  105.10    3.91   0
  -1   1  11   34.47    2.75   0
  -1  -1  11   26.33    3.48   0
   1   1 -11   30.64    3.65   0
   1  -1 -11   30.35    2.67   0
   0   1  11   27.30    2.71   0
   0  -1 -11   27.33    2.52   0
   0  -1  11   28.00    3.56   0
   0   1 -11   28.19    3.76   0
   1   1  11    0.63    2.47   0
  -1  -1 -11   -0.24    2.22   0
   1  -1  11    4.98    3.58   0
  -1   1 -11    1.60    3.38   0
   2   1  11   88.05    3.92   0
  -2   1 -11   83.90    3.93   0
  -2  -1 -11   84.63    2.77   0
   2  -1  11   79.50    3.99   0
   3   1  11    7.23    2.46   0
  -3  -1 -11    1.73    3.01   0
   3  -1  11    7.38    3.69   0
  -3   1 -11    4.98    2.35   0
  -4  -1 -11   53.58    3.27   0
   4  -1  11   59.46    3.84   0
  -4   1 -11   58.10    3.49   0
   4   1  11   58.90    3.64   0
  -5  -1 -11  167.07    3.85   0
   5  -1  11  174.83    3.60   0
  -5   1 -11  161.53    3.36   0
   5   1  11  166.40    4.34   0
  -6  -1 -11    3.11    1.86   0
   6  -1  11    2.26    3.48   0
  -6   1 -11    0.46    2.79   0
   6   1  11    7.80    3.43   0
  -7  -1 -11   88.06    2.67   0
   7  -1  11   86.16    4.09   0
  -7   1 -11   90.89    3.55   0
   7   1  11   87.57    2.81   0
  -8  -1 -11   14.52    2.95   0
   8  -1  11   13.59    3.40   0
  -8   1 -11   11.17    2.20   0
   8   1  11   20.78    3.48   0
  -9  -1 -11   -0.15    2.07   0
   9  -1  11    3.16    3.56   0
  -9   1 -11    1.62    2.19   0
   9   1  11   -1.06    3.23   0
 -10  -1 -11   -0.23    3.03   0
  10  -1  11   -0.04    3.47   0
 -10   1 -11    0.59    2.12   0
  10   1  11    0.32    3.35   0
 -11  -1 -11   -1.81    2.07   0
  11   1  11   -3.61    3.31   0
 -11   1 -11    1.13    2.11   0
  11  -1  11   -0.86    2.45   0
 -12   1 -11    9.64    3.23   0
  12   1  11   12.24    2.39   0
 -12  -1 -11   13.80    3.07   0
  12  -1  11    8.81    3.61   0
 -13  -1 -11   11.13    3.16   0
  13  -1  11   14.35    2.64   0
  13   1  11   15.95    3.39   0
 -13   1 -11   10.64    2.32   0
  14  -1  11    3.16    3.71   0
 -14  -1 -11    3.64    2.15   0
  14   1  11    6.04    2.16   0
 -14   1 -11    4.18    3.23   0
  15  -1  11    2.34    3.50   0
 -15  -1 -11    1.20    2.24   0
  15   1  11    6.02    3.16   0
 -15   1 -11   -0.56    3.21   0
  16  -1  11   -1.42    3.78   0
 -16  -1 -11    1.07    2.34   0
  16   1  11   -1.22    3.51   0
 -16   1 -11   -0.73    3.37   0
  17  -1  11    0.42    3.55   0
  17   1  11   -1.48    2.58   0
 -17  -1 -11   -0.37    2.43   0
 -17   1 -11    1.12    3.29   0
  18  -1  11    1.22    3.88   0
  18   1  11    6.60    2.59   0
 -18   1 -11    1.97    3.53   0
 -18  -1 -11    1.82    2.40   0
  19  -1  11    1.18    4.05   0
 -19   1 -11    1.05    3.79   0
  19   1  11    1.20    3.75   0
 -19  -1 -11    0.80    2.48   0
  20  -1  11   -0.42    4.43   0
  20   1  11    1.92    2.78   0
 -20  -1 -11    0.65    2.59   0
 -21  -1 -11    1.24    2.92   0
  26   2 -11   -0.43    2.69   0
  26  -2 -11   -2.04    4.33   0
  26  -2 -11    3.36    4.02   0
  26   2 -11    1.34    3.78   0
  25   2 -11   -1.10    3.78   0
  25  -2 -11    1.17    2.93   0
  25   2 -11    3.45    3.69   0
  25  -2 -11    1.46    3.78   0
  24   2 -11   -2.33    2.70   0
  24  -2 -11    6.33    3.96   0
  24  -2 -11   -1.21    3.64   0
  24   2 -11    0.53    3.42   0
  23   2 -11   -3.88    3.59   0
  23  -2 -11   -1.76    3.91   0
  23  -2 -11    2.48    2.45   0
  23   2 -11    3.06    3.42   0
  22   2 -11    3.70    2.48   0
  22  -2 -11    2.46    3.71   0
  22   2 -11    1.10    3.39   0
  21   2 -11   -0.01    3.12   0
  21  -2 -11    1.68    3.59   0
  21   2 -11   -1.04    2.98   0
  20   2 -11   -2.26    3.16   0
  20  -2 -11   -3.01    2.43   0
  20   2 -11    2.88    3.03   0
  19   2 -11   -0.72    3.15   0
  19  -2 -11    0.58    3.75   0
  19   2 -11    4.04    2.94   0
  18  -2 -11    2.36    2.38   0
  18   2 -11    8.27    3.15   0
  18   2 -11    9.47    2.98   0
 -18   2  11    7.22    2.19   0
 -17   2  11    8.28    3.01   0
  17  -2 -11   10.45    2.54   0
  17   2 -11    9.34    3.14   0
  17   2 -11    9.44    3.07   0
  16  -2 -11    3.09    2.40   0
  16   2 -11   -0.85    2.12   0
 -16   2  11    4.10    2.87   0
  15  -2 -11    4.38    2.49   0
  15   2 -11    0.03    3.01   0
 -15   2  11    1.46    1.97   0
 -14   2  11   10.66    2.27   0
  14  -2 -11   16.01    3.49   0
  14   2 -11    8.18    2.20   0
  13  -2 -11   27.86    2.66   0
  13   2 -11   24.44    3.23   0
 -13   2  11   25.18    3.23   0
  12  -2 -11    5.04    3.40   0
  12   2 -11    6.05    3.10   0
 -12   2  11   -0.50    3.13   0
  11  -2 -11   -1.72    3.38   0
  11   2 -11    0.09    2.27   0
 -11   2  11    1.47    3.08   0
  10   2 -11   17.88    2.36   0
 -10   2  11   17.12    3.22   0
 -10  -2  11   18.62    2.05   0
  10  -2 -11   15.85    3.41   0
  -9  -2  11   19.22    2.01   0
   9   2 -11   14.86    2.25   0
   9  -2 -11   26.04    2.69   0
  -9   2  11   18.28    2.51   0
  -8   2  11    1.33    2.29   0
   8   2 -11   -1.58    3.14   0
   8  -2 -11   -0.35    2.43   0
  -8  -2  11    2.56    2.57   0
   7  -2 -11    0.47    2.32   0
  -7  -2  11   -0.96    1.91   0
  -7   2  11    4.52    2.24   0
   7   2 -11   -0.08    2.30   0
  -6   2  11    5.63    3.41   0
   6   2 -11   10.89    3.21   0
   6  -2 -11    3.81    3.38   0
  -6  -2  11    1.61    1.88   0
  -5   2  11    4.44    3.42   0
   5   2 -11    2.85    3.22   0
  -5  -2  11    0.39    2.90   0
   5  -2 -11    1.60    3.34   0
  -4  -2  11    0.35    2.20   0
  -4   2  11    2.04    2.45   0
   4   2 -11    6.18    3.52   0
   4  -2 -11    0.66    3.32   0
  -3  -2  11    3.86    3.09   0
  -3   2  11   -0.00    2.49   0
   3   2 -11    0.47    3.43   0
   3  -2 -11    1.35    3.33   0
  -2   2  11    2.18    3.55   0
   2   2 -11    0.27    3.51   0
   2  -2 -11    1.00    3.35   0
  -2  -2  11   -0.05    2.98   0
   1   2 -11    1.14    2.59   0
   1  -2 -11    0.80    2.19   0
  -1  -2  11   -0.09    2.23   0
  -1   2  11    0.92    3.47   0
   0   2  11    1.62    3.40   0
   0   2 -11    5.93    2.43   0
   0  -2  11    2.49    3.22   0
   0  -2 -11    3.87    2.33   0
   1  -2  11    4.35    3.27   0
  -1  -2 -11    2.89    2.98   0
  -1   2 -11   -0.87    3.52   0
   1   2  11    7.38    2.43   0
   2  -2  11    1.80    3.10   0
  -2  -2 -11   -0.31    2.12   0
  -2   2 -11    0.32    2.39   0
   2   2  11    5.34    3.38   0
   3  -2  11    3.10    3.20   0
  -3  -2 -11    3.50    2.07   0
  -3   2 -11    1.19    2.17   0
   3   2  11    2.12    3.30   0
  -4  -2 -11    3.29    3.02   0
  -4   2 -11    1.75    3.36   0
   4   2  11   -4.44    3.46   0
   4  -2  11    1.69    2.34   0
  -5  -2 -11    3.65    2.89   0
  -5   2 -11    4.46    2.19   0
   5   2  11   12.61    3.24   0
   5  -2  11    2.74    3.37   0
  -6  -2 -11    2.95    2.12   0
  -6   2 -11    1.00    3.18   0
   6   2  11    2.20    2.15   0
   6  -2  11    4.78    3.49   0
   7  -2  11   24.78    3.71   0
  -7  -2 -11   24.50    2.24   0
  -7   2 -11   20.83    3.36   0
   7   2  11   23.22    3.40   0
  -8  -2 -11    7.83    1.90   0
  -8   2 -11    6.25    2.96   0
   8  -2  11    5.87    3.35   0
[truncated: 280,374 more chars]
