# Supplementary material for: Crystal structure and Hirshfeld surface analysis of 4-(naphthalen-2-yl)-N-[(Z)-4-propoxybenzyl­idene]-1,3-thia­zol-2-amine
Source: Acta Crystallogr E Crystallogr Commun. 2020 May 29;76(Pt 6):920–3. doi: 10.1107/S2056989020006611 (PMC7273988; doi:10.1107/S2056989020006611)
Supplement: Supplementary file 2 [file e-76-00920-Isup2.hkl]

data_I                                                                          
_shelx_title ' shelxt_a.res in P2(1)/c'                                         
_shelx_refln_list_code          4                                               
_shelx_F_calc_maximum      325.79                                               
_exptl_crystal_F_000       784.00                                               
_reflns_d_resolution_high  0.8108                                               
                                                                                
loop_                                                                           
 _space_group_symop_operation_xyz                                               
 'x, y, z'                                                                      
 '-x, y+1/2, -z+1/2'                                                            
 '-x, -y, -z'                                                                   
 'x, -y-1/2, z-1/2'                                                             
                                                                                
_cell_length_a    19.1636                                                       
_cell_length_b     6.0482                                                       
_cell_length_c    17.0230                                                       
_cell_angle_alpha  90.000                                                       
_cell_angle_beta  104.370                                                       
_cell_angle_gamma  90.000                                                       
                                                                                
_shelx_F_squared_multiplier     1.000                                           
                                                                                
loop_                                                                           
 _refln_index_h                                                                 
 _refln_index_k                                                                 
 _refln_index_l                                                                 
 _refln_F_squared_calc                                                          
 _refln_F_squared_meas                                                          
 _refln_F_squared_sigma                                                         
 _refln_observed_status                                                         
   2   0   0       6804.53       7333.64       112.22 o                         
   3   0   0        221.03        201.12        39.45 o                         
   4   0   0        605.81        584.79        41.40 o                         
   5   0   0       5129.33       5116.89       151.23 o                         
   6   0   0      18174.86      17696.57       199.24 o                         
   7   0   0       2150.50       2041.43        51.33 o                         
   8   0   0        185.66        216.10        26.07 o                         
   9   0   0        660.78        653.69        37.78 o                         
  10   0   0        143.79        125.06        22.00 o                         
  11   0   0        275.02        261.62        31.57 o                         
  12   0   0        442.40        404.50        25.05 o                         
  13   0   0        150.94        130.56        30.45 o                         
  14   0   0        154.69        176.38        22.20 o                         
  15   0   0        125.05        119.76        29.33 o                         
  16   0   0        156.42        197.48        22.10 o                         
  17   0   0        143.82        130.36        15.51 o                         
  18   0   0         30.30         74.79        19.87 o                         
  19   0   0         39.18         27.81        21.64 o                         
  20   0   0          2.95          3.30        15.81 o                         
  21   0   0          0.05        -18.32        22.64 o                         
  22   0   0          1.40         -8.17        24.05 o                         
   1   1   0         65.95         86.79        25.77 o                         
   2   1   0       3951.25       3892.73        50.35 o                         
   3   1   0      24843.27      24904.42       347.89 o                         
   4   1   0       5089.05       5129.67        79.80 o                         
   5   1   0       3782.28       3673.50        48.33 o                         
   6   1   0          1.37         11.21        16.98 o                         
   7   1   0        509.21        508.95        20.29 o                         
   8   1   0          0.39         -3.40        14.93 o                         
   9   1   0        902.20        904.48        18.75 o                         
  10   1   0         45.99         59.80        12.22 o                         
  11   1   0        121.53        109.28        15.00 o                         
  12   1   0        107.60        110.52        17.36 o                         
  13   1   0         21.08         33.15        16.76 o                         
  14   1   0         40.69         55.49        14.46 o                         
  15   1   0         78.50         81.32        14.80 o                         
  16   1   0          6.64          6.92        17.06 o                         
  17   1   0          7.16         21.06        15.12 o                         
  18   1   0          5.08         22.15        13.79 o                         
  19   1   0         21.85         25.38        17.82 o                         
  20   1   0         45.62         37.20        12.98 o                         
  21   1   0         46.89         53.73        15.17 o                         
  22   1   0         26.34         24.65        15.21 o                         
   0   2   0        121.82        105.56        27.82 o                         
   1   2   0        719.24        697.77        20.55 o                         
   2   2   0       2257.58       2148.03        36.22 o                         
   3   2   0          2.59          4.34        17.41 o                         
   4   2   0         58.04         51.40        18.16 o                         
   5   2   0        344.17        329.81        18.97 o                         
   6   2   0        114.39        110.94        15.67 o                         
   7   2   0        208.50        198.68        14.89 o                         
   8   2   0       1559.31       1515.27        32.97 o                         
   9   2   0         16.00         16.72        13.01 o                         
  10   2   0         53.62         53.52        14.76 o                         
  11   2   0        154.35        169.73        14.22 o                         
  12   2   0          0.23          4.45        11.73 o                         
  13   2   0         57.05         77.06        13.28 o                         
  14   2   0          1.64          5.46        18.05 o                         
  15   2   0        169.87        176.72        17.85 o                         
  16   2   0        142.42        169.34        18.08 o                         
  17   2   0          4.82         11.33        17.26 o                         
  18   2   0         83.66         87.91        19.78 o                         
  19   2   0         72.99         64.88        16.34 o                         
  20   2   0         10.68         26.11        16.54 o                         
  21   2   0        199.58        202.33        20.31 o                         
  22   2   0         21.49         26.80        17.53 o                         
   1   3   0       1570.94       1576.70        22.51 o                         
   2   3   0        136.76        138.96        14.71 o                         
   3   3   0        962.63        995.91        20.50 o                         
   4   3   0         23.29         25.69        17.02 o                         
   5   3   0        229.09        229.53        16.33 o                         
   6   3   0         63.85         61.82        17.37 o                         
   7   3   0         39.63         47.67        13.76 o                         
   8   3   0          0.01         -7.13        16.50 o                         
   9   3   0          1.36         -5.11        14.55 o                         
  10   3   0          7.64          1.07        14.26 o                         
  11   3   0          7.87         15.14        18.50 o                         
  12   3   0         31.23         32.36        20.47 o                         
  13   3   0        299.85        289.16        18.12 o                         
  14   3   0         74.93         83.90        14.10 o                         
  15   3   0        167.59        186.67        23.28 o                         
  16   3   0         25.89         46.59        21.71 o                         
  17   3   0        148.03        137.31        18.90 o                         
  18   3   0         85.42         76.19        19.53 o                         
  19   3   0         29.33         24.85        19.25 o                         
  20   3   0          2.12          7.02        18.88 o                         
   0   4   0       1958.34       1907.24        30.70 o                         
   1   4   0        475.92        456.77        13.88 o                         
   2   4   0          0.71          2.42        14.71 o                         
   3   4   0        567.68        584.35        19.86 o                         
   4   4   0        399.21        408.19        17.19 o                         
   5   4   0         20.49         25.87        14.86 o                         
   6   4   0       1530.67       1477.70        22.43 o                         
   7   4   0        319.48        320.09        18.08 o                         
   8   4   0          0.56          5.23        13.21 o                         
   9   4   0        887.07        826.35        18.04 o                         
  10   4   0          1.04         21.29        16.82 o                         
  11   4   0        358.08        376.73        22.71 o                         
  12   4   0          7.48         11.05        20.42 o                         
  13   4   0         98.85         95.68        16.09 o                         
  14   4   0          6.22         50.61        28.92 o                         
  15   4   0         35.28         28.72        22.30 o                         
  16   4   0          0.19         -9.98        31.06 o                         
  17   4   0          8.12         46.34        29.74 o                         
  18   4   0          0.32         -3.56        22.81 o                         
  19   4   0          1.05          1.43        23.02 o                         
   1   5   0         23.28         12.67        11.24 o                         
   2   5   0         34.37         52.40        11.76 o                         
   3   5   0        197.80        211.78        14.76 o                         
   4   5   0         63.99         70.92        13.69 o                         
   5   5   0         30.50         32.65        13.46 o                         
   6   5   0          0.76         -1.18        15.26 o                         
   7   5   0         26.22         27.04        14.86 o                         
   8   5   0         96.09        100.54        15.09 o                         
   9   5   0        138.23        131.18        15.30 o                         
  10   5   0          4.79          0.32        16.63 o                         
  11   5   0          0.54          3.78        16.99 o                         
  12   5   0         78.20        107.94        21.03 o                         
  13   5   0          0.01         -3.46        29.94 o                         
  14   5   0         28.96         38.70        30.25 o                         
  15   5   0          7.87         39.31        22.30 o                         
  16   5   0          1.81        -27.09        32.59 o                         
   0   6   0          4.99         17.12        26.38 o                         
   1   6   0          2.62          9.68        13.83 o                         
   2   6   0          4.79         27.52        12.39 o                         
   3   6   0         27.80         25.77        11.28 o                         
   4   6   0         13.51         32.78        15.38 o                         
   5   6   0         59.03         89.97        18.52 o                         
   6   6   0         12.32         12.05        15.64 o                         
   7   6   0         40.54         45.81        21.82 o                         
   8   6   0          6.06         29.29        21.04 o                         
   9   6   0         75.33         72.92        18.94 o                         
  10   6   0          4.55         24.74        17.69 o                         
  11   6   0         32.92         37.58        21.08 o                         
  12   6   0         10.17        -16.09        22.61 o                         
  13   6   0         15.28         21.49        24.44 o                         
   1   7   0          8.17         30.35        19.46 o                         
   2   7   0          0.04          3.37        20.08 o                         
   3   7   0          3.63         -7.25        26.32 o                         
   4   7   0         22.86          3.18        19.73 o                         
   5   7   0          2.22         29.29        24.17 o                         
   6   7   0         58.06         50.99        18.32 o                         
   7   7   0          3.79         20.24        20.28 o                         
 -22   1   1         49.97         56.98        15.03 o                         
 -21   1   1          4.31         22.20        13.20 o                         
 -20   1   1         43.17         64.88        14.18 o                         
 -19   1   1         12.72         54.24        11.93 o                         
 -18   1   1          2.76         36.76        15.22 o                         
 -17   1   1          6.52         29.07        14.80 o                         
 -16   1   1          1.56          7.51        14.02 o                         
 -15   1   1          6.02          7.16        12.32 o                         
 -14   1   1          3.22         18.60        15.99 o                         
 -13   1   1         20.17         32.93        13.32 o                         
 -12   1   1         99.87         97.08        15.31 o                         
 -11   1   1        275.32        253.50        15.98 o                         
 -10   1   1        167.97        166.26        17.19 o                         
  -9   1   1        957.32        910.19        30.17 o                         
  -8   1   1         25.10         25.87        17.41 o                         
  -7   1   1       1089.65       1125.36        29.57 o                         
  -6   1   1       7215.10       7212.77        85.08 o                         
  -5   1   1       4642.82       4737.41        40.76 o                         
  -4   1   1       2677.11       2544.04        36.46 o                         
  -3   1   1       7934.87       8207.30        57.42 o                         
  -2   1   1       8217.80       8556.87        62.67 o                         
  -1   1   1        137.69        121.71        28.21 o                         
   0   1   1         28.54         29.07        30.99 o                         
   1   1   1        511.81        499.36        39.70 o                         
   2   1   1      21924.94      21564.23       526.19 o                         
   3   1   1        246.55        249.92        32.81 o                         
   4   1   1          7.88         13.44        22.00 o                         
   5   1   1         28.04         43.11        18.59 o                         
   6   1   1        167.02        162.07        19.01 o                         
   7   1   1        243.74        222.21        16.29 o                         
   8   1   1        938.26        992.24        23.51 o                         
   9   1   1        746.01        775.17        18.64 o                         
  10   1   1         13.17          9.63        16.76 o                         
  11   1   1        779.05        785.66        22.16 o                         
  12   1   1         15.29         27.02        12.82 o                         
  13   1   1        164.64        162.02        15.05 o                         
  14   1   1         26.96         32.72        14.52 o                         
  15   1   1          0.58          5.93        14.55 o                         
  16   1   1          6.43         22.65        14.65 o                         
  17   1   1          1.52          9.42        17.29 o                         
  18   1   1         49.82         40.28        15.34 o                         
  19   1   1         21.72         32.27        15.95 o                         
  20   1   1         10.86         29.87        15.23 o                         
  21   1   1         28.65         23.25        14.64 o                         
  22   1   1          0.72          7.50        14.02 o                         
 -22   2   1          0.00          6.29        13.23 o                         
 -21   2   1         19.16         26.92        16.71 o                         
 -20   2   1         46.69         56.35        15.12 o                         
 -19   2   1          0.68          5.56        15.45 o                         
 -18   2   1         11.24         14.08        18.57 o                         
 -17   2   1          3.84          8.25        16.91 o                         
 -16   2   1         60.07         81.25        17.76 o                         
 -15   2   1         10.68         13.81        14.17 o                         
 -14   2   1         16.65         19.30        16.24 o                         
 -13   2   1          0.04          1.01        15.17 o                         
 -12   2   1        218.46        214.61        16.15 o                         
 -11   2   1        125.30        103.10        15.44 o                         
 -10   2   1        308.59        325.31        14.10 o                         
  -9   2   1        132.71        105.36        19.76 o                         
  -8   2   1        238.33        226.21        15.74 o                         
  -7   2   1       1361.87       1355.77        21.75 o                         
  -6   2   1       1182.77       1165.83        30.84 o                         
  -5   2   1          1.36          7.53        14.98 o                         
  -4   2   1       1310.06       1374.60        29.04 o                         
  -3   2   1       2800.94       2877.54        29.47 o                         
  -2   2   1       1321.65       1257.16        22.99 o                         
  -1   2   1         78.00         87.78        19.31 o                         
   0   2   1         27.76         29.62        15.89 o                         
   1   2   1        407.51        410.60        18.98 o                         
   2   2   1          4.18         20.96        20.78 o                         
   3   2   1         44.92         41.48        17.48 o                         
   4   2   1        129.26        156.99        25.02 o                         
   5   2   1         63.08         67.70        17.21 o                         
   6   2   1        111.55         96.26        19.10 o                         
   7   2   1         80.04         99.35        18.03 o                         
   8   2   1         86.26        101.24        14.72 o                         
   9   2   1          2.50         -1.50        13.08 o                         
  10   2   1         84.03         95.43        13.00 o                         
  11   2   1        139.62        141.91        14.44 o                         
  12   2   1         31.46         36.65        12.28 o                         
  13   2   1         46.46         65.97        13.14 o                         
  14   2   1        138.35        143.22        12.31 o                         
  15   2   1         53.77         44.65        13.42 o                         
  16   2   1         45.64         65.57        18.84 o                         
  17   2   1         15.26         23.75        18.93 o                         
  18   2   1         30.02         28.28        18.06 o                         
  19   2   1        190.54        183.52        19.43 o                         
  20   2   1         76.34         67.36        20.30 o                         
  21   2   1          5.78         -9.38        17.16 o                         
 -21   3   1          6.86         27.03        19.11 o                         
 -20   3   1          0.21        -18.16        18.24 o                         
 -19   3   1         20.63         14.74        21.66 o                         
 -18   3   1          3.10         -3.15        20.63 o                         
 -17   3   1         56.08         72.85        20.80 o                         
 -16   3   1         75.96         73.46        20.79 o                         
 -15   3   1         23.44         48.87        16.91 o                         
 -14   3   1         18.18          6.02        16.60 o                         
 -13   3   1        298.03        316.29        18.42 o                         
 -12   3   1         49.87         47.37        20.64 o                         
 -11   3   1        224.71        224.98        15.13 o                         
 -10   3   1         19.57         29.75        15.95 o                         
  -9   3   1         41.02         27.37        14.87 o                         
  -8   3   1          3.63          5.47        12.53 o                         
  -7   3   1        159.17        142.51        13.62 o                         
  -6   3   1        158.93        155.55        13.50 o                         
  -5   3   1          0.10         23.39        14.01 o                         
  -4   3   1        498.90        436.08        18.10 o                         
  -3   3   1         83.63         95.37        14.80 o                         
  -2   3   1       1595.78       1529.26        21.85 o                         
  -1   3   1         25.71         37.64        12.61 o                         
   0   3   1       4088.99       4164.91        30.96 o                         
   1   3   1        473.33        528.39        18.96 o                         
   2   3   1       1592.21       1565.01        21.83 o                         
   3   3   1        477.99        464.55        19.14 o                         
   4   3   1        102.19        121.67        17.35 o                         
   5   3   1       1123.00       1129.86        22.60 o                         
   6   3   1        294.64        314.71        26.58 o                         
   7   3   1        237.80        230.06        18.57 o                         
   8   3   1         48.70         38.84        14.39 o                         
   9   3   1        139.37        137.62        21.13 o                         
  10   3   1         26.43         30.31        19.30 o                         
  11   3   1         16.55         15.46        15.16 o                         
  12   3   1         24.90         27.77        16.69 o                         
  13   3   1         50.67         71.37        17.46 o                         
  14   3   1         93.77        107.74        17.05 o                         
  15   3   1        176.74        221.72        35.08 o                         
  16   3   1         36.52          8.86        19.96 o                         
  17   3   1          0.30         14.16        30.14 o                         
  18   3   1          0.03         54.48        31.47 o                         
  19   3   1         21.29          1.43        32.18 o                         
  20   3   1          7.13          4.89        32.38 o                         
 -19   4   1          2.83        -14.56        23.02 o                         
 -18   4   1          5.77        -12.83        21.90 o                         
 -17   4   1          8.11         31.16        21.28 o                         
 -16   4   1          7.98         -4.68        30.14 o                         
 -15   4   1          0.34         21.49        21.39 o                         
 -14   4   1          0.60         -4.48        20.77 o                         
 -13   4   1         24.99         22.00        27.60 o                         
 -12   4   1          5.42          7.94        29.53 o                         
 -11   4   1         79.35         74.94        27.80 o                         
 -10   4   1        597.43        594.04        17.42 o                         
  -9   4   1         18.02         28.02        12.58 o                         
  -8   4   1        144.96        137.53        12.75 o                         
  -7   4   1        678.61        670.53        16.78 o                         
  -6   4   1        107.83        116.30        13.77 o                         
  -5   4   1        948.37        964.91        19.91 o                         
  -4   4   1          1.87          6.95        13.75 o                         
  -3   4   1        422.27        402.43        16.80 o                         
  -2   4   1         32.21         36.29        14.99 o                         
  -1   4   1        218.40        223.57        12.48 o                         
   0   4   1        442.98        465.69        16.65 o                         
   1   4   1        399.42        428.86        16.42 o                         
   2   4   1        316.29        291.74        14.10 o                         
   3   4   1         24.52         24.06        12.24 o                         
   4   4   1         20.34         23.98        15.46 o                         
   5   4   1        373.48        360.02        17.55 o                         
   6   4   1         21.48         39.47        14.70 o                         
   7   4   1         11.32         25.91        19.86 o                         
   8   4   1          0.34         19.67        13.77 o                         
   9   4   1         31.70         34.19        41.55 o                         
  10   4   1          4.16          5.23        20.19 o                         
  11   4   1        116.77        128.54        17.80 o                         
  12   4   1        109.50        116.51        20.05 o                         
  13   4   1          1.04         -1.23        34.42 o                         
  14   4   1         30.34         37.17        17.59 o                         
  15   4   1         19.45         15.67        31.52 o                         
  16   4   1          4.02        -16.09        21.39 o                         
  17   4   1          0.11        -15.48        30.65 o                         
  18   4   1          6.75        -13.95        23.73 o                         
  19   4   1          0.01         -3.87        22.10 o                         
 -17   5   1          0.40        -22.30        22.30 o                         
 -16   5   1          8.72         20.27        31.88 o                         
 -15   5   1         68.81         93.08        22.61 o                         
 -14   5   1         12.80         10.90        30.14 o                         
 -13   5   1          0.18         -0.20        29.33 o                         
 -12   5   1          3.80          3.26        21.49 o                         
 -11   5   1          0.87          6.52        20.57 o                         
 -10   5   1          0.01        -13.04        19.45 o                         
  -9   5   1        363.01        372.07        20.50 o                         
  -8   5   1         11.06         17.03        12.68 o                         
  -7   5   1         47.51         42.30        16.23 o                         
  -6   5   1          4.05         -1.35        13.22 o                         
  -5   5   1          5.01         10.90        12.13 o                         
  -4   5   1         21.50         30.11        13.01 o                         
  -3   5   1          1.90         -3.05        13.36 o                         
  -2   5   1         20.39         24.71        13.53 o                         
  -1   5   1         11.49          9.53        14.08 o                         
   0   5   1         31.46         27.03        12.20 o                         
   1   5   1          7.77         12.30        14.33 o                         
   2   5   1         71.99         69.02        12.32 o                         
   3   5   1         73.72         76.54        14.10 o                         
   4   5   1         49.07         68.75        16.29 o                         
   5   5   1          5.17         -5.67        17.88 o                         
   6   5   1         27.41         57.87        16.36 o                         
   7   5   1          0.06         -0.30        20.05 o                         
   8   5   1        306.69        281.75        18.18 o                         
   9   5   1         12.30         30.10        14.21 o                         
  10   5   1          4.44         13.03        14.09 o                         
  11   5   1          8.85        -11.25        16.54 o                         
  12   5   1          1.45        -19.76        20.80 o                         
  13   5   1          0.86         19.15        23.68 o                         
  14   5   1          4.86         25.49        17.22 o                         
  15   5   1          4.86         41.45        22.40 o                         
  16   5   1         13.47          9.06        32.38 o                         
 -13   6   1          0.01         19.25        31.57 o                         
 -12   6   1         16.58        -22.40        31.26 o                         
 -11   6   1          0.99         35.54        30.65 o                         
 -10   6   1         14.63          7.33        32.08 o                         
  -9   6   1         10.28         35.64        20.98 o                         
  -8   6   1         22.51         32.43        25.24 o                         
  -7   6   1          0.98         26.46        24.02 o                         
  -6   6   1         13.13         28.91        19.72 o                         
  -5   6   1         24.58         40.85        18.64 o                         
  -4   6   1          1.20          3.70        15.07 o                         
  -3   6   1          0.52         13.32        15.52 o                         
  -2   6   1         48.55         67.27        18.02 o                         
  -1   6   1          5.07          4.12        15.71 o                         
   0   6   1         16.79         21.85        14.80 o                         
   1   6   1          1.79         19.14        17.64 o                         
   2   6   1         21.63         36.44        15.09 o                         
   3   6   1         17.34         19.84        13.72 o                         
   4   6   1          0.01          6.98        15.09 o                         
   5   6   1         40.19         49.35        15.80 o                         
   6   6   1         30.16         30.20        17.11 o                         
   7   6   1          7.45         20.42        20.83 o                         
   8   6   1         20.76         34.87        17.01 o                         
   9   6   1          2.46        -11.07        16.48 o                         
  10   6   1          0.26          5.24        17.18 o                         
  11   6   1         22.09          7.10        16.24 o                         
  12   6   1          0.14         15.78        15.96 o                         
  13   6   1         41.44         46.40        18.75 o                         
  -8   7   1          6.90         -4.19        26.22 o                         
  -7   7   1         14.13         15.30        27.27 o                         
  -6   7   1         13.70         25.27        26.82 o                         
  -5   7   1          0.85         15.79        23.84 o                         
  -4   7   1         55.59         52.85        24.62 o                         
  -3   7   1          2.26          5.21        16.90 o                         
  -2   7   1         25.10         25.05        16.54 o                         
  -1   7   1         22.69         24.22        15.09 o                         
   0   7   1         21.73         25.31        17.06 o                         
   1   7   1         10.07         30.19        16.25 o                         
   2   7   1          4.14          4.04        16.34 o                         
   3   7   1          7.71         13.28        16.63 o                         
   4   7   1          1.49         16.46        17.89 o                         
   5   7   1          2.03         10.46        15.66 o                         
   6   7   1         16.13         18.18        15.41 o                         
   7   7   1          9.77         37.66        24.76 o                         
 -23   0   2          7.50          2.79        19.25 o                         
 -22   0   2          5.59         29.75        22.35 o                         
 -21   0   2          1.34         12.66        22.02 o                         
 -20   0   2          0.04         11.10        17.58 o                         
 -19   0   2         39.53         48.85        21.82 o                         
 -18   0   2         14.77         39.80        20.16 o                         
 -17   0   2        325.22        327.19        19.20 o                         
 -16   0   2         20.68          7.85        19.76 o                         
 -15   0   2        139.40        159.53        21.20 o                         
 -14   0   2        134.45        164.53        17.65 o                         
 -13   0   2        974.87        955.05        20.98 o                         
 -12   0   2       1868.02       1850.28        29.31 o                         
 -11   0   2        427.13        461.07        20.40 o                         
 -10   0   2        382.03        376.17        20.89 o                         
  -9   0   2        275.28        276.75        24.27 o                         
  -8   0   2        189.70        192.74        17.46 o                         
  -7   0   2         22.73         35.44        25.36 o                         
  -6   0   2       7447.16       7079.62        80.04 o                         
  -5   0   2     106138.30     101837.12       311.42 o                         
  -4   0   2       7745.97       7725.60        69.49 o                         
  -3   0   2       3282.76       3651.22        60.53 o                         
  -2   0   2       1792.99       1871.04        64.72 o                         
  -1   0   2       5270.51       5658.52       126.63 o                         
   0   0   2        512.22        565.69        50.96 o                         
   1   0   2       4102.89       4376.24        75.35 o                         
   2   0   2       3335.49       3260.31        76.89 o                         
   3   0   2          9.28         14.61        32.66 o                         
   4   0   2         47.48         47.39        27.51 o                         
   5   0   2       1411.87       1287.90        60.39 o                         
   6   0   2         56.89         63.54        25.02 o                         
   7   0   2          6.24         25.42        24.14 o                         
   8   0   2        151.39        152.91        20.18 o                         
   9   0   2        176.26        153.11        23.58 o                         
  10   0   2        787.82        783.64        26.42 o                         
  11   0   2         56.85         67.15        20.59 o                         
  12   0   2        576.54        546.54        20.47 o                         
  13   0   2        205.95        195.13        23.07 o                         
  14   0   2        461.60        447.78        24.34 o                         
  15   0   2        512.81        544.63        25.87 o                         
  16   0   2          5.01         24.24        19.76 o                         
  17   0   2          7.19         41.45        22.71 o                         
  18   0   2         22.06         23.83        22.00 o                         
  19   0   2          0.05         -5.80        30.96 o                         
  20   0   2        109.41         94.88        18.96 o                         
  21   0   2         16.02         14.78        15.81 o                         
  22   0   2          0.15         29.38        24.56 o                         
 -23   1   2          2.76         13.14        14.55 o                         
 -22   1   2          0.13          5.58        13.12 o                         
 -21   1   2          0.30          4.90        13.97 o                         
 -20   1   2         24.36         45.56        15.34 o                         
 -19   1   2          5.23         14.80        11.30 o                         
 -18   1   2          0.09         -7.44        11.53 o                         
 -17   1   2          0.38         21.23        13.05 o                         
 -16   1   2         56.87         55.71        14.61 o                         
 -15   1   2          0.55          2.24        12.60 o                         
 -14   1   2         86.30         82.94        16.98 o                         
 -13   1   2          0.12          6.78        16.55 o                         
 -12   1   2        105.65        111.99        13.60 o                         
 -11   1   2         54.38         53.72        12.62 o                         
 -10   1   2       3486.72       3478.93       167.47 o                         
  -9   1   2        969.85        929.64        29.53 o                         
  -8   1   2       3961.21       3902.59       183.51 o                         
  -7   1   2         57.92         64.11        22.51 o                         
  -6   1   2       2874.87       2955.45        52.65 o                         
  -5   1   2      14867.26      15168.87       271.24 o                         
  -4   1   2       1782.70       1781.19        36.02 o                         
  -3   1   2       9999.17      10075.08        91.23 o                         
  -2   1   2      13430.09      13563.86       252.57 o                         
  -1   1   2       2744.36       2774.70        44.03 o                         
   0   1   2       1021.54       1055.41        30.58 o                         
   1   1   2        417.32        388.40        26.23 o                         
   2   1   2        833.15        818.38        36.12 o                         
   3   1   2        235.53        221.36        26.74 o                         
   4   1   2        182.18        188.58        19.84 o                         
   5   1   2        278.28        268.22        21.48 o                         
   6   1   2        144.46        150.70        16.68 o                         
   7   1   2       1023.89       1023.12        19.43 o                         
   8   1   2         56.86         64.90        16.49 o                         
   9   1   2         71.07         78.36        14.82 o                         
  10   1   2        312.49        315.74        15.37 o                         
  11   1   2        348.01        332.31        16.55 o                         
  12   1   2          0.48         11.85        14.93 o                         
  13   1   2          3.32         11.05        14.19 o                         
  14   1   2          1.17         -8.18        14.13 o                         
  15   1   2          5.70          3.92        13.34 o                         
  16   1   2         69.60         81.52        15.38 o                         
  17   1   2          6.05          2.64        14.44 o                         
  18   1   2         41.28         48.63        14.96 o                         
  19   1   2        124.14        108.15        16.70 o                         
  20   1   2         38.68         28.82        19.35 o                         
  21   1   2          1.52         10.17        19.46 o                         
  22   1   2         71.60         73.30        20.30 o                         
 -22   2   2         37.39         18.75        16.29 o                         
 -21   2   2         27.48         31.49        13.11 o                         
 -20   2   2         14.65         30.84        14.24 o                         
 -19   2   2          2.37         -6.70        13.54 o                         
 -18   2   2          2.35         27.27        12.03 o                         
 -17   2   2          9.05         17.38        16.96 o                         
 -16   2   2          8.49         -1.90        14.68 o                         
 -15   2   2        332.01        315.55        16.48 o                         
 -14   2   2        185.96        167.10        18.46 o                         
 -13   2   2        191.63        174.78        18.59 o                         
 -12   2   2        230.71        244.41        16.40 o                         
 -11   2   2        211.38        177.42        21.44 o                         
 -10   2   2        751.06        726.61        23.60 o                         
  -9   2   2       2256.39       2284.34        30.02 o                         
  -8   2   2        262.86        278.73        21.51 o                         
  -7   2   2        177.92        205.66        18.22 o                         
  -6   2   2       2389.40       2433.99        30.98 o                         
  -5   2   2        573.76        582.98        26.18 o                         
  -4   2   2       1678.22       1636.03        28.56 o                         
  -3   2   2          2.93         14.05        22.99 o                         
  -2   2   2         48.93         41.22        22.25 o                         
  -1   2   2       1319.88       1262.42        35.35 o                         
   0   2   2       1230.85       1207.92        26.24 o                         
   1   2   2        124.35        121.46        19.56 o                         
   2   2   2        475.62        489.63        20.02 o                         
   3   2   2        312.47        274.86        22.93 o                         
   4   2   2        168.21        166.16        18.13 o                         
   5   2   2        994.12        949.01        21.79 o                         
   6   2   2         42.48         41.39        17.43 o                         
   7   2   2        352.51        308.30        22.82 o                         
   8   2   2         34.51         38.20        14.98 o                         
   9   2   2        100.16         70.63        17.65 o                         
  10   2   2        462.55        433.93        16.85 o                         
  11   2   2          8.87         21.44        13.54 o                         
  12   2   2        161.07        194.56        16.32 o                         
  13   2   2         49.97         58.06        13.37 o                         
  14   2   2        168.61        183.49        15.86 o                         
  15   2   2          7.13         17.41        12.87 o                         
  16   2   2        823.12        824.55        22.04 o                         
  17   2   2          5.62          5.64        19.31 o                         
  18   2   2          7.09         16.14        18.93 o                         
  19   2   2        149.79        139.02        20.64 o                         
  20   2   2          0.50         -9.59        19.03 o                         
  21   2   2          8.46          4.75        19.42 o                         
 -21   3   2          0.46          1.43        15.96 o                         
 -20   3   2          3.68         -1.87        14.68 o                         
 -19   3   2          5.19         -5.78        20.03 o                         
 -18   3   2        140.02        153.64        17.60 o                         
 -17   3   2         43.16         46.05        16.28 o                         
 -16   3   2          5.08         15.41        15.76 o                         
 -15   3   2          3.68         25.12        15.92 o                         
 -14   3   2        126.69        131.78        16.63 o                         
 -13   3   2        150.10        151.26        16.82 o                         
 -12   3   2          8.44         26.25        18.60 o                         
 -11   3   2         75.51        101.95        29.18 o                         
 -10   3   2          9.11         13.29        15.36 o                         
  -9   3   2        376.52        369.57        20.79 o                         
  -8   3   2        472.26        451.79        18.73 o                         
  -7   3   2         28.17         35.96        16.94 o                         
  -6   3   2         13.15         26.51        14.20 o                         
  -5   3   2        373.90        366.43        15.53 o                         
  -4   3   2        447.24        450.60        17.82 o                         
  -3   3   2        510.16        533.52        17.10 o                         
  -2   3   2       1138.63       1247.34        19.77 o                         
  -1   3   2          0.03         15.53        19.50 o                         
   0   3   2         84.79        109.78        15.63 o                         
   1   3   2        666.12        696.38        20.63 o                         
   2   3   2         19.93         28.55        16.00 o                         
   3   3   2        519.37        515.14        17.43 o                         
   4   3   2        113.14        123.39        16.30 o                         
   5   3   2         66.55         53.58        21.08 o                         
   6   3   2         42.90         39.57        24.24 o                         
   7   3   2         81.43         91.73        27.95 o                         
   8   3   2         16.03         35.17        20.48 o                         
   9   3   2         10.11        -13.25        17.13 o                         
  10   3   2        253.15        259.76        22.56 o                         
  11   3   2         46.20         52.01        15.89 o                         
  12   3   2        325.57        303.86        18.38 o                         
  13   3   2        645.32        623.21        19.79 o                         
  14   3   2         11.74         21.21        16.84 o                         
  15   3   2         77.29         60.34        14.58 o                         
  16   3   2         21.53         34.89        20.09 o                         
  17   3   2         17.85         48.32        16.87 o                         
  18   3   2          0.06        -22.61        22.61 o                         
  19   3   2         51.43         29.02        22.71 o                         
  20   3   2          0.04        -11.41        34.22 o                         
 -19   4   2          6.08         24.85        21.39 o                         
 -18   4   2         33.93         61.92        22.30 o                         
 -17   4   2         16.42         20.98        20.98 o                         
 -16   4   2         26.74         65.48        21.18 o                         
 -15   4   2         13.44         50.41        29.53 o                         
 -14   4   2         81.66        130.15        20.37 o                         
 -13   4   2         48.56         48.04        19.00 o                         
 -12   4   2        173.19        205.91        23.07 o                         
 -11   4   2        141.41        141.90        23.00 o                         
 -10   4   2         19.61         25.37        15.84 o                         
  -9   4   2         13.73         20.13        14.65 o                         
  -8   4   2        122.88        120.20        20.13 o                         
  -7   4   2        376.91        390.77        18.55 o                         
  -6   4   2        797.53        793.91        22.78 o                         
  -5   4   2        192.32        184.14        12.92 o                         
  -4   4   2         66.86         75.14        12.55 o                         
  -3   4   2          4.16         14.32        12.28 o                         
  -2   4   2         25.16         33.88        13.11 o                         
  -1   4   2         61.81         65.42        18.06 o                         
   0   4   2        277.29        263.07        18.23 o                         
   1   4   2        981.64        956.67        21.96 o                         
   2   4   2         50.04         60.81        14.97 o                         
   3   4   2        246.93        247.59        16.37 o                         
   4   4   2         42.50         37.56        13.27 o                         
   5   4   2        101.51        103.49        15.24 o                         
   6   4   2         10.11         22.65        13.47 o                         
   7   4   2         94.33         95.53        16.02 o                         
   8   4   2         41.12         36.82        15.99 o                         
   9   4   2        925.37        934.00        21.32 o                         
  10   4   2         30.37         72.37        21.28 o                         
  11   4   2        285.87        259.76        26.02 o                         
  12   4   2         24.34         40.49        21.64 o                         
  13   4   2          2.51         23.49        16.15 o                         
  14   4   2         60.09         64.06        31.11 o                         
  15   4   2         52.95         57.10        38.24 o                         
  16   4   2          0.81        -13.00        17.06 o                         
  17   4   2          6.01          9.60        16.61 o                         
  18   4   2          0.84         -4.28        22.91 o                         
 -17   5   2          0.08         29.33        32.08 o                         
 -16   5   2         17.45         15.38        21.79 o                         
 -15   5   2          3.29         44.71        22.40 o                         
 -14   5   2          0.42        -24.14        30.35 o                         
 -13   5   2         44.20         20.88        30.65 o                         
 -12   5   2          9.10         12.93        21.08 o                         
 -11   5   2          0.81         -1.32        19.86 o                         
 -10   5   2         76.05         55.01        18.15 o                         
  -9   5   2        108.18         84.66        17.60 o                         
  -8   5   2         20.40         15.77        19.08 o                         
  -7   5   2          0.18         12.75        18.34 o                         
  -6   5   2         19.74         30.76        18.58 o                         
  -5   5   2         39.42         36.80        18.74 o                         
  -4   5   2          2.51         10.56        17.91 o                         
  -3   5   2        384.93        370.13        17.18 o                         
  -2   5   2         78.49         87.07        13.22 o                         
  -1   5   2         56.79         49.01        15.03 o                         
   0   5   2          6.70         11.71        17.34 o                         
   1   5   2        118.57        108.87        17.48 o                         
   2   5   2         13.43         -0.49        17.67 o                         
   3   5   2        441.91        446.65        19.36 o                         
   4   5   2        200.68        241.67        17.24 o                         
   5   5   2          0.48         -5.67        13.10 o                         
   6   5   2        324.80        328.14        16.03 o                         
   7   5   2        137.97        101.44        16.80 o                         
   8   5   2         80.77         76.99        17.44 o                         
   9   5   2         25.16         52.12        16.41 o                         
  10   5   2          0.79         -1.81        21.54 o                         
  11   5   2         23.92         19.59        20.21 o                         
  12   5   2          1.75         -8.13        17.37 o                         
  13   5   2          3.90         21.55        16.91 o                         
  14   5   2          3.89         10.58        21.28 o                         
  15   5   2          5.38          2.46        17.26 o                         
  16   5   2          3.88         17.33        51.89 o                         
 -13   6   2         37.83         39.21        31.57 o                         
 -12   6   2          7.23        -21.79        29.13 o                         
 -11   6   2         13.92          3.97        31.06 o                         
 -10   6   2         46.90         43.71        21.43 o                         
  -9   6   2          9.86         18.18        17.07 o                         
  -8   6   2         13.16         -5.87        18.97 o                         
  -7   6   2          4.24         28.43        19.42 o                         
  -6   6   2         15.44         27.21        15.89 o                         
  -5   6   2          1.64         23.82        17.71 o                         
  -4   6   2         45.12         44.38        18.16 o                         
  -3   6   2         15.55          6.89        14.78 o                         
  -2   6   2          1.84          1.72        18.33 o                         
  -1   6   2          7.15         13.88        13.48 o                         
   0   6   2          2.95          4.35        18.06 o                         
   1   6   2        122.77        116.91        16.56 o                         
   2   6   2         12.12          6.35        14.98 o                         
   3   6   2        140.90        138.08        13.32 o                         
   4   6   2          4.88          6.02        14.07 o                         
   5   6   2        113.97        134.37        17.75 o                         
   6   6   2         45.75         37.89        18.94 o                         
   7   6   2         37.63         68.42        22.51 o                         
   8   6   2          8.58         34.25        22.14 o                         
   9   6   2         15.43          7.05        22.25 o                         
  10   6   2         73.99        103.53        19.08 o                         
  11   6   2         16.20         46.50        17.89 o                         
  12   6   2          7.89         43.97        25.76 o                         
  -8   7   2         15.61         32.40        21.44 o                         
  -7   7   2          5.35         24.11        24.00 o                         
  -6   7   2         14.04         18.42        17.18 o                         
  -5   7   2          5.97         15.44        16.28 o                         
  -4   7   2          0.29          1.92        16.54 o                         
  -3   7   2         13.30         22.49        19.39 o                         
  -2   7   2          6.78         14.66        16.75 o                         
  -1   7   2          1.59         15.41        19.43 o                         
   0   7   2          3.75         -1.86        15.29 o                         
   1   7   2         25.75         21.80        14.69 o                         
   2   7   2         18.95         23.32        14.41 o                         
   3   7   2          5.59         18.19        15.01 o                         
   4   7   2         51.96         47.16        14.14 o                         
   5   7   2          4.68          9.82        19.27 o                         
   6   7   2          0.18          4.53        17.06 o                         
   7   7   2         22.89         31.30        17.68 o                         
 -23   1   3          0.59         27.84        14.74 o                         
 -22   1   3         13.19         10.67        14.91 o                         
 -21   1   3          0.00         13.28        15.56 o                         
 -20   1   3         18.12         26.69        13.52 o                         
 -19   1   3          2.38         12.36        15.36 o                         
 -18   1   3          0.77         10.76        13.30 o                         
 -17   1   3         13.75         21.62        11.91 o                         
 -16   1   3          3.70         17.36        11.79 o                         
 -15   1   3        215.45        224.71        13.29 o                         
 -14   1   3          5.18          2.83        12.92 o                         
 -13   1   3         46.86         67.10        12.95 o                         
 -12   1   3        173.67        166.92        13.88 o                         
 -11   1   3          4.40         10.39        13.36 o                         
 -10   1   3       3803.74       3587.03        34.16 o                         
  -9   1   3        335.22        364.08        15.46 o                         
  -8   1   3       1504.66       1468.64        22.00 o                         
  -7   1   3       4889.71       4873.72        31.93 o                         
  -6   1   3       2509.65       2415.83        35.30 o                         
  -5   1   3       2830.02       2823.63        46.81 o                         
  -4   1   3      25949.33      25345.21       316.95 o                         
  -3   1   3       3832.34       3833.82        54.40 o                         
  -2   1   3        751.75        736.52        26.90 o                         
  -1   1   3       1862.80       1837.42        31.18 o                         
   0   1   3       1151.77       1132.95        28.02 o                         
   1   1   3        954.09        922.43        29.09 o                         
   2   1   3       3079.28       2899.30        36.20 o                         
   3   1   3       2107.08       2084.90        32.10 o                         
   4   1   3         95.74        101.14        17.64 o                         
   5   1   3       1686.83       1614.03        23.84 o                         
   6   1   3       1444.37       1452.79        26.21 o                         
   7   1   3        621.43        563.42        20.12 o                         
   8   1   3        363.72        365.98        21.28 o                         
   9   1   3       1039.71       1007.61        19.59 o                         
  10   1   3         14.06          9.17        13.06 o                         
  11   1   3        618.56        584.49        20.80 o                         
  12   1   3        197.21        188.87        14.54 o                         
  13   1   3         23.45         32.58        17.41 o                         
  14   1   3        152.21        148.88        17.59 o                         
  15   1   3         67.03         85.86        15.18 o                         
  16   1   3        146.21        152.16        13.99 o                         
  17   1   3        138.27        138.59        18.08 o                         
  18   1   3        147.37        152.50        18.99 o                         
  19   1   3         24.60         34.97        16.51 o                         
  20   1   3         16.19         35.36        19.13 o                         
  21   1   3         37.87         50.56        21.64 o                         
 -22   2   3          0.04          3.33        14.42 o                         
 -21   2   3         17.89         16.46        14.41 o                         
 -20   2   3         29.75         34.03        15.11 o                         
 -19   2   3          7.73          1.72        11.91 o                         
 -18   2   3         15.45         26.46        11.71 o                         
 -17   2   3         23.59         17.18        13.26 o                         
 -16   2   3         72.61         68.19        13.38 o                         
 -15   2   3        156.50        161.01        13.26 o                         
 -14   2   3          2.72          9.46        12.80 o                         
 -13   2   3         87.84         92.25        17.93 o                         
 -12   2   3        511.19        500.12        38.85 o                         
 -11   2   3       1313.45       1307.66        34.17 o                         
 -10   2   3         69.46         55.64        19.07 o                         
  -9   2   3       1056.87       1081.18        22.47 o                         
  -8   2   3       1854.34       1955.52        26.75 o                         
  -7   2   3         15.84         29.30        20.83 o                         
  -6   2   3        350.55        370.17        18.70 o                         
  -5   2   3         80.11        101.38        18.82 o                         
  -4   2   3          4.13          4.94        22.49 o                         
  -3   2   3        444.21        457.85        24.08 o                         
  -2   2   3        574.99        565.99        18.64 o                         
  -1   2   3         52.37         49.63        15.80 o                         
   0   2   3        469.66        480.23        19.35 o                         
   1   2   3        214.02        169.00        16.26 o                         
   2   2   3         38.31         46.47        19.82 o                         
   3   2   3        211.18        211.15        18.54 o                         
   4   2   3        101.77        106.39        21.77 o                         
   5   2   3        335.03        357.58        20.13 o                         
   6   2   3        952.50        983.67        23.93 o                         
   7   2   3         26.94         35.38        17.03 o                         
   8   2   3       1123.46       1154.78        28.83 o                         
   9   2   3        787.16        829.12        19.30 o                         
  10   2   3         23.45         30.53        13.84 o                         
  11   2   3         50.92         61.77        16.14 o                         
  12   2   3          0.55          3.55        13.32 o                         
  13   2   3          0.28         10.26        13.62 o                         
  14   2   3        101.16         99.29        13.51 o                         
  15   2   3        160.94        187.21        16.20 o                         
  16   2   3          5.35         16.88        12.35 o                         
  17   2   3          6.41          5.44        14.31 o                         
  18   2   3         14.35         10.92        14.05 o                         
  19   2   3         11.84         24.00        20.00 o                         
  20   2   3          6.14         24.67        18.18 o                         
 -21   3   3         41.06         19.90        14.08 o                         
 -20   3   3         36.37         54.53        15.12 o                         
 -19   3   3         26.17         51.63        14.71 o                         
 -18   3   3         10.69          2.45        14.18 o                         
 -17   3   3          0.01         12.31        18.03 o                         
 -16   3   3        151.91        152.84        19.61 o                         
 -15   3   3        304.95        291.41        21.33 o                         
 -14   3   3         47.68         45.27        17.72 o                         
 -13   3   3        449.44        466.63        26.75 o                         
 -12   3   3         33.23         49.21        21.96 o                         
 -11   3   3         22.34         14.78        19.95 o                         
 -10   3   3        904.02        903.26        22.79 o                         
  -9   3   3         33.84         45.25        15.12 o                         
  -8   3   3        245.40        225.55        16.67 o                         
  -7   3   3        183.61        180.71        20.30 o                         
  -6   3   3        635.30        589.66        19.13 o                         
  -5   3   3        817.57        843.62        20.84 o                         
  -4   3   3       3310.43       3382.85        36.14 o                         
  -3   3   3       2333.40       2386.45        29.07 o                         
  -2   3   3         48.87         40.65        16.05 o                         
  -1   3   3        325.82        337.48        16.51 o                         
   0   3   3         28.85         63.99        13.64 o                         
   1   3   3        439.02        425.13        16.65 o                         
   2   3   3        214.08        219.63        15.58 o                         
   3   3   3        465.93        444.68        16.38 o                         
   4   3   3          0.18        -14.27        18.54 o                         
   5   3   3        420.64        395.51        19.19 o                         
   6   3   3         20.50         18.14        20.92 o                         
   7   3   3        294.89        311.17        16.80 o                         
   8   3   3         95.34         93.00        28.87 o                         
   9   3   3          5.01        -10.50        13.78 o                         
  10   3   3        629.09        612.01        22.31 o                         
  11   3   3        723.99        700.89        20.19 o                         
  12   3   3          0.13        -12.03        16.97 o                         
  13   3   3         30.27         57.15        17.12 o                         
  14   3   3         42.07         14.85        20.47 o                         
  15   3   3         60.76         66.89        16.85 o                         
  16   3   3         60.96         81.12        16.48 o                         
  17   3   3         93.78         78.92        17.16 o                         
  18   3   3         32.58         28.47        17.80 o                         
  19   3   3          1.95         -1.12        23.42 o                         
 -19   4   3         10.29          1.16        16.98 o                         
 -18   4   3          1.65         -3.71        18.59 o                         
 -17   4   3          3.44          0.31        18.39 o                         
 -16   4   3         96.95         98.64        17.46 o                         
 -15   4   3         47.28         34.33        23.62 o                         
 -14   4   3         10.35         14.46        20.28 o                         
 -13   4   3        113.08         83.98        20.62 o                         
 -12   4   3        161.13        160.34        16.98 o                         
 -11   4   3         25.20         21.20        18.33 o                         
 -10   4   3        217.11        224.68        16.07 o                         
  -9   4   3          7.89         23.62        14.16 o                         
  -8   4   3          2.52         -2.12        18.73 o                         
  -7   4   3        105.83        100.51        18.56 o                         
  -6   4   3          0.05         -4.83        15.10 o                         
  -5   4   3         22.24         27.19        17.96 o                         
  -4   4   3          1.54         10.19        15.51 o                         
  -3   4   3         83.06         84.38        14.21 o                         
  -2   4   3          0.61          0.00        15.22 o                         
  -1   4   3        176.49        185.50        15.70 o                         
   0   4   3          2.02         12.80        12.95 o                         
   1   4   3         13.26         18.84        13.38 o                         
   2   4   3          5.03         17.79        12.82 o                         
   3   4   3          2.89         20.77        11.39 o                         
   4   4   3         99.87        109.77        14.77 o                         
   5   4   3         26.36         38.32        18.32 o                         
   6   4   3         37.78         38.71        16.25 o                         
   7   4   3        469.48        451.16        17.92 o                         
   8   4   3         89.32         90.80        15.05 o                         
   9   4   3        241.16        246.86        18.34 o                         
  10   4   3        303.06        272.59        24.59 o                         
  11   4   3          8.78         19.19        13.84 o                         
  12   4   3          3.13         20.65        16.04 o                         
  13   4   3          0.52         35.12        20.32 o                         
  14   4   3          0.36          9.07        21.03 o                         
  15   4   3          0.00         -5.84        15.27 o                         
  16   4   3         17.73         24.10        17.04 o                         
  17   4   3          1.56          9.36        18.03 o                         
  18   4   3          5.26         25.82        21.60 o                         
 -17   5   3          4.74          0.20        32.08 o                         
 -16   5   3          0.26         31.37        21.59 o                         
 -15   5   3         24.48         22.20        29.23 o                         
 -14   5   3         45.75         24.44        20.16 o                         
 -13   5   3         60.72         50.61        30.04 o                         
 -12   5   3          4.08         14.34        16.98 o                         
 -11   5   3         28.32         53.26        16.10 o                         
 -10   5   3         13.89         26.86        17.51 o                         
  -9   5   3         55.75         76.00        19.33 o                         
  -8   5   3          2.58          7.55        15.82 o                         
  -7   5   3         86.97         98.18        15.50 o                         
  -6   5   3          0.09         -1.60        17.98 o                         
  -5   5   3          4.10          1.77        17.85 o                         
  -4   5   3        201.19        241.73        18.25 o                         
  -3   5   3        101.65        105.38        14.24 o                         
  -2   5   3         83.71         81.99        20.69 o                         
  -1   5   3         38.81         40.39        16.43 o                         
   0   5   3        240.87        238.31        13.65 o                         
   1   5   3         10.49         24.67        12.22 o                         
   2   5   3        169.46        165.93        15.89 o                         
   3   5   3        916.87        897.25        17.64 o                         
   4   5   3         70.28         66.48        13.02 o                         
   5   5   3        865.94        870.84        20.84 o                         
   6   5   3         78.52         71.92        21.05 o                         
   7   5   3          0.99         -6.96        15.97 o                         
   8   5   3          4.84         50.55        19.81 o                         
   9   5   3         33.57         48.12        14.43 o                         
  10   5   3         12.38         40.70        24.03 o                         
  11   5   3         65.66         91.40        15.95 o                         
  12   5   3        190.44        245.50        22.00 o                         
  13   5   3          4.80          5.53        17.06 o                         
  14   5   3         62.29         53.58        23.58 o                         
  15   5   3          1.41         -1.47        16.22 o                         
 -14   6   3         35.05         -0.20        24.75 o                         
 -13   6   3          4.94        -22.91        22.91 o                         
 -12   6   3         21.48         31.67        22.30 o                         
 -11   6   3          1.35         12.90        18.66 o                         
 -10   6   3          1.33         -2.82        17.51 o                         
  -9   6   3          0.15         -0.55        19.20 o                         
  -8   6   3          7.80        -16.39        21.46 o                         
  -7   6   3         51.88         36.44        18.82 o                         
  -6   6   3         32.31         30.97        16.17 o                         
  -5   6   3          1.18        -12.21        15.68 o                         
  -4   6   3          5.46         10.88        17.65 o                         
  -3   6   3          7.77         11.67        15.61 o                         
  -2   6   3          7.63         11.44        14.33 o                         
  -1   6   3         87.61         83.61        18.28 o                         
   0   6   3         95.71        100.27        12.79 o                         
   1   6   3          3.54         24.52        15.15 o                         
   2   6   3         57.03         53.00        13.75 o                         
   3   6   3          4.65         18.58        14.40 o                         
   4   6   3          1.21         15.79        14.69 o                         
   5   6   3         52.20         34.75        18.05 o                         
   6   6   3         51.70         39.69        20.98 o                         
   7   6   3          4.36         53.97        17.52 o                         
   8   6   3         14.95         24.94        22.46 o                         
   9   6   3         40.38         80.50        34.62 o                         
  10   6   3         44.75         22.25        15.47 o                         
  11   6   3          2.45        -17.86        17.86 o                         
  12   6   3          1.48         31.06        22.61 o                         
  -8   7   3          0.09         16.93        22.65 o                         
  -7   7   3         15.00         10.48        20.78 o                         
  -6   7   3          0.20          8.03        19.63 o                         
  -5   7   3         11.37         23.87        19.20 o                         
  -4   7   3          7.66         10.95        18.83 o                         
  -3   7   3         17.11         36.89        13.86 o                         
  -2   7   3         51.07         37.73        13.91 o                         
  -1   7   3          0.58         24.07        14.78 o                         
   0   7   3         25.47         17.76        14.87 o                         
   1   7   3         26.66         20.92        15.94 o                         
   2   7   3          0.78         14.04        14.88 o                         
   3   7   3         27.97         18.31        17.28 o                         
   4   7   3          3.63         13.27        16.19 o                         
   5   7   3         17.74         16.31        17.53 o                         
   6   7   3          1.97         25.78        23.72 o                         
 -23   0   4         11.68          4.83        18.52 o                         
 -22   0   4         27.96         27.67        16.47 o                         
 -21   0   4         46.33         52.05        18.17 o                         
 -20   0   4          7.83         44.00        17.55 o                         
 -19   0   4         31.63         14.70        18.94 o                         
 -18   0   4        115.64        113.31        21.20 o                         
 -17   0   4        133.86        135.05        15.77 o                         
 -16   0   4         69.31         70.59        20.79 o                         
 -15   0   4        393.40        410.26        21.49 o                         
 -14   0   4        621.28        597.37        19.11 o                         
 -13   0   4        238.59        234.83        15.69 o                         
 -12   0   4          5.47          3.78        17.05 o                         
 -11   0   4        739.38        696.67        27.90 o                         
 -10   0   4         47.16         76.28        22.91 o                         
  -9   0   4         97.87        111.10        35.03 o                         
  -8   0   4         14.53         18.32        17.34 o                         
  -7   0   4         43.26         37.26        20.68 o                         
  -6   0   4       1701.21       1615.60        54.84 o                         
  -5   0   4       1620.94       1658.53        33.92 o                         
  -4   0   4       9836.37       9868.08       195.78 o                         
  -3   0   4       2573.69       2758.17        52.55 o                         
  -2   0   4       3564.09       3560.60        58.51 o                         
  -1   0   4        507.95        536.53        50.62 o                         
   0   0   4       1121.43       1042.31        44.83 o                         
   1   0   4       2533.73       2460.53        50.25 o                         
   2   0   4       1147.53       1155.13        54.79 o                         
   3   0   4        821.16        774.37        38.29 o                         
   4   0   4        707.83        682.99        27.56 o                         
   5   0   4        397.49        403.84        22.19 o                         
   6   0   4        256.01        261.50        25.81 o                         
   7   0   4        257.84        236.33        25.30 o                         
   8   0   4       1158.48       1142.01        30.16 o                         
   9   0   4         74.54         92.18        17.80 o                         
  10   0   4       2426.87       2525.60        34.30 o                         
  11   0   4        648.58        649.66        20.43 o                         
  12   0   4         21.96         20.48        20.57 o                         
  13   0   4         82.16         97.62        20.93 o                         
  14   0   4        133.73        142.63        21.07 o                         
  15   0   4        587.84        598.73        23.78 o                         
  16   0   4          2.50         26.64        20.05 o                         
  17   0   4        110.27        141.96        32.59 o                         
  18   0   4          8.18         33.20        31.67 o                         
  19   0   4        141.66        104.08        33.40 o                         
  20   0   4         47.31         28.41        34.12 o                         
  21   0   4          1.15         13.75        35.85 o                         
 -23   1   4          0.24          8.77        12.71 o                         
 -22   1   4          0.46         23.17        16.42 o                         
 -21   1   4          0.42         17.53        15.57 o                         
 -20   1   4          0.36          6.01        12.29 o                         
 -19   1   4          7.61         13.93        12.31 o                         
 -18   1   4         10.72         19.58        12.65 o                         
 -17   1   4          1.08         -3.29        10.90 o                         
 -16   1   4          2.05          3.72        10.65 o                         
 -15   1   4        374.72        401.52        14.52 o                         
 -14   1   4          5.87         -5.17        12.77 o                         
 -13   1   4         75.91         83.86        17.09 o                         
 -12   1   4         26.68         31.74        13.96 o                         
 -11   1   4        883.92        864.27        24.27 o                         
 -10   1   4       2473.50       2457.69        22.95 o                         
  -9   1   4        173.79        186.00        17.59 o                         
  -8   1   4       3413.83       3261.88        50.01 o                         
  -7   1   4        649.55        668.17        21.56 o                         
  -6   1   4       1091.54       1038.74        24.57 o                         
  -5   1   4       2771.70       2810.60        33.42 o                         
  -4   1   4        786.20        777.18        21.94 o                         
  -3   1   4        131.37        137.20        21.76 o                         
  -2   1   4          1.67         15.92        21.63 o                         
  -1   1   4        946.15        952.71        26.36 o                         
   0   1   4         99.26         80.66        24.30 o                         
   1   1   4        841.45        838.46        23.35 o                         
   2   1   4       2023.54       2069.36        30.53 o                         
   3   1   4        177.92        215.68        21.16 o                         
   4   1   4         56.70         65.52        20.60 o                         
   5   1   4        384.64        394.12        20.12 o                         
   6   1   4       1174.56       1212.12        20.11 o                         
   7   1   4        212.23        209.87        17.85 o                         
   8   1   4         62.94         76.99        14.04 o                         
   9   1   4         73.20         61.26        12.61 o                         
  10   1   4        658.19        644.64        15.24 o                         
  11   1   4         27.85         24.98        12.35 o                         
  12   1   4         31.85         40.19        15.19 o                         
  13   1   4          3.47         20.72        13.63 o                         
  14   1   4        253.89        267.29        14.67 o                         
  15   1   4         12.15         32.75        14.70 o                         
  16   1   4        102.28        108.50        14.91 o                         
  17   1   4        172.25        181.08        18.21 o                         
  18   1   4         16.33         26.99        13.41 o                         
  19   1   4         30.99         43.42        18.15 o                         
  20   1   4          0.05         15.91        19.31 o                         
  21   1   4          3.20         12.12        20.40 o                         
 -22   2   4          3.60         12.66        14.77 o                         
 -21   2   4         10.67         21.34        14.71 o                         
 -20   2   4          1.08          2.62        11.79 o                         
 -19   2   4         79.27         89.28        12.55 o                         
 -18   2   4         39.30         38.21        12.37 o                         
 -17   2   4          0.24         12.73        11.40 o                         
 -16   2   4         40.17         58.08        14.89 o                         
 -15   2   4         14.35         17.22        13.46 o                         
 -14   2   4        455.84        445.54        14.42 o                         
 -13   2   4        553.23        539.13        16.98 o                         
 -12   2   4          3.20         -0.06        11.45 o                         
 -11   2   4         72.30         80.97        13.54 o                         
 -10   2   4        376.56        375.76        14.42 o                         
  -9   2   4         93.85        106.87        12.44 o                         
  -8   2   4        819.22        839.53        19.94 o                         
  -7   2   4         53.13         74.09        15.48 o                         
  -6   2   4         58.53         82.57        15.58 o                         
  -5   2   4        427.84        423.14        19.14 o                         
  -4   2   4        616.41        623.85        17.88 o                         
  -3   2   4       1362.78       1373.69        23.53 o                         
  -2   2   4       6305.70       6250.95       133.13 o                         
  -1   2   4       2950.58       2973.13        31.60 o                         
   0   2   4         42.42         50.91        17.01 o                         
   1   2   4          0.29          0.89        16.63 o                         
   2   2   4          4.32          7.46        21.75 o                         
   3   2   4        684.80        646.13        19.55 o                         
   4   2   4        423.10        457.27        20.67 o                         
   5   2   4       1109.52       1097.93        22.22 o                         
   6   2   4         60.58         80.23        18.84 o                         
   7   2   4         35.02         34.93        13.63 o                         
   8   2   4         20.81         25.83        14.19 o                         
   9   2   4         12.17          6.39        13.59 o                         
  10   2   4        387.97        353.12        23.27 o                         
  11   2   4         58.32         64.54        14.42 o                         
  12   2   4        326.69        326.24        14.99 o                         
  13   2   4          3.10          7.76        12.26 o                         
  14   2   4          1.70         -2.34        14.95 o                         
  15   2   4          5.68         20.84        14.17 o                         
  16   2   4         21.88         26.01        12.65 o                         
  17   2   4          1.27         17.28        16.16 o                         
  18   2   4         59.68         80.54        17.36 o                         
  19   2   4          0.33         -2.41        12.93 o                         
  20   2   4          0.00         -3.42        16.86 o                         
 -21   3   4         13.37         22.24        14.77 o                         
 -20   3   4          8.56         22.29        16.21 o                         
 -19   3   4         96.83         67.90        14.28 o                         
 -18   3   4         70.01         31.83        16.50 o                         
 -17   3   4          0.14          3.49        15.06 o                         
 -16   3   4         38.26         34.62        13.11 o                         
 -15   3   4          0.04          7.43        12.90 o                         
 -14   3   4        639.26        616.87        18.73 o                         
 -13   3   4         39.52         23.95        22.85 o                         
 -12   3   4        249.96        228.79        19.29 o                         
 -11   3   4        165.14        159.74        18.62 o                         
 -10   3   4         17.50          2.94        17.64 o                         
  -9   3   4          2.10         20.67        18.50 o                         
  -8   3   4          1.61         -4.10        19.09 o                         
  -7   3   4        246.48        267.85        19.80 o                         
  -6   3   4        225.33        240.01        15.90 o                         
  -5   3   4        936.55        985.98        21.32 o                         
  -4   3   4        501.08        533.36        13.83 o                         
  -3   3   4        118.50         91.43        14.67 o                         
  -2   3   4         57.30         84.97        16.04 o                         
  -1   3   4         10.53          4.40        11.33 o                         
   0   3   4         28.68         23.06        13.29 o                         
   1   3   4        378.64        375.80        17.22 o                         
   2   3   4        412.00        430.64        16.40 o                         
   3   3   4          0.01         11.56        16.35 o                         
   4   3   4         97.19         82.87        18.80 o                         
   5   3   4         44.55         56.60        17.89 o                         
   6   3   4          0.06          1.16        16.04 o                         
   7   3   4        180.94        189.62        32.08 o                         
   8   3   4        200.66        171.72        35.39 o                         
   9   3   4         90.86         83.09        17.62 o                         
  10   3   4        306.33        311.37        17.42 o                         
  11   3   4        146.29        149.53        27.29 o                         
  12   3   4          2.19         12.46        17.92 o                         
  13   3   4        102.64        104.40        15.46 o                         
  14   3   4         33.20         61.02        16.54 o                         
  15   3   4         30.83         26.06        37.27 o                         
  16   3   4         38.80         23.36        25.36 o                         
  17   3   4          2.50         17.95        18.07 o                         
  18   3   4          0.00         19.53        15.47 o                         
  19   3   4          7.26          2.77        19.49 o                         
 -19   4   4         29.42         28.97        14.52 o                         
 -18   4   4         41.62         35.92        13.69 o                         
 -17   4   4          9.83         10.49        14.51 o                         
 -16   4   4          5.97         -1.97        14.01 o                         
 -15   4   4          3.24         20.16        17.78 o                         
 -14   4   4          3.59         38.51        31.16 o                         
 -13   4   4        124.95        120.58        18.17 o                         
 -12   4   4        124.75        161.14        19.69 o                         
 -11   4   4          9.79          8.44        14.78 o                         
 -10   4   4         74.51         88.43        18.91 o                         
  -9   4   4         29.36         19.25        14.31 o                         
  -8   4   4         66.45         77.57        18.76 o                         
  -7   4   4         29.99         31.55        18.13 o                         
  -6   4   4        201.69        219.61        17.02 o                         
  -5   4   4         53.04         54.94        18.06 o                         
  -4   4   4        122.99        131.67        14.49 o                         
  -3   4   4        105.11        110.61        17.04 o                         
  -2   4   4         12.48         14.30        12.87 o                         
  -1   4   4        258.97        255.09        15.01 o                         
   0   4   4         31.93         28.76        14.99 o                         
   1   4   4        434.83        412.64        14.68 o                         
   2   4   4        104.52        115.01        14.11 o                         
   3   4   4         54.16         49.86        13.04 o                         
   4   4   4        816.87        752.03        17.20 o                         
   5   4   4        666.62        673.03        26.94 o                         
   6   4   4        337.85        342.23        15.51 o                         
   7   4   4        861.67        807.47        19.23 o                         
   8   4   4          6.13         -0.79        14.76 o                         
   9   4   4         26.69         31.77        14.81 o                         
  10   4   4         86.88         81.68        23.32 o                         
  11   4   4         33.99         55.07        20.90 o                         
  12   4   4         36.30         34.71        24.59 o                         
  13   4   4        216.63        217.78        40.33 o                         
  14   4   4          1.26         25.29        15.19 o                         
  15   4   4         22.66         67.95        17.71 o                         
  16   4   4          9.31          8.48        17.78 o                         
  17   4   4          5.36          4.11        18.86 o                         
 -17   5   4         11.53        -17.90        18.82 o                         
 -16   5   4          0.55          8.42        22.25 o                         
 -15   5   4          0.98         11.48        15.52 o                         
 -14   5   4          7.70         -1.10        18.51 o                         
 -13   5   4         29.82         28.22        20.08 o                         
 -12   5   4         39.30         32.84        16.51 o                         
 -11   5   4         24.03         44.29        22.15 o                         
 -10   5   4         21.48         21.27        17.90 o                         
  -9   5   4          7.82         12.23        19.09 o                         
  -8   5   4        133.05        135.15        17.98 o                         
  -7   5   4         39.86         61.13        21.08 o                         
  -6   5   4         22.99          4.79        15.55 o                         
  -5   5   4         54.20         65.61        15.75 o                         
  -4   5   4         16.89         26.30        17.82 o                         
  -3   5   4         26.60         47.35        17.07 o                         
  -2   5   4        271.56        292.64        12.66 o                         
  -1   5   4         53.83         53.02        13.34 o                         
   0   5   4          1.47          1.86        14.16 o                         
   1   5   4        121.81        121.46        13.30 o                         
   2   5   4         14.19         26.65        16.01 o                         
   3   5   4        122.09        119.94        13.76 o                         
   4   5   4        171.17        177.63        17.10 o                         
   5   5   4        151.20        152.40        14.45 o                         
   6   5   4          1.59         17.80        20.08 o                         
   7   5   4         10.41         42.97        20.39 o                         
   8   5   4          9.08         12.42        17.10 o                         
   9   5   4         70.45         62.20        16.72 o                         
  10   5   4        129.04        152.45        17.63 o                         
  11   5   4        133.48        133.20        18.36 o                         
  12   5   4          1.99         -7.03        15.37 o                         
  13   5   4         36.86         50.39        21.74 o                         
  14   5   4          2.00          0.10        19.13 o                         
  15   5   4          2.54          1.09        16.49 o                         
 -14   6   4          0.09         18.65        23.44 o                         
 -13   6   4          0.19         32.64        17.77 o                         
 -12   6   4          4.09          5.69        22.22 o                         
 -11   6   4          9.59          8.07        16.84 o                         
 -10   6   4         10.86         17.18        19.95 o                         
  -9   6   4          2.57         -5.78        18.18 o                         
  -8   6   4         70.87         82.59        19.49 o                         
  -7   6   4          4.66         -6.81        18.56 o                         
  -6   6   4         31.77         30.90        16.00 o                         
  -5   6   4         24.98         28.54        14.05 o                         
  -4   6   4         68.72         62.51        15.93 o                         
  -3   6   4         29.14         30.46        12.85 o                         
  -2   6   4         40.05         29.56        14.05 o                         
  -1   6   4         80.38         81.29        15.97 o                         
   0   6   4          0.71          4.03        14.96 o                         
   1   6   4         79.93         80.47        12.87 o                         
   2   6   4          3.75          1.11        12.84 o                         
   3   6   4          6.81         -0.09        15.12 o                         
   4   6   4          7.92          2.73        15.10 o                         
   5   6   4         17.31         34.07        18.92 o                         
   6   6   4          0.44         25.36        37.53 o                         
   7   6   4         11.16         29.28        16.18 o                         
   8   6   4          3.67         13.98        17.57 o                         
   9   6   4        104.03        126.78        22.56 o                         
  10   6   4         41.56         49.82        18.50 o                         
  11   6   4         46.93         80.84        19.05 o                         
  -7   7   4          1.71          8.07        17.21 o                         
  -6   7   4          6.51         12.60        15.01 o                         
  -5   7   4          7.35         11.46        13.61 o                         
  -4   7   4          0.52          7.20        16.22 o                         
  -3   7   4          4.13         10.62        16.85 o                         
  -2   7   4          0.29          6.15        14.77 o                         
  -1   7   4          0.04          6.67        13.15 o                         
   0   7   4         23.05         35.19        16.75 o                         
   1   7   4          3.79          2.90        13.11 o                         
   2   7   4          7.95         -1.08        16.99 o                         
   3   7   4          2.72        -10.59        17.91 o                         
   4   7   4          0.67          7.21        14.88 o                         
   5   7   4         24.06         26.20        20.56 o                         
 -23   1   5          2.43         20.90        16.27 o                         
 -22   1   5          2.58         10.82        13.99 o                         
 -21   1   5         40.55         28.18        12.87 o                         
 -20   1   5          0.19         10.80        12.33 o                         
 -19   1   5         79.29         66.86        13.68 o                         
 -18   1   5          3.79          3.61        11.48 o                         
 -17   1   5         18.90          0.03        12.21 o                         
 -16   1   5        206.44        228.16        18.01 o                         
 -15   1   5        179.71        159.02        15.88 o                         
 -14   1   5        470.85        455.42        21.32 o                         
 -13   1   5         27.38         38.73        15.51 o                         
 -12   1   5        834.92        832.29        17.55 o                         
 -11   1   5         28.06         46.05        18.01 o                         
 -10   1   5       3283.11       3222.46        27.13 o                         
  -9   1   5       2343.76       2273.33        24.99 o                         
  -8   1   5        805.00        763.31        18.58 o                         
  -7   1   5        163.65        183.32        17.08 o                         
  -6   1   5         68.88         78.33        15.06 o                         
  -5   1   5         44.45         41.93        17.68 o                         
  -4   1   5        452.60        442.96        19.29 o                         
  -3   1   5        464.36        426.95        18.31 o                         
  -2   1   5         67.64         54.51        23.36 o                         
  -1   1   5        309.46        269.26        24.29 o                         
   0   1   5        149.31        147.81        20.07 o                         
   1   1   5        534.69        500.37        19.54 o                         
   2   1   5          0.53         -3.74        17.30 o                         
   3   1   5         52.11         39.55        17.65 o                         
   4   1   5       3400.83       3532.13        29.10 o                         
   5   1   5       3681.66       3811.05        40.52 o                         
   6   1   5       4708.91       4731.84        67.14 o                         
   7   1   5        142.69        169.41        17.02 o                         
   8   1   5         79.11         63.10        14.31 o                         
   9   1   5         67.45         64.40        13.62 o                         
  10   1   5        841.40        872.14        17.72 o                         
  11   1   5         25.32         53.28        13.56 o                         
  12   1   5        963.41       1002.27        19.90 o                         
  13   1   5         52.93         67.76        14.01 o                         
  14   1   5         13.00         16.06        13.66 o                         
  15   1   5         80.35         97.36        15.28 o                         
  16   1   5          0.66          4.17        17.50 o                         
  17   1   5         30.06         31.71        15.84 o                         
  18   1   5          2.49          8.29        18.68 o                         
  19   1   5          0.44          3.36        14.67 o                         
  20   1   5          1.37          6.41        16.50 o                         
 -22   2   5          0.16         22.50        12.16 o                         
 -21   2   5          0.55          7.76        14.46 o                         
 -20   2   5          5.06         18.62        14.03 o                         
 -19   2   5          0.86         -8.71        12.40 o                         
 -18   2   5          1.44         29.54        12.06 o                         
 -17   2   5         34.47         37.57        15.23 o                         
 -16   2   5        160.90        184.74        15.84 o                         
 -15   2   5          7.82          9.86        18.02 o                         
 -14   2   5         86.39         76.84        13.10 o                         
 -13   2   5        220.61        228.37        15.42 o                         
 -12   2   5         77.47         87.30        15.79 o                         
 -11   2   5        379.79        361.64        15.20 o                         
 -10   2   5        590.42        583.56        16.19 o                         
  -9   2   5        791.47        747.20        18.57 o                         
  -8   2   5         90.24         87.91        13.63 o                         
  -7   2   5       1023.07        973.52        18.48 o                         
  -6   2   5          1.79          7.88        21.07 o                         
  -5   2   5       1030.81       1041.74        23.64 o                         
  -4   2   5          0.04         19.00        17.89 o                         
  -3   2   5        448.50        476.13        18.89 o                         
  -2   2   5         47.06         52.76        16.85 o                         
  -1   2   5        692.95        727.87        19.38 o                         
   0   2   5          7.62         16.21        16.10 o                         
   1   2   5       1775.32       1791.98        27.68 o                         
   2   2   5        357.96        351.18        25.21 o                         
   3   2   5       2856.41       2969.14        68.51 o                         
   4   2   5         86.00         82.63        15.37 o                         
   5   2   5         31.42         40.25        18.47 o                         
   6   2   5        873.35        888.26        24.27 o                         
   7   2   5        245.20        242.40        16.36 o                         
   8   2   5         48.07         62.18        14.94 o                         
   9   2   5        110.81        123.14        14.90 o                         
  10   2   5         13.27          6.46        16.11 o                         
  11   2   5          0.17        -12.49        12.49 o                         
  12   2   5          1.06         19.88        15.00 o                         
  13   2   5         49.37         54.27        18.24 o                         
  14   2   5          2.29        -15.40        18.94 o                         
  15   2   5          4.55          8.63        13.95 o                         
  16   2   5          0.61          1.25        12.70 o                         
  17   2   5          3.68         20.64        14.28 o                         
  18   2   5          1.86          3.03        15.43 o                         
  19   2   5         17.20         16.13        13.74 o                         
 -21   3   5         29.86         26.42        13.86 o                         
 -20   3   5         96.81         64.09        14.84 o                         
 -19   3   5         93.88         95.32        14.49 o                         
 -18   3   5         86.66         91.66        16.32 o                         
 -17   3   5         64.23         69.60        13.84 o                         
 -16   3   5         12.58          3.05        12.90 o                         
 -15   3   5        177.25        163.16        18.38 o                         
 -14   3   5          7.70         10.55        12.13 o                         
 -13   3   5         40.23         36.20        13.49 o                         
 -12   3   5         19.69         14.57        12.50 o                         
 -11   3   5          0.84         -1.94        11.92 o                         
 -10   3   5        133.14        125.37        12.61 o                         
  -9   3   5        343.81        352.72        13.59 o                         
  -8   3   5         44.67         60.12        12.56 o                         
  -7   3   5        137.28        146.89        13.16 o                         
  -6   3   5         51.92         60.80        12.25 o                         
  -5   3   5         30.12         14.04        11.55 o                         
  -4   3   5        219.01        219.72        14.45 o                         
  -3   3   5        599.00        579.65        16.65 o                         
  -2   3   5         15.32         23.66        12.52 o                         
  -1   3   5        416.94        404.34        15.82 o                         
   0   3   5         64.77         76.83        13.81 o                         
   1   3   5        583.60        546.11        15.34 o                         
   2   3   5        193.51        200.45        14.08 o                         
   3   3   5         47.21         29.02        13.15 o                         
   4   3   5         10.14         17.60        13.77 o                         
   5   3   5          7.22         13.87        13.87 o                         
   6   3   5        613.43        645.66        23.69 o                         
   7   3   5        492.62        491.63        17.72 o                         
   8   3   5         85.61         62.34        18.38 o                         
   9   3   5        293.45        257.55        17.40 o                         
  10   3   5         15.71        -17.85        17.85 o                         
  11   3   5          5.23         22.35        16.60 o                         
  12   3   5        495.70        470.53        29.02 o                         
  13   3   5          8.44         18.90        16.90 o                         
  14   3   5         83.54         83.29        17.30 o                         
  15   3   5         22.61         16.09        17.04 o                         
  16   3   5          1.74         20.16        17.41 o                         
  17   3   5         30.32         39.73        14.89 o                         
  18   3   5          7.56         37.63        18.09 o                         
 -19   4   5          2.79         22.58        15.20 o                         
 -18   4   5          5.32         19.86        14.58 o                         
 -17   4   5         28.42         28.01        13.03 o                         
 -16   4   5         12.13          2.52        15.48 o                         
 -15   4   5        112.47        110.60        13.69 o                         
 -14   4   5          2.56         25.83        13.24 o                         
 -13   4   5         20.44         27.51        13.02 o                         
 -12   4   5         19.11         33.42        18.37 o                         
 -11   4   5         69.61         77.47        15.13 o                         
 -10   4   5          3.05         -4.72        11.98 o                         
  -9   4   5        151.51        143.15        12.93 o                         
  -8   4   5         13.57         33.23        11.69 o                         
  -7   4   5        128.34        119.90        11.89 o                         
  -6   4   5         38.32         58.17        15.37 o                         
  -5   4   5         12.23         29.38        12.16 o                         
  -4   4   5         23.69         28.97        13.88 o                         
  -3   4   5        174.48        175.15        12.92 o                         
  -2   4   5          0.08         -7.55        14.59 o                         
  -1   4   5         10.64         16.85        15.13 o                         
   0   4   5         12.63         29.30        12.36 o                         
   1   4   5          9.53        -10.70        13.79 o                         
   2   4   5        207.96        202.60        15.62 o                         
   3   4   5        171.36        164.96        13.65 o                         
   4   4   5         34.71         41.50        12.49 o                         
   5   4   5        858.27        800.29        32.28 o                         
   6   4   5        134.03        133.20        24.95 o                         
   7   4   5          0.08          4.78        21.18 o                         
   8   4   5         11.45         17.24        20.91 o                         
   9   4   5          2.21         18.85        16.82 o                         
  10   4   5         28.02         38.31        20.23 o                         
  11   4   5          4.79        -15.58        15.58 o                         
  12   4   5         15.13          9.70        23.58 o                         
  13   4   5          0.13         11.05        20.83 o                         
  14   4   5          2.01         15.80        17.03 o                         
  15   4   5         41.09         36.99        17.23 o                         
  16   4   5         12.61          6.67        18.38 o                         
  17   4   5          0.52        -15.33        15.34 o                         
 -17   5   5         16.21         34.32        16.44 o                         
 -16   5   5         13.29         17.36        22.65 o                         
 -15   5   5          9.42         22.83        20.79 o                         
 -14   5   5         50.08         64.18        15.58 o                         
 -13   5   5         18.50         13.61        14.52 o                         
 -12   5   5        114.51        128.16        13.82 o                         
 -11   5   5         55.81         54.31        15.18 o                         
 -10   5   5         22.60         28.17        13.37 o                         
  -9   5   5         32.47         41.63        12.51 o                         
  -8   5   5          1.20         13.95        13.38 o                         
  -7   5   5        122.14        131.08        14.10 o                         
  -6   5   5          7.31         12.58        13.49 o                         
  -5   5   5        244.20        251.92        12.83 o                         
  -4   5   5        133.37        146.23        12.95 o                         
  -3   5   5        283.83        296.68        16.06 o                         
  -2   5   5         67.87         79.99        12.88 o                         
  -1   5   5        537.55        521.78        14.88 o                         
   0   5   5        469.28        456.90        15.74 o                         
   1   5   5        632.31        634.84        16.64 o                         
   2   5   5        129.30        117.21        14.53 o                         
   3   5   5         63.91         68.52        13.45 o                         
   4   5   5         19.67         18.00        12.90 o                         
   5   5   5         83.82         75.46        21.27 o                         
   6   5   5         80.56         79.27        15.18 o                         
   7   5   5         45.04         73.01        17.62 o                         
   8   5   5          1.13         -0.40        16.76 o                         
   9   5   5        129.09        129.58        15.20 o                         
  10   5   5         12.10         35.08        21.84 o                         
  11   5   5          1.40         26.62        17.72 o                         
  12   5   5         11.28          4.62        15.47 o                         
  13   5   5         14.77         38.41        22.38 o                         
  14   5   5          6.90         42.56        23.45 o                         
 -13   6   5          4.49         19.27        14.12 o                         
 -12   6   5         23.06         44.51        16.90 o                         
 -11   6   5         21.64         54.92        17.54 o                         
 -10   6   5         45.87         46.17        16.79 o                         
  -9   6   5         28.10         34.31        16.27 o                         
  -8   6   5          0.23        -10.42        13.81 o                         
  -7   6   5         38.58         48.84        13.29 o                         
  -6   6   5         37.17         41.53        14.83 o                         
  -5   6   5          5.07         18.23        13.89 o                         
  -4   6   5          1.16          9.80        12.67 o                         
  -3   6   5         31.72         36.75        11.90 o                         
  -2   6   5         75.24         87.24        14.09 o                         
  -1   6   5        107.87        107.95        12.40 o                         
   0   6   5        230.54        220.52        13.83 o                         
   1   6   5         53.35         65.94        14.23 o                         
   2   6   5         95.21        107.22        14.54 o                         
   3   6   5         75.63         75.90        16.33 o                         
   4   6   5          0.17          7.62        15.21 o                         
   5   6   5          0.93         16.95        17.29 o                         
   6   6   5          3.63         14.62        15.66 o                         
   7   6   5          2.76         14.51        18.21 o                         
   8   6   5          8.67         20.68        18.47 o                         
   9   6   5          1.02         12.73        15.41 o                         
  10   6   5        105.67         91.20        57.69 o                         
  11   6   5         13.13         -6.87        15.41 o                         
  -7   7   5         41.93         26.10        17.59 o                         
  -6   7   5         12.30         17.43        15.74 o                         
  -5   7   5         17.83         32.55        14.46 o                         
  -4   7   5          6.11          2.95        16.87 o                         
  -3   7   5          4.12          9.73        14.53 o                         
  -2   7   5          7.84          2.30        16.87 o                         
  -1   7   5         19.19         39.44        16.53 o                         
   0   7   5          1.29          6.78        16.59 o                         
   1   7   5         28.34         37.75        14.27 o                         
   2   7   5         17.61         21.58        15.72 o                         
   3   7   5         22.04         24.57        16.41 o                         
   4   7   5          0.83          8.12        19.94 o                         
 -23   0   6          2.03         10.36        23.70 o                         
 -22   0   6          7.71         30.06        22.86 o                         
 -21   0   6         12.98         32.81        15.20 o                         
 -20   0   6        100.30        110.66        22.40 o                         
 -19   0   6        282.15        287.15        18.40 o                         
 -18   0   6         54.84         58.65        16.47 o                         
 -17   0   6        168.27        211.51        26.53 o                         
 -16   0   6          0.35          9.55        20.54 o                         
 -15   0   6         26.04         49.90        31.26 o                         
 -14   0   6         27.37         52.55        23.42 o                         
 -13   0   6          1.08         15.58        30.25 o                         
 -12   0   6          4.98          3.26        22.81 o                         
 -11   0   6          2.65        -18.53        31.98 o                         
 -10   0   6         95.58         91.16        21.18 o                         
  -9   0   6        472.94        465.68        36.87 o                         
  -8   0   6         46.88         43.00        17.57 o                         
  -7   0   6        202.79        206.85        18.89 o                         
  -6   0   6        188.80        173.82        23.58 o                         
  -5   0   6        709.32        692.22        32.62 o                         
  -4   0   6        562.40        588.47        29.06 o                         
  -3   0   6        484.78        461.63        30.94 o                         
  -2   0   6         68.12         62.98        28.35 o                         
  -1   0   6          0.69         -6.15        33.52 o                         
   0   0   6        111.50        108.60        26.24 o                         
   1   0   6       4329.17       4098.68        44.45 o                         
   2   0   6        922.66        890.66        45.72 o                         
   3   0   6         43.62         25.87        22.44 o                         
   4   0   6          0.15          7.35        25.73 o                         
   5   0   6         49.35         47.21        24.66 o                         
   6   0   6        388.02        369.42        21.95 o                         
   7   0   6       2633.32       2498.20       113.50 o                         
   8   0   6       2283.55       2278.71        53.16 o                         
   9   0   6          3.75         11.82        18.26 o                         
  10   0   6          8.68          9.64        24.64 o                         
  11   0   6        266.89        285.71        22.36 o                         
  12   0   6        529.33        548.98        23.83 o                         
  13   0   6        315.28        294.74        20.07 o                         
  14   0   6       1601.45       1644.75        30.13 o                         
  15   0   6        325.89        329.92        20.51 o                         
  16   0   6        231.68        206.94        18.90 o                         
  17   0   6        171.09        164.73        19.47 o                         
  18   0   6         18.82         38.92        17.38 o                         
  19   0   6         30.96          6.42        23.83 o                         
  20   0   6         24.99          8.86        36.05 o                         
 -23   1   6          9.48          6.65        13.04 o                         
 -22   1   6          4.78         34.56        12.75 o                         
 -21   1   6          0.82         16.57        12.74 o                         
 -20   1   6          1.60         10.71        15.39 o                         
 -19   1   6         15.71         32.50        13.65 o                         
 -18   1   6          0.00         20.67        14.78 o                         
 -17   1   6         40.01         47.71        11.85 o                         
 -16   1   6         93.50         83.16        13.66 o                         
 -15   1   6        103.66        110.25        17.30 o                         
 -14   1   6         24.16         26.27        14.60 o                         
 -13   1   6        250.20        267.39        17.92 o                         
 -12   1   6          1.15         -1.80        12.29 o                         
 -11   1   6        539.64        541.46        19.03 o                         
 -10   1   6        356.06        326.84        17.60 o                         
  -9   1   6        568.29        563.77        21.30 o                         
  -8   1   6          2.29          7.63        11.76 o                         
  -7   1   6        285.76        277.52        15.54 o                         
  -6   1   6        448.96        427.80        16.92 o                         
  -5   1   6       1149.66       1125.91        19.82 o                         
  -4   1   6        174.13        191.50        17.46 o                         
  -3   1   6        532.03        531.65        19.04 o                         
  -2   1   6        328.22        362.25        17.49 o                         
  -1   1   6        171.80        173.12        16.50 o                         
   0   1   6        263.60        309.83        18.96 o                         
   1   1   6         77.67        117.03        18.54 o                         
   2   1   6         52.83         36.84        16.90 o                         
   3   1   6        254.87        291.25        16.45 o                         
   4   1   6       1892.04       1897.11        23.33 o                         
   5   1   6       2322.40       2462.95        51.78 o                         
   6   1   6          0.11          3.78        13.82 o                         
   7   1   6          4.83         -0.58        12.79 o                         
   8   1   6          1.09         12.54        13.44 o                         
   9   1   6        123.68        102.34        14.81 o                         
  10   1   6         15.83         37.78        14.30 o                         
  11   1   6        450.85        454.16        16.25 o                         
  12   1   6        151.02        154.76        13.29 o                         
  13   1   6         17.13         27.93        13.79 o                         
  14   1   6         12.63         11.21        13.36 o                         
  15   1   6         22.91         24.73        13.35 o                         
  16   1   6          0.73          9.50        14.72 o                         
  17   1   6         10.99         41.36        15.94 o                         
  18   1   6          8.43         37.88        18.69 o                         
  19   1   6         12.52         23.95        14.38 o                         
  20   1   6          0.01         -3.15        19.77 o                         
 -22   2   6          4.60         19.84        13.17 o                         
 -21   2   6          0.42         14.79        14.94 o                         
 -20   2   6          1.53          2.12        13.05 o                         
 -19   2   6          7.15         23.41        14.02 o                         
 -18   2   6         42.01         40.89        13.31 o                         
 -17   2   6        142.06        129.12        13.18 o                         
 -16   2   6        278.82        271.70        16.90 o                         
 -15   2   6        164.38        157.52        14.94 o                         
 -14   2   6        999.73       1024.56        16.88 o                         
 -13   2   6          0.46          2.71        12.95 o                         
 -12   2   6        206.53        207.79        14.17 o                         
 -11   2   6        130.60        136.88        13.04 o                         
 -10   2   6       1559.55       1520.38        57.83 o                         
  -9   2   6         20.09         24.92        14.54 o                         
  -8   2   6       6195.01       5999.93        36.34 o                         
  -7   2   6       4376.22       4411.45        55.48 o                         
  -6   2   6        184.88        201.26        17.42 o                         
  -5   2   6       1323.18       1305.23        33.53 o                         
  -4   2   6        271.77        240.52        22.06 o                         
  -3   2   6        305.42        275.73        17.10 o                         
  -2   2   6        162.78        135.11        17.10 o                         
  -1   2   6       4215.68       4232.81        41.44 o                         
   0   2   6       2122.26       2179.07        28.12 o                         
   1   2   6       3044.60       3248.64        55.27 o                         
   2   2   6        238.40        264.01        17.27 o                         
   3   2   6        934.40        930.45        19.80 o                         
   4   2   6          0.10          1.05        13.83 o                         
   5   2   6         97.27        120.83        18.78 o                         
   6   2   6        642.10        595.93        17.50 o                         
   7   2   6          0.76          1.91        13.90 o                         
   8   2   6        256.41        267.35        17.03 o                         
   9   2   6          7.75         30.52        15.36 o                         
  10   2   6         75.03         64.95        14.31 o                         
  11   2   6         38.90         47.10        15.33 o                         
  12   2   6        121.18        130.47        14.68 o                         
  13   2   6         16.71          4.90        15.19 o                         
  14   2   6         56.70         83.01        16.19 o                         
  15   2   6         16.50         42.75        14.30 o                         
  16   2   6          0.82         26.41        14.19 o                         
  17   2   6          3.40         -2.01        14.56 o                         
  18   2   6          4.13         -1.59        15.49 o                         
  19   2   6          0.13        -14.44        14.90 o                         
 -21   3   6          0.02          1.94        12.91 o                         
 -20   3   6          0.19        -10.40        14.36 o                         
 -19   3   6        104.05         86.53        12.89 o                         
 -18   3   6          1.67         -0.37        16.08 o                         
 -17   3   6        210.09        179.21        14.72 o                         
 -16   3   6         19.36         21.60        15.11 o                         
 -15   3   6          0.08        -12.09        12.34 o                         
 -14   3   6         11.26         22.40        13.41 o                         
 -13   3   6          0.05         -9.86        15.22 o                         
 -12   3   6        108.85        113.49        11.06 o                         
 -11   3   6        179.85        163.14        12.49 o                         
 -10   3   6         47.78         66.72        15.40 o                         
  -9   3   6         64.24         69.73        11.45 o                         
  -8   3   6          6.23         18.15        13.58 o                         
  -7   3   6        203.85        196.96        13.71 o                         
  -6   3   6        283.47        260.53        15.17 o                         
  -5   3   6        240.83        242.06        13.50 o                         
  -4   3   6        110.76         99.20        13.80 o                         
  -3   3   6        728.03        714.16        15.74 o                         
  -2   3   6         66.56         58.63        12.18 o                         
  -1   3   6        446.80        487.56        14.27 o                         
   0   3   6         69.23         94.52        16.36 o                         
   1   3   6        611.80        652.23        17.58 o                         
   2   3   6        292.95        289.24        15.84 o                         
   3   3   6          0.03         31.65        19.57 o                         
   4   3   6         92.64        120.87        15.07 o                         
   5   3   6         71.42         62.05        14.06 o                         
   6   3   6          4.66         15.66        15.05 o                         
   7   3   6          1.32         29.78        29.69 o                         
   8   3   6        276.29        256.63        15.61 o                         
   9   3   6        111.13        108.39        21.02 o                         
  10   3   6         38.60         61.13        16.58 o                         
  11   3   6          0.01         13.55        17.26 o                         
  12   3   6         23.71         33.30        14.24 o                         
  13   3   6          2.48         -9.34        14.66 o                         
  14   3   6          8.68         18.17        20.93 o                         
  15   3   6         20.43          3.98        17.79 o                         
  16   3   6          9.36         11.04        15.88 o                         
  17   3   6          0.17         24.16        18.48 o                         
  18   3   6          6.42          7.40        17.12 o                         
 -19   4   6          1.50          5.78        16.93 o                         
 -18   4   6         37.48         38.96        14.86 o                         
 -17   4   6          6.86          1.89        15.87 o                         
 -16   4   6          3.34         24.02        18.86 o                         
 -15   4   6          1.08          2.53        13.93 o                         
 -14   4   6          5.11         10.82        11.70 o                         
 -13   4   6         19.91         16.83        13.21 o                         
 -12   4   6         99.66        114.42        13.95 o                         
 -11   4   6         14.74         11.40        15.39 o                         
 -10   4   6         91.35         88.36        15.20 o                         
  -9   4   6        113.89        110.88        11.65 o                         
  -8   4   6         39.97         40.25        11.09 o                         
  -7   4   6        205.05        211.95        14.70 o                         
  -6   4   6         64.81         69.14        12.43 o                         
  -5   4   6        132.77        152.11        13.31 o                         
  -4   4   6          0.06          1.08        12.64 o                         
  -3   4   6        188.86        196.72        13.88 o                         
  -2   4   6          2.61          9.35        12.53 o                         
  -1   4   6         61.80         75.07        13.45 o                         
   0   4   6         26.59         32.03        11.35 o                         
   1   4   6        145.81        141.56        15.63 o                         
   2   4   6        292.49        302.41        16.74 o                         
   3   4   6        113.63        121.68        14.30 o                         
   4   4   6         43.31         44.00        16.65 o                         
   5   4   6        197.34        204.82        17.50 o                         
   6   4   6        167.60        164.79        26.58 o                         
   7   4   6        401.01        431.00        25.31 o                         
   8   4   6        644.20        638.73        45.57 o                         
   9   4   6          0.58        -12.20        16.85 o                         
  10   4   6         35.86         62.15        14.82 o                         
  11   4   6         12.86         29.53        31.06 o                         
  12   4   6          9.77         25.60        15.15 o                         
  13   4   6         12.02         -8.83        31.47 o                         
  14   4   6        111.56         99.53        15.51 o                         
  15   4   6         34.74         44.92        18.94 o                         
  16   4   6          3.62         30.43        16.55 o                         
 -17   5   6          9.12         16.25        14.13 o                         
 -16   5   6          0.05         17.54        16.49 o                         
 -15   5   6         17.89         37.46        14.30 o                         
 -14   5   6          2.41         -0.86        15.41 o                         
 -13   5   6         12.57          7.70        13.35 o                         
 -12   5   6          1.43          1.43        13.92 o                         
 -11   5   6          2.67          4.05        11.81 o                         
 -10   5   6          0.80         17.07        15.51 o                         
  -9   5   6         49.50         58.51        13.85 o                         
  -8   5   6          2.17         -1.08        12.54 o                         
  -7   5   6         18.50         25.15        13.41 o                         
  -6   5   6         74.88         80.20        13.89 o                         
  -5   5   6        111.03        101.12        13.93 o                         
  -4   5   6          9.94          3.05        11.77 o                         
  -3   5   6         40.50         48.91        13.46 o                         
  -2   5   6          1.64         13.59        10.65 o                         
  -1   5   6        207.34        219.38        14.51 o                         
   0   5   6        297.82        298.53        15.51 o                         
   1   5   6         16.23         32.68        12.45 o                         
   2   5   6        295.50        277.19        20.98 o                         
   3   5   6          1.36          0.82        14.42 o                         
   4   5   6          7.08          1.27        13.09 o                         
   5   5   6        517.69        499.33        19.79 o                         
   6   5   6        247.76        237.37        18.84 o                         
   7   5   6        189.64        171.50        18.01 o                         
   8   5   6          0.39         16.29        14.80 o                         
   9   5   6          2.84         18.49        18.14 o                         
  10   5   6          5.72         18.82        21.34 o                         
  11   5   6         15.73         11.36        17.76 o                         
  12   5   6         55.34         76.50        15.72 o                         
  13   5   6          0.31         11.36        30.04 o                         
  14   5   6          0.87        -22.53        22.53 o                         
 -13   6   6          8.04          6.10        15.85 o                         
 -12   6   6          0.04          5.10        13.79 o                         
 -11   6   6          5.04          6.66        12.87 o                         
 -10   6   6         49.55         44.24        13.17 o                         
  -9   6   6         32.19         22.29        14.46 o                         
  -8   6   6         24.24         39.07        14.11 o                         
  -7   6   6          3.01         16.99        15.88 o                         
  -6   6   6         14.20         16.74        14.31 o                         
  -5   6   6         84.31         85.52        14.45 o                         
  -4   6   6        228.27        233.28        15.03 o                         
  -3   6   6         67.37         66.36        14.29 o                         
  -2   6   6        182.95        174.95        15.05 o                         
  -1   6   6         75.32         86.46        14.41 o                         
   0   6   6         31.03         14.21        14.30 o                         
   1   6   6        104.39        115.67        15.02 o                         
   2   6   6         17.88         26.72        15.24 o                         
   3   6   6         35.61         38.40        13.49 o                         
   4   6   6         42.05         52.38        16.31 o                         
   5   6   6         52.56         65.60        18.62 o                         
   6   6   6         51.06         59.77        25.00 o                         
   7   6   6        103.47        120.46        19.06 o                         
   8   6   6          1.43         13.85        23.58 o                         
   9   6   6          1.44         -3.51        16.37 o                         
  10   6   6          2.68         11.19        21.85 o                         
  -6   7   6         10.29         33.34        17.63 o                         
  -5   7   6         42.61         57.43        17.79 o                         
  -4   7   6          1.83         12.96        13.23 o                         
  -3   7   6          0.00          6.68        15.38 o                         
  -2   7   6          0.53         18.19        12.64 o                         
  -1   7   6          8.47         23.29        17.16 o                         
   0   7   6          1.26         29.61        17.13 o                         
   1   7   6          7.41         -6.85        17.49 o                         
   2   7   6         10.49         11.30        15.27 o                         
 -23   1   7         11.72         19.34        14.36 o                         
 -22   1   7          3.44          2.88        13.35 o                         
 -21   1   7         10.49         15.95        13.88 o                         
 -20   1   7          6.67         -1.81        15.39 o                         
 -19   1   7         15.39         34.81        12.13 o                         
 -18   1   7          1.69          2.82        14.38 o                         
 -17   1   7          4.31         39.67        17.22 o                         
 -16   1   7         53.00         36.02        13.32 o                         
 -15   1   7         60.51         72.20        18.60 o                         
 -14   1   7         63.55         76.47        21.80 o                         
 -13   1   7          0.53         27.81        12.51 o                         
 -12   1   7        121.33        131.39        15.85 o                         
 -11   1   7          0.17         19.58        21.56 o                         
 -10   1   7        455.06        453.13        18.29 o                         
  -9   1   7          8.33          8.91        11.63 o                         
  -8   1   7       2054.86       2054.04        21.46 o                         
  -7   1   7         43.21         44.92        14.99 o                         
  -6   1   7        421.52        422.89        16.20 o                         
  -5   1   7        754.66        758.97        16.77 o                         
  -4   1   7        339.80        329.95        16.77 o                         
  -3   1   7       1471.28       1439.23        22.57 o                         
  -2   1   7        190.03        203.31        18.32 o                         
  -1   1   7        151.46        191.08        15.49 o                         
   0   1   7       2052.95       2149.17        30.27 o                         
   1   1   7       1582.71       1747.16        29.63 o                         
   2   1   7       1378.45       1469.22        36.22 o                         
   3   1   7        353.38        361.10        17.54 o                         
   4   1   7         82.01         76.58        15.17 o                         
   5   1   7         13.05         18.03        16.77 o                         
   6   1   7        983.39        967.51        18.25 o                         
   7   1   7         62.81         52.62        13.43 o                         
   8   1   7        195.09        189.96        13.42 o                         
   9   1   7          2.81          8.48        12.85 o                         
  10   1   7        124.03        132.53        14.79 o                         
  11   1   7         17.27         17.47        12.43 o                         
  12   1   7          5.62         18.81        15.45 o                         
  13   1   7         74.88         83.68        13.97 o                         
  14   1   7          1.29         -6.71        12.41 o                         
  15   1   7          9.83          5.72        12.55 o                         
  16   1   7          8.37          7.13        14.18 o                         
  17   1   7          3.36         44.68        18.34 o                         
  18   1   7          6.48         28.26        16.49 o                         
  19   1   7          6.27         -7.68        16.45 o                         
 -22   2   7          0.21         12.09        14.80 o                         
 -21   2   7          6.18          9.77        13.36 o                         
 -20   2   7          1.52         -0.69        12.83 o                         
 -19   2   7          5.90          9.91        12.31 o                         
 -18   2   7          3.04         20.48        15.13 o                         
 -17   2   7         43.39         67.37        14.78 o                         
 -16   2   7         26.52         37.06        13.45 o                         
 -15   2   7        322.19        314.03        13.63 o                         
 -14   2   7        262.10        257.04        11.80 o                         
 -13   2   7        219.83        221.06        12.68 o                         
 -12   2   7        139.09        132.60        13.39 o                         
 -11   2   7         15.50         30.04        11.86 o                         
 -10   2   7        135.62        140.28        16.78 o                         
  -9   2   7          2.54         12.84        18.90 o                         
  -8   2   7         18.32         15.72        16.18 o                         
  -7   2   7          0.48         -1.09        15.25 o                         
  -6   2   7         25.19         43.73        17.22 o                         
  -5   2   7        172.58        181.76        12.49 o                         
  -4   2   7        365.59        389.98        15.17 o                         
  -3   2   7        111.05         88.29        14.61 o                         
  -2   2   7        830.40        845.21        19.12 o                         
  -1   2   7        242.88        276.18        15.66 o                         
   0   2   7        136.23        155.70        19.21 o                         
   1   2   7        528.73        570.27        16.61 o                         
   2   2   7        419.85        438.12        16.45 o                         
   3   2   7        354.60        362.71        18.63 o                         
   4   2   7        125.16         96.06        16.01 o                         
   5   2   7        691.47        706.89        16.35 o                         
   6   2   7         71.79         77.01        14.99 o                         
   7   2   7         19.14         43.45        13.60 o                         
   8   2   7         45.02         48.15        12.97 o                         
   9   2   7         13.33         19.68        13.63 o                         
  10   2   7          0.03          0.67        15.21 o                         
  11   2   7          0.41         12.61        15.59 o                         
  12   2   7         17.68         18.57        12.16 o                         
  13   2   7          4.20          4.22        12.59 o                         
  14   2   7         28.84         31.92        15.52 o                         
  15   2   7          2.82          8.36        13.85 o                         
  16   2   7         23.91         31.63        16.01 o                         
  17   2   7          3.58         19.93        16.53 o                         
  18   2   7          6.99         28.70        17.01 o                         
 -21   3   7          6.66          6.43        17.06 o                         
 -20   3   7         31.84         15.10        13.04 o                         
 -19   3   7         16.46          4.35        17.73 o                         
 -18   3   7         22.64         -7.03        15.46 o                         
 -17   3   7        102.00        107.65        16.01 o                         
 -16   3   7         35.30         37.41        13.57 o                         
 -15   3   7          3.34         -7.98        14.16 o                         
 -14   3   7         14.01         33.35        12.12 o                         
 -13   3   7          1.55         -2.77        12.15 o                         
 -12   3   7          0.44         25.00        13.22 o                         
 -11   3   7         11.50         39.48        15.00 o                         
 -10   3   7         28.56         15.22        10.92 o                         
  -9   3   7          4.82         12.65        11.52 o                         
  -8   3   7          4.31         11.55        12.33 o                         
  -7   3   7          0.05          2.57        12.35 o                         
  -6   3   7         20.64         38.69        13.19 o                         
  -5   3   7       1423.55       1460.17        22.55 o                         
  -4   3   7        162.52        155.21        15.09 o                         
  -3   3   7          1.83         -1.25        14.56 o                         
  -2   3   7         49.82         61.18        14.85 o                         
  -1   3   7         50.80         37.68        16.91 o                         
   0   3   7        159.50        140.11        19.25 o                         
   1   3   7        861.62        865.86        19.96 o                         
   2   3   7        295.83        274.55        17.59 o                         
   3   3   7        283.05        302.43        15.76 o                         
   4   3   7        419.17        411.88        16.16 o                         
   5   3   7        133.37        131.54        21.31 o                         
   6   3   7         94.73         72.44        18.48 o                         
   7   3   7         39.50         36.78        14.22 o                         
   8   3   7         82.20         89.42        15.39 o                         
   9   3   7          0.00          4.07        17.69 o                         
  10   3   7         53.48         78.62        17.44 o                         
  11   3   7          8.32          9.99        17.29 o                         
  12   3   7          0.06         -4.89        16.94 o                         
  13   3   7          2.71         -6.41        16.33 o                         
  14   3   7         26.22         31.68        21.23 o                         
  15   3   7          7.03          4.84        18.03 o                         
  16   3   7         16.81         17.68        17.88 o                         
  17   3   7         27.58          3.68        19.00 o                         
 -19   4   7          4.51          1.75        19.46 o                         
 -18   4   7          0.06        -10.26        17.37 o                         
 -17   4   7         11.10         25.41        15.65 o                         
 -16   4   7          6.67          3.53        13.10 o                         
 -15   4   7          0.09         20.49        15.90 o                         
 -14   4   7          6.09        -15.25        15.25 o                         
 -13   4   7         12.29         10.83        13.29 o                         
 -12   4   7          5.62         26.91        15.49 o                         
 -11   4   7         12.27         35.42        15.68 o                         
 -10   4   7        105.60        113.71        15.32 o                         
  -9   4   7         33.33         50.07        13.01 o                         
  -8   4   7         51.61         62.74        12.90 o                         
  -7   4   7         97.36         97.61        11.77 o                         
  -6   4   7         13.00         38.10        12.67 o                         
  -5   4   7        115.49        101.42        12.14 o                         
  -4   4   7          1.32         11.44        12.61 o                         
  -3   4   7        231.84        244.89        15.83 o                         
  -2   4   7          0.28         12.45        16.99 o                         
  -1   4   7          6.63         -2.63        13.43 o                         
   0   4   7        442.96        463.88        15.52 o                         
   1   4   7        346.33        359.83        15.45 o                         
   2   4   7         37.00         24.03        13.92 o                         
   3   4   7         37.33         51.80        14.36 o                         
   4   4   7        329.52        323.87        16.43 o                         
   5   4   7         85.39         90.42        13.86 o                         
   6   4   7        150.45        149.87        19.71 o                         
   7   4   7        405.94        346.10        22.95 o                         
   8   4   7          2.79          8.67        15.91 o                         
   9   4   7        128.74        125.22        17.87 o                         
  10   4   7         32.17         50.88        15.20 o                         
  11   4   7         80.36         84.34        19.71 o                         
  12   4   7          1.48         34.47        21.58 o                         
  13   4   7          9.95         19.61        17.23 o                         
  14   4   7          9.91         -4.70        39.26 o                         
  15   4   7          0.31         -9.15        18.44 o                         
 -17   5   7          0.28          9.49        16.18 o                         
 -16   5   7         26.99         34.46        16.42 o                         
 -15   5   7         10.35         24.41        12.60 o                         
 -14   5   7          2.38          0.54        12.67 o                         
 -13   5   7          0.03         21.89        15.88 o                         
 -12   5   7          0.53          5.95        14.23 o                         
 -11   5   7          8.99         29.52        11.50 o                         
 -10   5   7          0.28         12.51        12.67 o                         
  -9   5   7         47.36         55.41        13.63 o                         
  -8   5   7          7.04          6.36        11.69 o                         
  -7   5   7         52.24         77.07        14.02 o                         
  -6   5   7         94.90         88.16        14.20 o                         
  -5   5   7          1.01         -1.76        11.90 o                         
  -4   5   7        100.98         93.23        15.26 o                         
  -3   5   7        272.73        297.33        14.91 o                         
  -2   5   7         17.82         15.02        13.41 o                         
  -1   5   7        316.62        329.84        15.30 o                         
   0   5   7         48.51         49.85        15.53 o                         
   1   5   7        157.42        177.53        14.54 o                         
   2   5   7         36.21         32.44        14.02 o                         
   3   5   7         87.05         91.11        13.08 o                         
   4   5   7        304.59        287.92        14.85 o                         
   5   5   7         26.43         34.62        17.00 o                         
   6   5   7         39.31         36.97        22.05 o                         
   7   5   7          0.53         21.26        17.28 o                         
   8   5   7         14.48         24.52        15.48 o                         
   9   5   7          0.22          8.89        17.22 o                         
  10   5   7          2.91          2.99        25.05 o                         
  11   5   7         38.05         35.71        35.29 o                         
  12   5   7          0.54         23.89        18.46 o                         
  13   5   7         19.11         23.44        19.05 o                         
 -13   6   7          1.91        -10.02        15.94 o                         
 -12   6   7          7.71          6.95        14.76 o                         
 -11   6   7          2.93         14.96        16.28 o                         
 -10   6   7          3.42         14.60        14.47 o                         
  -9   6   7         21.03         42.45        16.60 o                         
  -8   6   7         11.10         11.56        14.91 o                         
  -7   6   7          7.92         16.44        16.02 o                         
  -6   6   7         77.50         78.08        14.67 o                         
  -5   6   7         15.21         19.76        11.38 o                         
  -4   6   7        215.35        205.74        14.92 o                         
  -3   6   7         12.06         13.64        12.50 o                         
  -2   6   7          0.01          8.85        14.04 o                         
  -1   6   7          1.05         11.46        14.46 o                         
   0   6   7          5.88         15.39        14.72 o                         
   1   6   7          3.23         -8.25        15.50 o                         
   2   6   7         30.69         37.37        14.29 o                         
   3   6   7          4.87          8.67        14.98 o                         
   4   6   7         25.71         21.70        14.64 o                         
   5   6   7         59.92         59.74        24.90 o                         
   6   6   7          5.06         28.23        19.91 o                         
   7   6   7          4.09        -22.34        22.34 o                         
   8   6   7         37.56          8.74        31.21 o                         
   9   6   7         32.25         15.19        26.38 o                         
  -4   7   7         27.08         25.77        15.39 o                         
  -3   7   7          0.01         -5.90        15.72 o                         
  -2   7   7          3.12         15.21        15.66 o                         
  -1   7   7          3.19          2.79        13.21 o                         
   0   7   7          2.16         10.21        15.32 o                         
 -23   0   8          0.07         21.62        18.81 o                         
 -22   0   8         32.48         21.81        21.54 o                         
 -21   0   8          1.53          8.01        17.30 o                         
 -20   0   8          4.49         16.38        17.62 o                         
 -19   0   8         48.50         48.22        17.61 o                         
 -18   0   8          3.73         -6.18        17.97 o                         
 -17   0   8         78.63         79.23        22.00 o                         
 -16   0   8         32.82         40.33        31.47 o                         
 -15   0   8          6.80          4.89        19.86 o                         
 -14   0   8        235.66        190.13        34.22 o                         
 -13   0   8          9.22         32.75        21.07 o                         
 -12   0   8        333.61        327.28        22.25 o                         
 -11   0   8          2.28         16.05        14.51 o                         
 -10   0   8        275.55        251.75        17.80 o                         
  -9   0   8       1641.27       1706.45        54.18 o                         
  -8   0   8        185.78        182.59        20.63 o                         
  -7   0   8        249.96        218.76        21.93 o                         
  -6   0   8        863.83        832.21        29.10 o                         
  -5   0   8        122.41        156.87        22.03 o                         
  -4   0   8       2966.43       3049.25        35.22 o                         
  -3   0   8       1453.76       1451.76        33.05 o                         
  -2   0   8        437.20        616.17       125.51 o                         
  -1   0   8       3378.46       3473.32        37.47 o                         
   0   0   8       2265.87       2208.75        62.22 o                         
   1   0   8       2515.17       2643.69        37.52 o                         
   2   0   8       8925.18       9372.33        55.76 o                         
   3   0   8        515.48        537.25        26.59 o                         
   4   0   8        932.88        899.80        30.09 o                         
   5   0   8         51.86         53.94        18.50 o                         
   6   0   8       2156.96       2129.77        31.91 o                         
   7   0   8          2.83         -1.44        18.74 o                         
   8   0   8       2204.85       2173.09        29.78 o                         
   9   0   8       1747.67       1688.06        72.56 o                         
  10   0   8         15.10          9.66        21.69 o                         
  11   0   8       1268.90       1283.34        94.20 o                         
  12   0   8        280.53        268.71        23.12 o                         
  13   0   8         54.93         64.78        27.65 o                         
  14   0   8          6.71         -3.61        35.49 o                         
  15   0   8         59.24         60.63        19.21 o                         
  16   0   8          4.35         15.42        23.93 o                         
  17   0   8        154.30        194.41        19.84 o                         
  18   0   8          0.72          2.18        27.90 o                         
 -23   1   8          0.01         -4.56        11.86 o                         
 -22   1   8         12.03         22.72        16.52 o                         
 -21   1   8          4.24         26.52        12.05 o                         
 -20   1   8          2.01         14.41        12.77 o                         
 -19   1   8          0.52         13.17        10.62 o                         
 -18   1   8          3.65        -10.82        14.62 o                         
 -17   1   8         44.32         60.37        19.41 o                         
 -16   1   8        155.70        163.05        14.37 o                         
 -15   1   8         15.73         21.77        15.28 o                         
 -14   1   8         13.62         31.08        15.78 o                         
 -13   1   8          8.76         16.17        28.21 o                         
 -12   1   8         32.09         42.22        14.54 o                         
 -11   1   8        154.79        173.82        14.17 o                         
 -10   1   8        321.68        356.37        13.64 o                         
  -9   1   8        267.49        284.94        14.20 o                         
  -8   1   8        128.01        137.80        15.26 o                         
  -7   1   8          1.00          9.41        13.90 o                         
  -6   1   8         79.90         67.14        15.93 o                         
  -5   1   8        392.13        417.80        16.58 o                         
  -4   1   8        139.98        150.84        16.12 o                         
  -3   1   8         55.65         81.31        14.69 o                         
  -2   1   8        131.72        147.91        17.35 o                         
  -1   1   8       2439.97       2589.59        31.72 o                         
   0   1   8         26.08         43.38        15.52 o                         
   1   1   8         17.46         13.35        14.03 o                         
   2   1   8         35.96         56.00        18.62 o                         
   3   1   8          5.99         17.46        15.86 o                         
   4   1   8         37.81         32.48        12.93 o                         
   5   1   8        246.13        252.41        17.22 o                         
   6   1   8          2.93         15.04        13.64 o                         
   7   1   8          0.65         -9.69        12.96 o                         
   8   1   8          0.00          5.92        12.97 o                         
   9   1   8          5.03          3.81        15.62 o                         
  10   1   8         57.37         49.17        15.75 o                         
  11   1   8        215.26        194.55        13.84 o                         
  12   1   8         37.24         42.78        12.35 o                         
  13   1   8          0.08          5.17        15.31 o                         
  14   1   8        188.82        191.92        15.96 o                         
  15   1   8         43.12         45.77        13.32 o                         
  16   1   8         89.77        100.95        16.10 o                         
  17   1   8         49.78         52.47        16.97 o                         
  18   1   8         15.33         27.92        20.46 o                         
 -22   2   8         69.96         49.60        16.17 o                         
 -21   2   8         20.89         25.44        13.79 o                         
 -20   2   8        182.30        191.45        14.88 o                         
 -19   2   8        187.67        182.82        16.78 o                         
 -18   2   8         12.47         18.37        12.74 o                         
 -17   2   8         17.80         41.15        13.12 o                         
 -16   2   8         70.68         79.71        13.77 o                         
 -15   2   8         43.55         51.37        12.81 o                         
 -14   2   8        517.79        504.53        13.66 o                         
 -13   2   8       1017.72        979.84        14.66 o                         
 -12   2   8        249.48        232.46        19.30 o                         
 -11   2   8         48.37         79.67        16.65 o                         
 -10   2   8         70.57         89.67        16.71 o                         
  -9   2   8          0.36          2.75        17.50 o                         
  -8   2   8        118.82        151.23        15.65 o                         
  -7   2   8        242.18        234.37        15.71 o                         
  -6   2   8        571.25        587.09        16.47 o                         
  -5   2   8        177.19        183.86        12.50 o                         
  -4   2   8        493.07        530.26        15.45 o                         
  -3   2   8       1199.18       1168.89        20.80 o                         
  -2   2   8        183.94        165.22        17.34 o                         
  -1   2   8       1043.07       1067.42        19.57 o                         
   0   2   8         10.97         46.06        13.34 o                         
   1   2   8        155.27        146.41        16.27 o                         
   2   2   8        273.99        247.84        14.89 o                         
   3   2   8         42.30         59.39        14.93 o                         
   4   2   8        180.01        185.55        15.68 o                         
   5   2   8        121.67        123.57        13.68 o                         
   6   2   8        160.85        170.97        14.82 o                         
   7   2   8          0.22          1.16        13.49 o                         
   8   2   8        179.95        173.10        14.36 o                         
   9   2   8         92.55         85.44        14.91 o                         
  10   2   8         49.52         79.50        15.98 o                         
  11   2   8         20.74         24.98        14.92 o                         
  12   2   8        122.15        124.05        13.04 o                         
  13   2   8         54.83         73.32        13.22 o                         
  14   2   8          0.86         -7.39        16.51 o                         
  15   2   8          7.13          7.79        18.77 o                         
  16   2   8          4.81         23.00        14.28 o                         
  17   2   8          1.71         16.44        16.70 o                         
  18   2   8          1.88         14.28        15.44 o                         
 -21   3   8          0.02         -4.21        13.38 o                         
 -20   3   8          0.50          7.75        16.81 o                         
 -19   3   8         19.30         19.06        14.45 o                         
 -18   3   8         44.64         37.60        15.97 o                         
 -17   3   8        135.08        114.16        16.19 o                         
 -16   3   8          0.35          2.55        12.43 o                         
 -15   3   8         25.31         29.74        13.44 o                         
 -14   3   8         53.56         54.11        12.14 o                         
 -13   3   8        146.68        144.89        12.20 o                         
 -12   3   8          0.08         17.61        14.12 o                         
 -11   3   8        390.18        383.51        13.06 o                         
 -10   3   8        179.13        179.05        14.46 o                         
  -9   3   8          2.27         15.98        11.78 o                         
  -8   3   8         43.43         59.05        14.19 o                         
  -7   3   8          0.01          5.82        18.64 o                         
  -6   3   8         29.52         55.28        15.25 o                         
  -5   3   8         92.16         81.02        17.53 o                         
  -4   3   8        826.10        801.70        26.29 o                         
  -3   3   8        277.34        267.38        19.49 o                         
  -2   3   8        425.96        416.39        20.51 o                         
  -1   3   8        126.54        134.82        14.24 o                         
   0   3   8          7.84         -9.58        16.25 o                         
   1   3   8         38.41         32.08        14.75 o                         
   2   3   8          0.18          2.16        12.81 o                         
   3   3   8         33.79         53.23        13.03 o                         
   4   3   8         29.71         31.62        14.10 o                         
   5   3   8         28.57         33.82        12.39 o                         
   6   3   8          1.58         15.18        15.92 o                         
   7   3   8          3.39         16.18        13.27 o                         
   8   3   8         48.27         30.50        14.06 o                         
   9   3   8         28.41         43.62        16.01 o                         
  10   3   8         35.59         35.97        15.48 o                         
  11   3   8          1.95         -1.94        20.70 o                         
  12   3   8          0.08         27.86        14.85 o                         
  13   3   8          4.20          9.70        35.59 o                         
  14   3   8          6.81         -8.49        16.58 o                         
  15   3   8          9.68         27.30        15.40 o                         
  16   3   8          3.26         26.09        18.76 o                         
 -19   4   8          9.28         20.59        15.02 o                         
 -18   4   8          1.30          8.60        16.27 o                         
 -17   4   8         10.70         34.35        16.00 o                         
 -16   4   8          3.51         -9.77        13.11 o                         
 -15   4   8         17.46         11.93        12.02 o                         
 -14   4   8          3.37         -2.86        11.46 o                         
 -13   4   8         12.78         21.37        12.55 o                         
 -12   4   8          9.27          7.26        13.60 o                         
 -11   4   8        193.73        217.25        16.09 o                         
 -10   4   8         27.31         43.45        13.49 o                         
  -9   4   8        195.58        198.72        14.27 o                         
  -8   4   8        112.83        122.97        13.96 o                         
  -7   4   8         34.17         46.43        13.29 o                         
  -6   4   8         72.67         73.02        13.39 o                         
  -5   4   8        336.21        321.43        16.62 o                         
  -4   4   8        175.72        161.90        13.41 o                         
  -3   4   8        343.59        331.31        16.44 o                         
  -2   4   8         10.74         22.80        11.48 o                         
  -1   4   8         60.43         62.78        11.26 o                         
   0   4   8        349.30        353.43        14.98 o                         
   1   4   8         17.81         30.03        18.65 o                         
   2   4   8       1644.54       1621.41        24.58 o                         
   3   4   8         41.74         37.58        15.03 o                         
   4   4   8         15.98         25.16        13.35 o                         
   5   4   8         83.55         98.23        17.43 o                         
   6   4   8         17.46         38.97        18.13 o                         
   7   4   8          5.81         -9.34        14.00 o                         
   8   4   8        319.65        326.91        39.82 o                         
   9   4   8        107.07         85.68        16.24 o                         
  10   4   8          8.42         28.16        21.61 o                         
  11   4   8         86.27         63.43        18.53 o                         
  12   4   8          1.26          2.59        21.15 o                         
  13   4   8          3.98         22.33        31.67 o                         
  14   4   8          0.18         -2.89        16.16 o                         
  15   4   8         30.77         33.27        17.09 o                         
 -16   5   8         30.38         25.41        16.64 o                         
 -15   5   8          2.00         14.63        15.64 o                         
 -14   5   8          1.09          6.42        13.35 o                         
 -13   5   8         19.75         18.04        12.08 o                         
 -12   5   8         52.10         31.96        14.17 o                         
 -11   5   8         12.36         36.81        15.76 o                         
 -10   5   8         27.08         20.92        11.92 o                         
  -9   5   8          0.36          4.22        13.72 o                         
  -8   5   8          1.99          6.30        12.56 o                         
  -7   5   8          0.79         -5.04        13.83 o                         
  -6   5   8         20.94         21.01        11.79 o                         
  -5   5   8         10.45         10.39        12.16 o                         
  -4   5   8          1.09         -9.38        13.78 o                         
  -3   5   8         70.51         70.54        16.76 o                         
  -2   5   8         67.13         47.63        12.93 o                         
  -1   5   8          8.45         27.73        15.42 o                         
   0   5   8         48.78         43.54        13.99 o                         
   1   5   8        116.34        101.68        15.93 o                         
   2   5   8        153.12        159.76        16.63 o                         
   3   5   8         46.60         65.18        14.56 o                         
   4   5   8         16.61         25.87        12.88 o                         
   5   5   8        185.92        199.56        19.45 o                         
   6   5   8          6.26         19.09        17.86 o                         
   7   5   8         14.25         -5.58        18.38 o                         
   8   5   8         10.01         -0.70        18.45 o                         
   9   5   8          8.40         27.16        30.75 o                         
  10   5   8          0.20        -11.92        18.03 o                         
  11   5   8         15.11         11.79        15.99 o                         
  12   5   8          5.07          7.06        16.59 o                         
 -12   6   8          5.18         15.31        14.77 o                         
 -11   6   8          4.22         13.89        13.33 o                         
 -10   6   8          3.49          1.99        14.25 o                         
  -9   6   8        101.29         99.54        14.15 o                         
  -8   6   8          0.01          3.55        13.27 o                         
  -7   6   8        242.94        230.68        14.85 o                         
  -6   6   8          0.00          9.54        14.47 o                         
  -5   6   8         14.14         23.94        11.94 o                         
  -4   6   8          3.25         21.27        11.79 o                         
  -3   6   8          0.36         -9.35        16.40 o                         
  -2   6   8          2.63         31.12        15.34 o                         
  -1   6   8          4.74         12.38        13.10 o                         
   0   6   8          5.34          6.75        15.84 o                         
   1   6   8         24.96         21.50        14.51 o                         
   2   6   8         64.00         68.84        13.17 o                         
   3   6   8         38.47         32.42        17.34 o                         
   4   6   8         29.63         40.89        16.84 o                         
   5   6   8         16.33          5.87        21.97 o                         
   6   6   8          5.86         12.21        15.86 o                         
   7   6   8         20.66         -8.15        22.76 o                         
   8   6   8         14.13          4.44        16.55 o                         
 -22   1   9          0.06          8.86        12.33 o                         
 -21   1   9          3.19         15.55        12.20 o                         
 -20   1   9         46.80         84.85        18.14 o                         
 -19   1   9          2.82         11.34        15.15 o                         
 -18   1   9        117.46        118.92        21.65 o                         
 -17   1   9         12.80          0.02        15.57 o                         
 -16   1   9          8.64         16.32        19.13 o                         
 -15   1   9         74.84         80.52        13.37 o                         
 -14   1   9        225.84        267.32        20.93 o                         
 -13   1   9        369.26        342.07        17.22 o                         
 -12   1   9        475.88        522.90        16.80 o                         
 -11   1   9        328.81        354.62        14.57 o                         
 -10   1   9         77.30         90.58        14.76 o                         
  -9   1   9        106.34        100.68        16.14 o                         
  -8   1   9         89.25         84.84        15.47 o                         
  -7   1   9        788.91        782.06        20.68 o                         
  -6   1   9        190.27        190.49        14.72 o                         
  -5   1   9        249.53        263.82        15.57 o                         
  -4   1   9        133.56        136.12        14.64 o                         
  -3   1   9         12.13         18.88        14.86 o                         
  -2   1   9        270.03        262.16        17.59 o                         
  -1   1   9        188.28        224.70        15.16 o                         
   0   1   9        722.57        746.56        18.43 o                         
   1   1   9         80.23         75.83        16.20 o                         
   2   1   9        718.63        664.07        18.05 o                         
   3   1   9         86.08        101.43        17.31 o                         
   4   1   9        830.91        821.24        16.98 o                         
   5   1   9        161.55        173.65        14.95 o                         
   6   1   9        143.56        143.60        15.00 o                         
   7   1   9         26.50         31.80        12.86 o                         
   8   1   9        638.78        628.99        18.59 o                         
   9   1   9         29.75         29.28        13.96 o                         
  10   1   9        723.12        704.72        16.08 o                         
  11   1   9        176.09        163.27        12.57 o                         
  12   1   9        103.90         99.46        13.31 o                         
  13   1   9          3.29         23.30        14.02 o                         
  14   1   9          0.03          6.00        17.83 o                         
  15   1   9          1.15          8.76        12.44 o                         
  16   1   9         11.50          8.48        12.82 o                         
  17   1   9         38.87         54.14        15.52 o                         
 -22   2   9          8.00         17.82        12.91 o                         
 -21   2   9          0.20         19.96        12.46 o                         
 -20   2   9         43.55         53.56        15.98 o                         
 -19   2   9         39.26         40.61        15.48 o                         
 -18   2   9          8.58         11.37        12.66 o                         
 -17   2   9         35.49         33.29        11.35 o                         
 -16   2   9          0.67         -0.81        11.19 o                         
 -15   2   9          0.19        -11.77        11.77 o                         
 -14   2   9          1.51          4.30        13.55 o                         
 -13   2   9        110.26        105.96        14.90 o                         
 -12   2   9         73.39         66.24        14.64 o                         
 -11   2   9         49.13         50.51        17.19 o                         
 -10   2   9          3.13         11.22        13.46 o                         
  -9   2   9          4.59         13.28        16.85 o                         
  -8   2   9        113.57        105.66        17.09 o                         
  -7   2   9        102.65        105.57        12.56 o                         
  -6   2   9         27.67         43.74        20.43 o                         
  -5   2   9         64.60         61.02        11.77 o                         
  -4   2   9          3.97          3.38        13.97 o                         
  -3   2   9         92.56        107.91        15.33 o                         
  -2   2   9         53.52         53.59        15.12 o                         
  -1   2   9          2.88         -6.72        12.54 o                         
   0   2   9         60.20         69.60        15.20 o                         
   1   2   9        108.24        120.92        15.87 o                         
   2   2   9          0.12         11.04        12.91 o                         
   3   2   9          3.81         20.88        15.49 o                         
   4   2   9         33.95         50.32        13.42 o                         
   5   2   9        155.22        166.06        15.03 o                         
   6   2   9         11.69         24.35        12.64 o                         
   7   2   9         77.68         80.59        14.19 o                         
   8   2   9          2.92          0.24        13.93 o                         
   9   2   9          8.92         10.13        13.79 o                         
  10   2   9         11.57         17.20        13.87 o                         
  11   2   9         53.42         64.56        15.69 o                         
  12   2   9         18.46         15.62        14.99 o                         
  13   2   9         45.38         37.13        15.92 o                         
  14   2   9        138.86        129.14        14.72 o                         
  15   2   9         43.74         48.64        14.46 o                         
  16   2   9         34.72         42.32        19.66 o                         
  17   2   9         47.88         45.90        17.03 o                         
 -21   3   9          1.05          6.63        16.78 o                         
 -20   3   9         12.91         27.07        16.49 o                         
 -19   3   9          2.14         15.87        20.65 o                         
 -18   3   9          6.54         29.79        15.30 o                         
 -17   3   9          6.50         19.42        13.88 o                         
 -16   3   9          5.83         23.28        15.57 o                         
 -15   3   9          1.27         10.72        13.23 o                         
 -14   3   9        208.57        200.17        13.37 o                         
 -13   3   9          0.01          4.70        15.84 o                         
 -12   3   9        277.62        260.90        14.95 o                         
 -11   3   9        208.58        199.15        13.01 o                         
 -10   3   9        146.50        146.80        11.84 o                         
  -9   3   9       1000.18        940.42        17.28 o                         
  -8   3   9        283.23        291.90        20.63 o                         
  -7   3   9        240.09        252.72        18.35 o                         
  -6   3   9        152.57        175.27        18.09 o                         
  -5   3   9         23.39         16.85        15.28 o                         
  -4   3   9       1134.23       1145.43        27.52 o                         
  -3   3   9        526.81        558.21        19.53 o                         
  -2   3   9        397.88        412.00        16.78 o                         
  -1   3   9         56.37         53.12        14.69 o                         
   0   3   9        104.57        103.98        14.37 o                         
   1   3   9        106.36        117.75        14.79 o                         
   2   3   9        280.16        285.66        16.78 o                         
   3   3   9        183.20        187.60        15.11 o                         
   4   3   9        816.16        804.33        20.37 o                         
   5   3   9        147.76        137.54        14.38 o                         
   6   3   9        152.83        155.02        13.59 o                         
   7   3   9          1.45         -3.32        16.63 o                         
   8   3   9        140.03        153.14        17.29 o                         
   9   3   9         43.02         67.41        15.35 o                         
  10   3   9         39.90         65.61        17.29 o                         
  11   3   9        315.90        313.34        15.79 o                         
  12   3   9         12.71         -9.41        20.99 o                         
  13   3   9         71.75         67.29        19.18 o                         
  14   3   9          1.94         -7.16        18.65 o                         
  15   3   9         30.43         22.99        16.51 o                         
  16   3   9         12.26          6.38        19.61 o                         
 -19   4   9          0.39          4.74        15.73 o                         
 -18   4   9          0.00         18.53        14.58 o                         
 -17   4   9          0.53          1.65        13.04 o                         
 -16   4   9          0.15          8.71        13.87 o                         
 -15   4   9         52.97         56.24        15.90 o                         
 -14   4   9          7.14         19.53        14.14 o                         
 -13   4   9          0.01         31.48        13.36 o                         
 -12   4   9          0.78          0.86        11.17 o                         
 -11   4   9         39.45         64.64        15.49 o                         
 -10   4   9         53.40         63.17        15.63 o                         
  -9   4   9        143.51        142.85        14.63 o                         
  -8   4   9        154.51        149.40        15.37 o                         
  -7   4   9         13.67         21.97        12.63 o                         
  -6   4   9         74.10         49.20        13.27 o                         
  -5   4   9        256.13        269.30        15.32 o                         
  -4   4   9        220.23        213.37        13.55 o                         
  -3   4   9         23.01         25.07        13.88 o                         
  -2   4   9         14.46          9.95        11.41 o                         
  -1   4   9        792.77        773.36        24.75 o                         
   0   4   9        187.46        180.91        14.09 o                         
   1   4   9        550.18        553.23        16.20 o                         
   2   4   9        443.96        451.88        16.11 o                         
   3   4   9         69.05         61.80        12.79 o                         
   4   4   9        151.05        143.16        14.96 o                         
   5   4   9         36.11         33.21        16.67 o                         
   6   4   9          2.72         16.73        14.71 o                         
   7   4   9         17.65         33.63        14.84 o                         
   8   4   9         15.88         21.70        17.88 o                         
   9   4   9          6.03         -1.77        22.19 o                         
  10   4   9          0.50         24.01        18.79 o                         
  11   4   9          4.96         29.31        15.16 o                         
  12   4   9          0.07         19.78        16.82 o                         
  13   4   9         19.21         55.90        22.84 o                         
  14   4   9          0.07          6.69        22.30 o                         
 -16   5   9          2.14         10.77        13.53 o                         
 -15   5   9          8.61         13.40        14.54 o                         
 -14   5   9         13.10         36.84        15.19 o                         
 -13   5   9          0.01          9.04        13.42 o                         
 -12   5   9          0.39          7.10        13.06 o                         
 -11   5   9          2.32          6.51        13.14 o                         
 -10   5   9          0.00          8.90        15.38 o                         
  -9   5   9          6.27         28.98        14.07 o                         
  -8   5   9          5.56         15.16        12.18 o                         
  -7   5   9        151.42        138.60        15.63 o                         
  -6   5   9         73.61         68.49        12.04 o                         
  -5   5   9        110.04        126.63        13.91 o                         
  -4   5   9        153.28        169.00        14.63 o                         
  -3   5   9        180.94        167.22        13.91 o                         
  -2   5   9         35.60         35.90        14.26 o                         
  -1   5   9        527.79        472.20        22.92 o                         
   0   5   9         39.13         19.50        14.01 o                         
   1   5   9          1.09          9.29        13.79 o                         
   2   5   9          5.06         15.02        14.70 o                         
   3   5   9          2.22         -6.21        16.09 o                         
   4   5   9         44.69         55.23        17.24 o                         
   5   5   9         10.66         20.87        16.77 o                         
   6   5   9          4.19         -7.60        15.35 o                         
   7   5   9          0.59          7.10        15.30 o                         
   8   5   9          1.98         14.22        15.46 o                         
   9   5   9          3.44         12.99        15.95 o                         
  10   5   9         19.29         17.70        31.42 o                         
  11   5   9         33.08         42.69        19.69 o                         
 -11   6   9          0.20        -14.25        14.25 o                         
 -10   6   9          0.58         43.79        16.39 o                         
  -9   6   9          7.00          9.94        14.62 o                         
  -8   6   9          5.93          4.72        13.87 o                         
  -7   6   9          0.83         -8.58        14.86 o                         
  -6   6   9          1.05         16.98        12.32 o                         
  -5   6   9          0.17         15.66        15.99 o                         
  -4   6   9         89.80         90.89        13.08 o                         
  -3   6   9          0.62         -2.98        13.10 o                         
  -2   6   9         73.78         90.81        16.78 o                         
  -1   6   9         11.58          8.22        13.04 o                         
   0   6   9         58.19         45.23        16.43 o                         
   1   6   9         11.91         13.83        14.43 o                         
   2   6   9         11.10         21.84        16.47 o                         
   3   6   9          1.95         -0.14        14.40 o                         
   4   6   9         10.76         22.41        20.66 o                         
   5   6   9          5.13        -10.00        16.66 o                         
   6   6   9          1.96          6.81        46.18 o                         
 -22   0  10          9.40          3.57        16.03 o                         
 -21   0  10          1.12        -15.30        18.39 o                         
 -20   0  10         13.38         -8.99        27.04 o                         
 -19   0  10          5.24          6.72        23.83 o                         
 -18   0  10         37.92         42.16        23.52 o                         
 -17   0  10          0.30        -33.30        33.30 o                         
 -16   0  10         58.21         64.26        23.02 o                         
 -15   0  10         23.00         43.08        32.49 o                         
 -14   0  10         36.17         56.97        28.21 o                         
 -13   0  10          6.10          3.35        16.61 o                         
 -12   0  10        178.18        188.33        16.13 o                         
 -11   0  10        285.59        307.96        22.74 o                         
 -10   0  10       1190.59       1241.40        82.54 o                         
  -9   0  10         73.58         81.59        23.95 o                         
  -8   0  10        688.88        693.22        20.37 o                         
  -7   0  10          0.44         -5.38        19.49 o                         
  -6   0  10       1722.49       1760.00        35.44 o                         
  -5   0  10          3.34          5.75        21.04 o                         
  -4   0  10       1956.63       1934.27        26.92 o                         
  -3   0  10       1042.69       1127.49        23.98 o                         
  -2   0  10        516.80        500.70        21.06 o                         
  -1   0  10        344.56        367.25        26.89 o                         
   0   0  10          2.56        -16.51        25.58 o                         
   1   0  10          0.02         -2.07        17.37 o                         
   2   0  10       1161.71       1076.70        33.96 o                         
   3   0  10        320.48        305.79        19.28 o                         
   4   0  10          4.91         -7.65        29.18 o                         
   5   0  10        225.31        219.19        20.49 o                         
   6   0  10         28.22         32.40        20.06 o                         
   7   0  10        608.18        610.44        22.69 o                         
   8   0  10          0.69          8.25        16.02 o                         
   9   0  10          3.54          3.63        22.98 o                         
  10   0  10        107.44        113.79        18.87 o                         
  11   0  10        703.98        730.17        22.95 o                         
  12   0  10          5.13         10.10        17.34 o                         
  13   0  10         83.29        104.36        23.17 o                         
  14   0  10          2.12         -4.87        24.44 o                         
  15   0  10         29.91         42.06        22.92 o                         
  16   0  10          5.89          3.88        23.79 o                         
  17   0  10          4.82         -5.32        24.80 o                         
 -22   1  10         51.30         69.25        12.46 o                         
 -21   1  10         10.50          6.60        13.31 o                         
 -20   1  10          0.03         35.25        14.68 o                         
 -19   1  10         92.27        111.93        18.46 o                         
 -18   1  10         13.40          8.87        30.15 o                         
 -17   1  10          4.42         17.11        18.16 o                         
 -16   1  10        123.95        145.46        14.46 o                         
 -15   1  10          3.77          8.30        16.02 o                         
 -14   1  10        160.88        161.24        13.33 o                         
 -13   1  10        273.53        264.64        20.67 o                         
 -12   1  10         75.52         73.55        11.94 o                         
 -11   1  10         21.92         29.30        11.64 o                         
 -10   1  10         15.69         24.63        11.91 o                         
  -9   1  10          1.74         12.51        13.14 o                         
  -8   1  10         42.92         54.71        12.54 o                         
  -7   1  10         17.29         17.88        13.05 o                         
  -6   1  10        146.24        162.57        13.93 o                         
  -5   1  10        411.56        420.87        16.46 o                         
  -4   1  10          1.06         10.41        19.14 o                         
  -3   1  10          7.89          9.85        15.90 o                         
  -2   1  10          0.15         10.76        13.26 o                         
  -1   1  10        459.61        465.80        17.12 o                         
   0   1  10         45.89         47.94        13.46 o                         
   1   1  10        590.13        582.28        19.99 o                         
   2   1  10        220.15        217.98        16.04 o                         
   3   1  10          0.03          1.46        11.84 o                         
   4   1  10          1.12         16.57        12.67 o                         
   5   1  10        115.82         98.85        12.10 o                         
   6   1  10        297.30        279.09        14.48 o                         
   7   1  10         86.70        107.60        14.82 o                         
   8   1  10        118.33        111.92        15.09 o                         
   9   1  10        535.02        526.71        17.64 o                         
  10   1  10        258.28        268.47        15.04 o                         
  11   1  10        290.98        300.07        16.94 o                         
  12   1  10        129.83        133.44        13.91 o                         
  13   1  10         19.92         25.62        12.90 o                         
  14   1  10         57.66         66.20        14.96 o                         
  15   1  10         12.47         11.38        14.67 o                         
  16   1  10         72.96         71.16        15.66 o                         
  17   1  10          9.83         30.70        15.82 o                         
 -21   2  10          0.49         -7.79        14.46 o                         
 -20   2  10         22.12         15.02        18.23 o                         
 -19   2  10         75.57         64.94        18.67 o                         
 -18   2  10         13.28         18.15        20.50 o                         
 -17   2  10         42.01         53.27        14.46 o                         
 -16   2  10          7.69          2.05        17.22 o                         
 -15   2  10          0.26         -9.51        12.42 o                         
 -14   2  10        119.90        122.63        16.10 o                         
 -13   2  10        148.25        145.75        14.32 o                         
 -12   2  10        277.87        287.89        15.56 o                         
 -11   2  10          7.60         24.44        14.32 o                         
 -10   2  10        243.44        222.26        15.74 o                         
  -9   2  10        150.51        161.76        13.52 o                         
  -8   2  10        173.19        163.54        12.75 o                         
  -7   2  10        405.30        381.08        15.54 o                         
  -6   2  10        136.21        135.65        12.36 o                         
  -5   2  10        363.94        373.46        15.21 o                         
  -4   2  10        689.82        690.13        18.76 o                         
  -3   2  10        133.90        131.16        12.33 o                         
  -2   2  10         20.26         47.71        17.01 o                         
  -1   2  10        229.25        252.76        14.92 o                         
   0   2  10        581.30        557.72        17.01 o                         
   1   2  10          6.22          5.57        15.53 o                         
   2   2  10        333.99        333.28        17.88 o                         
   3   2  10         15.72         24.11        17.70 o                         
   4   2  10         29.63         35.32        12.25 o                         
   5   2  10          8.58         28.26        15.04 o                         
   6   2  10        182.08        170.58        16.76 o                         
   7   2  10        498.70        496.58        15.37 o                         
   8   2  10          5.38         11.83        12.26 o                         
   9   2  10         37.81         34.18        12.55 o                         
  10   2  10         15.73         11.18        12.22 o                         
  11   2  10          3.45          2.27        12.67 o                         
  12   2  10         30.56         21.09        14.32 o                         
  13   2  10        131.26        146.77        20.93 o                         
  14   2  10         17.06         22.74        15.54 o                         
  15   2  10         64.70         69.03        15.09 o                         
  16   2  10          5.61         14.77        14.01 o                         
 -20   3  10          8.57         32.89        19.68 o                         
 -19   3  10         24.55         36.85        14.75 o                         
 -18   3  10         10.73          2.23        14.57 o                         
 -17   3  10         17.02         28.29        13.86 o                         
 -16   3  10         36.28         36.73        11.90 o                         
 -15   3  10         17.18         19.61        12.88 o                         
 -14   3  10          0.72         17.59        13.80 o                         
 -13   3  10         18.99         28.45        11.28 o                         
 -12   3  10          0.00         25.15        13.05 o                         
 -11   3  10        126.98        125.06        19.17 o                         
 -10   3  10        152.69        157.79        17.75 o                         
  -9   3  10         28.21         39.48        18.94 o                         
  -8   3  10        164.65        176.83        21.45 o                         
  -7   3  10        756.09        760.34        19.86 o                         
  -6   3  10         98.11        118.34        22.97 o                         
  -5   3  10          7.35         38.24        26.56 o                         
  -4   3  10         96.52         90.72        15.27 o                         
  -3   3  10         24.16         40.92        12.69 o                         
  -2   3  10         14.30         -1.59        12.81 o                         
  -1   3  10         25.13         16.70        13.26 o                         
   0   3  10        465.78        452.32        14.53 o                         
   1   3  10         81.99         88.25        16.02 o                         
   2   3  10        569.81        566.70        18.50 o                         
   3   3  10        341.83        376.53        18.62 o                         
   4   3  10         72.12         75.74        14.28 o                         
   5   3  10         10.33         18.85        13.73 o                         
   6   3  10          1.09         -0.07        13.73 o                         
   7   3  10         45.30         42.64        14.78 o                         
   8   3  10        118.68        117.35        13.64 o                         
   9   3  10         12.92         19.52        14.84 o                         
  10   3  10         59.72         66.04        13.56 o                         
  11   3  10          5.24          4.77        16.62 o                         
  12   3  10         20.38         15.43        13.98 o                         
  13   3  10         10.02         25.97        18.04 o                         
  14   3  10          1.34          5.49        18.59 o                         
  15   3  10          1.34         -0.94        23.45 o                         
 -18   4  10          0.00         17.61        15.45 o                         
 -17   4  10          0.01         15.84        13.42 o                         
 -16   4  10          5.85         18.41        15.79 o                         
 -15   4  10         27.90         33.58        12.80 o                         
 -14   4  10         17.36          5.88        12.81 o                         
 -13   4  10         61.85         56.86        14.33 o                         
 -12   4  10          1.63          8.80        12.30 o                         
 -11   4  10          0.45         21.74        18.34 o                         
 -10   4  10          9.08         17.36        11.73 o                         
  -9   4  10          0.34         10.06        11.51 o                         
  -8   4  10         88.89         84.22        11.85 o                         
  -7   4  10        120.17        126.21        14.65 o                         
  -6   4  10        219.58        204.00        13.93 o                         
  -5   4  10          3.22          4.62        11.77 o                         
  -4   4  10         67.31         54.97        13.07 o                         
  -3   4  10        239.17        213.79        14.61 o                         
  -2   4  10         34.98         32.54        15.47 o                         
  -1   4  10          0.23         -4.12        15.27 o                         
   0   4  10          1.82         -2.43        13.95 o                         
   1   4  10         58.47         55.97        13.29 o                         
   2   4  10        100.39        123.48        15.72 o                         
   3   4  10         77.61         74.19        16.14 o                         
   4   4  10         10.16         27.71        12.25 o                         
   5   4  10        117.10        114.67        15.84 o                         
   6   4  10          1.53         16.73        16.47 o                         
   7   4  10         16.55         24.45        14.30 o                         
   8   4  10         35.38         66.85        15.65 o                         
   9   4  10         10.54         40.84        21.64 o                         
  10   4  10         10.93         -7.98        17.87 o                         
  11   4  10         22.80         30.18        31.11 o                         
  12   4  10          1.27          3.98        16.15 o                         
  13   4  10          0.50         35.97        19.76 o                         
 -15   5  10          0.39          3.19        13.52 o                         
 -14   5  10          0.65         11.00        12.92 o                         
 -13   5  10         36.86         55.70        13.13 o                         
 -12   5  10         14.59          4.83        14.23 o                         
 -11   5  10          8.19         25.81        13.97 o                         
 -10   5  10          0.01         -5.20        11.50 o                         
  -9   5  10          8.81         32.98        13.32 o                         
  -8   5  10         25.94         35.72        16.04 o                         
  -7   5  10          1.41          9.06        11.73 o                         
  -6   5  10          5.25         -1.44        12.64 o                         
  -5   5  10          4.72         -6.61        15.36 o                         
  -4   5  10         14.24         16.12        13.90 o                         
  -3   5  10         20.01         39.52        14.04 o                         
  -2   5  10          4.89          4.09        15.53 o                         
  -1   5  10         23.62         53.51        14.04 o                         
   0   5  10         37.31         33.27        14.42 o                         
   1   5  10         61.99         33.00        14.21 o                         
   2   5  10          8.17          5.02        15.41 o                         
   3   5  10         10.74          7.38        12.76 o                         
   4   5  10          2.60         14.13        14.79 o                         
   5   5  10         29.89         16.00        14.32 o                         
   6   5  10         30.97         22.03        42.26 o                         
   7   5  10          1.26         -1.21        41.14 o                         
   8   5  10         17.29          0.29        18.85 o                         
   9   5  10          8.54        -19.78        26.94 o                         
  10   5  10         12.76         -6.74        23.27 o                         
 -10   6  10          5.39         24.20        15.13 o                         
  -9   6  10         50.54         45.90        15.35 o                         
  -8   6  10         14.45         10.17        15.22 o                         
  -7   6  10         16.31         45.83        16.41 o                         
  -6   6  10          0.05         14.82        14.71 o                         
  -5   6  10         11.10         12.69        13.45 o                         
  -4   6  10         60.07         66.41        13.69 o                         
  -3   6  10         14.98         23.57        15.12 o                         
  -2   6  10         27.47         23.64        15.01 o                         
  -1   6  10          1.33          6.74        14.52 o                         
   0   6  10         10.17         27.90        16.83 o                         
   1   6  10          0.30         20.74        14.79 o                         
   2   6  10          0.53         10.43        13.27 o                         
   3   6  10          0.41         10.47        15.82 o                         
   4   6  10          0.02          8.06        17.42 o                         
   5   6  10         29.20         11.18        31.01 o                         
 -22   1  11         10.82         41.47        17.51 o                         
 -21   1  11          0.44          1.27        14.49 o                         
 -20   1  11          4.35         26.40        16.22 o                         
 -19   1  11         46.12         57.14        19.18 o                         
 -18   1  11         50.79         52.35        19.79 o                         
 -17   1  11         50.72         88.60        16.22 o                         
 -16   1  11          1.56         42.08        15.87 o                         
 -15   1  11          9.69         16.94        15.87 o                         
 -14   1  11         48.71         64.94        15.56 o                         
 -13   1  11         39.74         41.74        11.60 o                         
 -12   1  11          5.88         11.09        17.70 o                         
 -11   1  11        331.78        324.11        12.76 o                         
 -10   1  11         14.46          7.26        14.04 o                         
  -9   1  11        287.15        263.52        13.98 o                         
  -8   1  11          9.08          2.63        13.20 o                         
  -7   1  11        227.63        237.55        13.47 o                         
  -6   1  11         94.77         86.63        13.10 o                         
  -5   1  11        170.22        173.60        12.95 o                         
  -4   1  11        688.70        701.59        16.50 o                         
  -3   1  11         19.13         23.68        13.11 o                         
  -2   1  11       1162.48       1140.69        25.27 o                         
  -1   1  11        330.67        317.28        15.53 o                         
   0   1  11        280.16        280.89        15.30 o                         
   1   1  11          0.01         14.32        13.96 o                         
   2   1  11        854.68        858.11        17.92 o                         
   3   1  11         37.90         54.16        13.99 o                         
   4   1  11        597.46        584.08        18.03 o                         
   5   1  11       1780.30       1705.54        21.73 o                         
   6   1  11         24.54         32.87        13.31 o                         
   7   1  11        881.18        898.25        15.98 o                         
   8   1  11        136.46        150.71        16.31 o                         
   9   1  11         11.50          8.16        12.97 o                         
  10   1  11          1.37          2.10        14.35 o                         
  11   1  11          7.07        -10.88        12.04 o                         
  12   1  11         98.75        118.99        15.12 o                         
  13   1  11         94.36        132.58        14.17 o                         
  14   1  11         15.89         44.83        13.16 o                         
  15   1  11          0.07         21.97        14.73 o                         
  16   1  11          0.50         -3.86        15.68 o                         
 -21   2  11          0.37          1.26        18.82 o                         
 -20   2  11          0.22         -9.66        17.29 o                         
 -19   2  11          0.00         14.33        18.99 o                         
 -18   2  11         60.78         67.72        13.67 o                         
 -17   2  11        103.23         96.99        14.81 o                         
 -16   2  11          0.55         19.06        14.81 o                         
 -15   2  11         15.60         20.59        14.00 o                         
 -14   2  11        105.40        114.26        20.14 o                         
 -13   2  11        256.14        266.76        17.65 o                         
 -12   2  11         34.26         35.62        19.42 o                         
 -11   2  11          0.12          0.08        16.37 o                         
 -10   2  11        178.52        181.37        13.15 o                         
  -9   2  11        190.72        202.20        19.68 o                         
  -8   2  11          7.02          6.09        13.01 o                         
  -7   2  11          0.02          9.34        11.06 o                         
  -6   2  11          5.35         51.64        16.32 o                         
  -5   2  11         12.22         22.84        16.30 o                         
  -4   2  11         17.71         20.72        13.80 o                         
  -3   2  11         10.22         13.85        15.33 o                         
  -2   2  11          6.27          8.25        16.92 o                         
  -1   2  11          1.24          6.64        12.71 o                         
   0   2  11         25.44         37.70        13.90 o                         
   1   2  11         13.26         38.91        15.08 o                         
   2   2  11          1.65         14.50        13.27 o                         
   3   2  11          8.11         25.14        12.78 o                         
   4   2  11          5.24          7.94        14.94 o                         
   5   2  11         37.59         62.21        20.55 o                         
   6   2  11         23.85         27.14        12.94 o                         
   7   2  11        239.69        240.96        15.23 o                         
   8   2  11         52.66         75.69        13.42 o                         
   9   2  11        246.68        191.72        20.67 o                         
  10   2  11         32.64         35.28        14.03 o                         
  11   2  11         22.20         17.26        14.27 o                         
  12   2  11         55.78         65.61        13.46 o                         
  13   2  11         19.99         24.27        14.63 o                         
  14   2  11         45.34         44.19        16.80 o                         
  15   2  11         14.37         27.97        17.35 o                         
 -20   3  11         10.65         20.92        17.02 o                         
 -19   3  11         38.55         52.93        12.48 o                         
 -18   3  11         20.44         16.55        13.20 o                         
 -17   3  11        122.01         99.07        14.42 o                         
 -16   3  11          8.07         22.11        11.72 o                         
 -15   3  11          1.62          3.20        12.86 o                         
 -14   3  11        113.55         91.42        13.10 o                         
 -13   3  11        199.98        219.69        15.86 o                         
 -12   3  11          3.81          1.60        18.20 o                         
 -11   3  11        285.84        294.08        17.46 o                         
 -10   3  11         25.41         23.40        17.15 o                         
  -9   3  11         11.27          8.44        13.89 o                         
  -8   3  11        420.90        426.38        19.67 o                         
  -7   3  11          0.32         17.81        15.86 o                         
  -6   3  11        170.65        172.12        14.07 o                         
  -5   3  11         73.87         87.08        18.83 o                         
  -4   3  11        361.30        366.95        22.56 o                         
  -3   3  11          0.46         13.25        11.96 o                         
  -2   3  11       1152.97       1129.05        16.84 o                         
  -1   3  11        594.61        590.66        16.06 o                         
   0   3  11          0.24         -9.15        14.46 o                         
   1   3  11        194.79        207.00        14.13 o                         
   2   3  11         89.18         91.80        13.34 o                         
   3   3  11         63.40         82.03        14.75 o                         
   4   3  11        168.44        157.84        14.55 o                         
   5   3  11         84.75         94.58        14.53 o                         
   6   3  11        100.56         75.78        15.56 o                         
   7   3  11         24.28         30.95        12.54 o                         
   8   3  11         43.38         31.93        13.41 o                         
   9   3  11         74.96         56.67        14.88 o                         
  10   3  11          7.03         10.36        14.87 o                         
  11   3  11         20.17         56.10        15.91 o                         
  12   3  11          4.30          3.00        15.69 o                         
  13   3  11         61.44         91.31        17.94 o                         
  14   3  11          5.88          9.22        16.63 o                         
 -18   4  11          5.84         17.55        14.01 o                         
 -17   4  11         28.50         25.15        13.48 o                         
 -16   4  11          6.53         13.85        18.09 o                         
 -15   4  11          0.03         15.17        11.99 o                         
 -14   4  11        112.70        130.75        16.15 o                         
 -13   4  11          8.08          4.41        12.89 o                         
 -12   4  11         43.48         43.11        12.91 o                         
 -11   4  11          6.81         12.49        11.61 o                         
 -10   4  11         47.18         50.44        15.93 o                         
  -9   4  11        125.56        122.50        13.61 o                         
  -8   4  11          0.32          0.36        14.19 o                         
  -7   4  11          0.02         25.61        13.98 o                         
  -6   4  11         72.98         63.02        12.01 o                         
  -5   4  11        427.80        426.70        25.44 o                         
  -4   4  11        135.81        155.05        16.15 o                         
  -3   4  11         60.06         53.90        15.66 o                         
  -2   4  11         11.06          8.42        15.27 o                         
  -1   4  11         16.54         24.84        15.63 o                         
   0   4  11          3.39         33.01        16.08 o                         
   1   4  11        149.03        173.12        15.99 o                         
   2   4  11          4.13         -4.84        17.71 o                         
   3   4  11          4.28         28.52        17.82 o                         
   4   4  11          4.91         -8.39        14.77 o                         
   5   4  11         25.59         39.66        16.45 o                         
   6   4  11         60.54         74.03        19.50 o                         
   7   4  11          8.42         11.29        13.57 o                         
   8   4  11          1.08         19.39        15.12 o                         
   9   4  11         11.71          5.99        35.29 o                         
  10   4  11          5.15         -6.99        18.60 o                         
  11   4  11         21.93         17.71        15.77 o                         
  12   4  11         11.30         32.06        17.10 o                         
 -15   5  11          7.49         -0.60        13.39 o                         
 -14   5  11          2.75          1.50        20.98 o                         
 -13   5  11          6.94         15.67        13.87 o                         
 -12   5  11          4.70         -7.15        14.50 o                         
 -11   5  11          0.02         19.23        12.03 o                         
 -10   5  11        113.57        111.54        13.61 o                         
  -9   5  11          4.23         28.57        15.92 o                         
  -8   5  11         38.05         62.58        16.10 o                         
  -7   5  11         34.53         52.85        13.00 o                         
  -6   5  11         89.65         78.29        16.80 o                         
  -5   5  11         58.33         88.11        12.34 o                         
  -4   5  11         51.38         78.70        12.24 o                         
  -3   5  11         70.26         72.53        17.81 o                         
  -2   5  11         12.16         34.37        14.24 o                         
  -1   5  11          2.87          9.79        16.07 o                         
   0   5  11         26.63         42.92        13.27 o                         
   1   5  11          3.85         17.84        13.02 o                         
   2   5  11         58.63         63.97        13.30 o                         
   3   5  11          0.04          2.69        14.84 o                         
   4   5  11         66.66         64.02        14.11 o                         
   5   5  11         39.97         41.77        18.50 o                         
   6   5  11          0.21         29.52        22.04 o                         
   7   5  11         71.33        113.50        46.69 o                         
   8   5  11          0.31         -2.19        22.73 o                         
  -9   6  11         19.54         20.92        13.60 o                         
  -8   6  11          7.45         -1.19        13.92 o                         
  -7   6  11         63.65         58.43        13.20 o                         
  -6   6  11         29.22         15.96        13.00 o                         
  -5   6  11          6.96         22.60        13.42 o                         
  -4   6  11          2.69         21.90        14.84 o                         
  -3   6  11          2.67         18.95        14.33 o                         
  -2   6  11          0.87         -0.14        14.16 o                         
  -1   6  11          8.46         11.57        13.20 o                         
   0   6  11          5.12          4.23        15.10 o                         
   1   6  11          2.46        -11.68        14.33 o                         
   2   6  11          1.01          9.02        16.34 o                         
   3   6  11          0.22         14.83        16.60 o                         
 -22   0  12         70.68         42.27        18.13 o                         
 -21   0  12          3.06          6.62        22.91 o                         
 -20   0  12          6.28         40.84        24.75 o                         
 -19   0  12         22.63         53.46        33.20 o                         
 -18   0  12         70.35         70.98        32.89 o                         
 -17   0  12        120.56        185.55        32.28 o                         
 -16   0  12        153.23        149.50        18.94 o                         
 -15   0  12        552.25        529.05        27.09 o                         
 -14   0  12          0.00          9.76        14.09 o                         
 -13   0  12          1.10          7.64        16.37 o                         
 -12   0  12          0.24         11.44        24.70 o                         
 -11   0  12         43.60         45.86        16.80 o                         
 -10   0  12          0.37         14.86        24.64 o                         
  -9   0  12         12.14          1.28        16.20 o                         
  -8   0  12         43.74         67.84        23.66 o                         
  -7   0  12         59.50         73.94        19.63 o                         
  -6   0  12          6.62         29.23        19.38 o                         
  -5   0  12        341.79        360.17        25.05 o                         
  -4   0  12        872.69        856.06        38.39 o                         
  -3   0  12         20.90         37.36        24.33 o                         
  -2   0  12       1068.67       1049.29        28.57 o                         
  -1   0  12         55.35         91.82        19.54 o                         
   0   0  12          9.62         38.50        20.63 o                         
   1   0  12        322.58        327.94        38.44 o                         
   2   0  12       1554.32       1445.49        26.67 o                         
   3   0  12         73.76         93.13        24.89 o                         
   4   0  12        344.62        309.88        21.44 o                         
   5   0  12        618.76        580.23        23.10 o                         
   6   0  12       1503.00       1551.71        59.47 o                         
   7   0  12        579.46        517.17        63.95 o                         
   8   0  12         41.19         39.56        15.64 o                         
   9   0  12        117.63        148.00        19.56 o                         
  10   0  12          3.33         21.82        17.40 o                         
  11   0  12         34.34         44.56        39.21 o                         
  12   0  12        115.67        149.69        57.89 o                         
  13   0  12         22.26         25.76        19.76 o                         
  14   0  12         15.75          8.62        23.76 o                         
  15   0  12         20.09         27.67        18.75 o                         
 -21   1  12         30.89          5.55        15.48 o                         
 -20   1  12         61.86         86.46        17.01 o                         
 -19   1  12         27.66         36.08        59.78 o                         
 -18   1  12         46.32         69.84        18.38 o                         
 -17   1  12         45.06         47.61        15.83 o                         
 -16   1  12         44.68         64.80        16.17 o                         
 -15   1  12        118.55        108.99        13.89 o                         
 -14   1  12         56.29         35.76        11.57 o                         
 -13   1  12         89.93         99.78        12.76 o                         
 -12   1  12          0.29          2.10        13.92 o                         
 -11   1  12          3.11         17.21        10.93 o                         
 -10   1  12        123.67        108.91        13.31 o                         
  -9   1  12          3.85         13.12        12.35 o                         
  -8   1  12         49.63         67.22        14.53 o                         
  -7   1  12          0.32          8.53        13.18 o                         
  -6   1  12        298.46        305.78        14.81 o                         
  -5   1  12         27.41         45.06        13.72 o                         
  -4   1  12        200.04        202.80        14.96 o                         
  -3   1  12        403.98        421.89        15.70 o                         
  -2   1  12          4.78         40.55        15.73 o                         
  -1   1  12          4.47          0.05        17.59 o                         
   0   1  12        151.49        154.33        14.90 o                         
   1   1  12         55.39         67.06        15.56 o                         
   2   1  12        400.44        371.28        13.80 o                         
   3   1  12        409.27        419.97        15.17 o                         
   4   1  12        572.13        571.10        16.39 o                         
   5   1  12         82.99        100.92        12.10 o                         
   6   1  12        108.80        114.62        13.24 o                         
   7   1  12         21.38         35.08        11.87 o                         
   8   1  12          4.76         15.51        12.90 o                         
   9   1  12        245.37        235.22        20.01 o                         
  10   1  12         75.73         84.36        16.60 o                         
  11   1  12         24.51         43.80        13.36 o                         
  12   1  12          8.83         -8.57        14.31 o                         
  13   1  12          1.44         15.90        14.83 o                         
  14   1  12          0.53         14.18        14.40 o                         
  15   1  12          5.58         16.92        15.64 o                         
 -21   2  12          4.89         17.21        19.53 o                         
 -20   2  12          2.03         13.71        21.20 o                         
 -19   2  12          6.41          4.64        13.81 o                         
 -18   2  12          0.21         12.31        14.53 o                         
 -17   2  12        185.06        194.45        15.96 o                         
 -16   2  12         72.43         58.39        13.40 o                         
 -15   2  12         23.50         14.92        16.91 o                         
 -14   2  12          6.49        -11.95        18.79 o                         
 -13   2  12          0.48         -0.57        14.01 o                         
 -12   2  12        105.78        120.06        19.09 o                         
 -11   2  12        113.48        137.80        24.27 o                         
 -10   2  12         77.63         64.95        11.43 o                         
  -9   2  12         15.89          4.56        13.27 o                         
  -8   2  12         70.44         61.68        14.24 o                         
  -7   2  12        150.38        140.19        12.96 o                         
  -6   2  12        370.00        385.07        14.62 o                         
  -5   2  12          3.13         22.99        26.00 o                         
  -4   2  12        185.26        173.98        15.33 o                         
  -3   2  12        370.08        372.42        13.70 o                         
  -2   2  12        191.07        189.77        19.96 o                         
  -1   2  12         86.64         95.07        13.84 o                         
   0   2  12       1267.74       1223.47        19.18 o                         
   1   2  12        388.59        357.21        25.30 o                         
   2   2  12         12.09          0.31        13.66 o                         
   3   2  12         59.54         50.13        15.21 o                         
   4   2  12        428.04        414.95        15.15 o                         
   5   2  12         62.58         84.50        13.68 o                         
   6   2  12        772.93        735.07        23.71 o                         
   7   2  12        501.28        503.53        24.94 o                         
   8   2  12         15.42         35.94        13.57 o                         
   9   2  12        210.08        192.18        14.38 o                         
  10   2  12         22.50         28.66        14.11 o                         
  11   2  12         15.20         34.46        13.30 o                         
  12   2  12          0.67          1.65        14.15 o                         
  13   2  12          1.14          6.70        14.63 o                         
  14   2  12         41.76         49.21        15.10 o                         
 -19   3  12          0.00          5.70        13.35 o                         
 -18   3  12         16.24         41.11        12.47 o                         
 -17   3  12         27.02         40.30        13.79 o                         
 -16   3  12         14.71         36.33        13.03 o                         
 -15   3  12        146.66        140.73        12.44 o                         
 -14   3  12          5.88         -9.59        15.35 o                         
 -13   3  12         55.58         54.70        15.69 o                         
 -12   3  12        124.68        106.39        25.46 o                         
 -11   3  12         82.93         81.96        13.15 o                         
 -10   3  12         31.09         35.10        16.43 o                         
  -9   3  12        151.26        158.94        15.24 o                         
  -8   3  12         42.18         23.88        14.00 o                         
  -7   3  12         54.56         64.08        14.94 o                         
  -6   3  12         49.31         70.05        19.87 o                         
  -5   3  12        419.64        408.22        13.86 o                         
  -4   3  12         15.41         17.55        12.36 o                         
  -3   3  12       1039.71       1014.71        16.18 o                         
  -2   3  12        293.87        308.26        15.58 o                         
  -1   3  12          1.39          0.89        12.85 o                         
   0   3  12          0.50         10.18        12.94 o                         
   1   3  12         21.65         45.66        14.64 o                         
   2   3  12          1.10         10.01        13.29 o                         
   3   3  12        347.29        337.50        13.98 o                         
   4   3  12          0.17         18.58        13.99 o                         
   5   3  12         80.45        101.04        14.14 o                         
   6   3  12         11.31         30.02        13.60 o                         
   7   3  12         19.54         22.17        13.95 o                         
   8   3  12         27.08         38.46        13.23 o                         
   9   3  12         13.05         11.23        14.14 o                         
  10   3  12          1.03          9.63        14.72 o                         
  11   3  12          7.78         12.15        16.06 o                         
  12   3  12          4.81         19.45        16.08 o                         
  13   3  12          0.03         22.89        17.28 o                         
 -17   4  12          1.07         15.27        13.33 o                         
 -16   4  12          6.21         19.76        14.88 o                         
 -15   4  12         44.84         96.49        14.78 o                         
 -14   4  12          0.01         18.49        18.77 o                         
 -13   4  12         47.17         52.35        14.84 o                         
 -12   4  12         10.64         31.66        13.97 o                         
 -11   4  12        198.91        195.85        13.34 o                         
 -10   4  12          0.68         11.05        14.10 o                         
  -9   4  12        212.70        226.98        14.94 o                         
  -8   4  12          4.35          3.68        14.22 o                         
  -7   4  12         25.32         66.16        15.94 o                         
  -6   4  12          1.13         22.43        14.55 o                         
  -5   4  12          7.67         20.52        17.49 o                         
  -4   4  12         80.68        104.05        14.85 o                         
  -3   4  12         48.21         49.24        21.13 o                         
  -2   4  12        104.99        124.15        16.97 o                         
  -1   4  12          0.10          9.03        16.11 o                         
   0   4  12          6.58         36.74        13.80 o                         
   1   4  12         12.58         32.57        15.62 o                         
   2   4  12          0.45         19.08        15.37 o                         
   3   4  12        150.49        129.79        20.32 o                         
   4   4  12         54.34         29.37        15.67 o                         
   5   4  12         87.01         75.76        18.83 o                         
   6   4  12          6.76          8.12        16.11 o                         
   7   4  12         65.84         68.06        14.72 o                         
   8   4  12          2.29          6.03        14.01 o                         
   9   4  12          2.99         11.69        23.72 o                         
  10   4  12          7.76         -3.58        22.81 o                         
 -14   5  12          0.59         16.90        13.78 o                         
 -13   5  12          1.62          8.80        12.41 o                         
 -12   5  12         13.64          7.73        12.97 o                         
 -11   5  12          0.14         -0.48        14.76 o                         
 -10   5  12          1.19         12.78        13.11 o                         
  -9   5  12         35.59         27.94        11.98 o                         
  -8   5  12          3.19          7.58        13.64 o                         
  -7   5  12         10.28         47.91        13.92 o                         
  -6   5  12          9.78         26.80        13.86 o                         
  -5   5  12         11.78         25.49        14.14 o                         
  -4   5  12         13.27         19.25        12.86 o                         
  -3   5  12         30.20         18.89        12.43 o                         
  -2   5  12          0.54         10.28        15.83 o                         
  -1   5  12          9.12         22.35        15.43 o                         
   0   5  12         30.48         32.31        14.02 o                         
   1   5  12          8.90          7.68        14.59 o                         
   2   5  12          1.89        -14.77        14.77 o                         
   3   5  12          3.19         25.19        14.03 o                         
   4   5  12          1.08         -5.47        14.81 o                         
   5   5  12          0.42         -0.86        18.31 o                         
   6   5  12          2.31         17.32        21.03 o                         
   7   5  12          1.49         29.36        19.55 o                         
  -7   6  12          6.44         -2.89        13.97 o                         
  -6   6  12          5.75         13.42        12.66 o                         
  -5   6  12          1.26         14.60        15.37 o                         
  -4   6  12          0.00         11.50        15.24 o                         
  -3   6  12          0.13         13.01        15.30 o                         
  -2   6  12          9.02         19.61        14.18 o                         
  -1   6  12          0.06         19.30        13.63 o                         
   0   6  12          9.51         22.43        15.32 o                         
 -21   1  13          1.34          0.46        17.43 o                         
 -20   1  13         21.46         29.66        17.05 o                         
 -19   1  13         43.14         42.94        20.06 o                         
 -18   1  13          8.73         40.64        14.27 o                         
 -17   1  13          6.92         16.10        13.79 o                         
 -16   1  13          4.71          3.87        15.37 o                         
 -15   1  13         32.31         29.29        19.21 o                         
 -14   1  13          7.08          6.33        11.67 o                         
 -13   1  13         54.78         64.49        13.11 o                         
 -12   1  13         88.02         84.82        11.96 o                         
 -11   1  13         72.77         97.94        13.41 o                         
 -10   1  13        201.40        194.57        16.37 o                         
  -9   1  13          6.88         27.29        17.46 o                         
  -8   1  13        317.48        327.46        17.60 o                         
  -7   1  13         41.03         58.53        11.63 o                         
  -6   1  13          4.15         25.52        14.88 o                         
  -5   1  13         75.48         73.89        14.91 o                         
  -4   1  13        215.55        204.61        13.49 o                         
  -3   1  13         52.63         60.76        12.89 o                         
  -2   1  13        482.24        488.37        14.64 o                         
  -1   1  13         13.30         15.61        14.09 o                         
   0   1  13        338.63        350.82        15.33 o                         
   1   1  13        264.07        248.83        13.55 o                         
   2   1  13         70.46         74.45        14.94 o                         
   3   1  13        580.98        583.74        26.37 o                         
   4   1  13        312.41        279.62        14.36 o                         
   5   1  13          6.73          7.77        15.11 o                         
   6   1  13        109.73        113.82        15.04 o                         
   7   1  13          1.91         -9.69        13.31 o                         
   8   1  13         63.61         89.08        12.55 o                         
   9   1  13        115.43        138.55        16.46 o                         
  10   1  13         12.31         20.77        12.30 o                         
  11   1  13         14.87          8.49        16.24 o                         
  12   1  13          1.54         25.18        15.00 o                         
  13   1  13          0.01         -0.83        16.76 o                         
  14   1  13         55.47         63.80        14.83 o                         
 -20   2  13          0.09         14.60        16.79 o                         
 -19   2  13         33.76         22.94        14.72 o                         
 -18   2  13        100.33        113.74        15.37 o                         
 -17   2  13          7.07          9.98        14.82 o                         
 -16   2  13          3.71         -7.35        15.66 o                         
 -15   2  13         39.80         30.68        13.05 o                         
 -14   2  13         59.17         82.60        14.29 o                         
 -13   2  13          0.07          4.31        16.38 o                         
 -12   2  13          2.54         20.52        14.03 o                         
 -11   2  13          5.93          5.62        12.15 o                         
 -10   2  13         41.08         60.84        13.47 o                         
  -9   2  13          5.88         19.42        14.34 o                         
  -8   2  13         13.90         29.32        17.16 o                         
  -7   2  13          0.98         13.14        15.55 o                         
  -6   2  13          0.43         35.79        17.59 o                         
  -5   2  13        103.13        120.96        15.34 o                         
  -4   2  13        278.83        297.55        18.52 o                         
  -3   2  13        109.49        115.77        25.90 o                         
  -2   2  13        137.84        140.97        15.54 o                         
  -1   2  13         17.80         25.47        17.33 o                         
   0   2  13        249.66        236.87        17.59 o                         
   1   2  13         24.89         40.94        14.19 o                         
   2   2  13        471.66        470.39        20.93 o                         
   3   2  13          6.51         19.56        13.52 o                         
   4   2  13        140.59        143.65        12.98 o                         
   5   2  13          1.24         11.53        14.61 o                         
   6   2  13          3.93         -3.51        13.03 o                         
   7   2  13          0.02         19.81        14.12 o                         
   8   2  13          0.53         13.39        15.60 o                         
   9   2  13         11.94         24.43        14.29 o                         
  10   2  13          1.63          3.46        14.76 o                         
  11   2  13         30.40         52.06        16.27 o                         
  12   2  13         18.13         21.56        15.17 o                         
  13   2  13          0.35        -15.84        15.84 o                         
 -19   3  13          0.58         24.18        13.95 o                         
 -18   3  13          0.24          7.80        13.63 o                         
 -17   3  13         21.51         37.62        13.56 o                         
 -16   3  13          5.61         -9.46        13.33 o                         
 -15   3  13         61.32         51.53        11.47 o                         
 -14   3  13          0.94         10.96        16.08 o                         
 -13   3  13          6.41         23.43        17.57 o                         
 -12   3  13          2.52         -0.25        21.42 o                         
 -11   3  13         10.82         13.64        13.28 o                         
 -10   3  13         23.57        -15.06        19.30 o                         
  -9   3  13          0.03         11.16        14.52 o                         
  -8   3  13         76.61        118.18        16.68 o                         
  -7   3  13        163.30        158.40        17.09 o                         
  -6   3  13         73.45         62.33        13.10 o                         
  -5   3  13          0.63         -8.02        11.07 o                         
  -4   3  13          2.98         23.10        14.58 o                         
  -3   3  13          0.14         -1.14        14.61 o                         
  -2   3  13        128.02        152.86        13.67 o                         
  -1   3  13         88.09         97.49        15.07 o                         
   0   3  13         59.72         75.68        15.36 o                         
   1   3  13          0.62         19.92        12.94 o                         
   2   3  13         12.62         35.21        12.52 o                         
   3   3  13          0.38          3.37        15.82 o                         
   4   3  13         36.60         31.25        11.92 o                         
   5   3  13          0.20         23.00        15.64 o                         
   6   3  13         16.03         28.09        12.85 o                         
   7   3  13         39.16         68.82        14.74 o                         
   8   3  13          9.03         -2.45        14.07 o                         
   9   3  13         15.68         33.92        14.01 o                         
  10   3  13          9.31         10.57        16.64 o                         
  11   3  13          0.69         -6.90        14.76 o                         
 -16   4  13          0.14         40.82        14.33 o                         
 -15   4  13         10.53          5.22        14.78 o                         
 -14   4  13          6.48          7.49        14.52 o                         
 -13   4  13          5.67         -4.18        12.97 o                         
 -12   4  13         21.44         17.56        12.42 o                         
 -11   4  13          3.21         -6.17        12.61 o                         
 -10   4  13         23.41         13.41        13.04 o                         
  -9   4  13         19.42         42.16        16.20 o                         
  -8   4  13          2.09         -8.53        18.99 o                         
  -7   4  13          1.45          3.37        16.46 o                         
  -6   4  13          8.49         12.41        14.24 o                         
  -5   4  13         18.67         31.94        24.93 o                         
  -4   4  13         19.36         23.28        15.44 o                         
  -3   4  13         24.00         36.33        13.89 o                         
  -2   4  13          2.32         10.03        15.49 o                         
  -1   4  13         31.05         47.73        18.52 o                         
   0   4  13          6.35         20.32        20.70 o                         
   1   4  13         12.70         19.99        14.32 o                         
   2   4  13         11.60         20.10        32.34 o                         
   3   4  13          0.00          8.39        14.48 o                         
   4   4  13          6.51         25.04        21.43 o                         
   5   4  13          3.02         17.43        16.07 o                         
   6   4  13         14.90         28.99        14.16 o                         
   7   4  13          6.00         20.97        15.38 o                         
   8   4  13          1.09         -8.60        17.53 o                         
   9   4  13          6.78         17.11        17.08 o                         
 -13   5  13          1.13         25.10        15.27 o                         
 -12   5  13         17.32         -5.06        16.03 o                         
 -11   5  13          6.68         13.15        13.83 o                         
 -10   5  13          3.43          9.11        13.59 o                         
  -9   5  13          1.91          2.26        13.10 o                         
  -8   5  13         63.60         69.64        15.41 o                         
  -7   5  13          5.04         16.68        16.31 o                         
  -6   5  13         54.83         52.00        11.96 o                         
  -5   5  13          0.66          6.49        14.71 o                         
  -4   5  13          0.58         12.52        16.17 o                         
  -3   5  13         33.90         17.25        13.68 o                         
  -2   5  13         23.23         23.17        14.73 o                         
  -1   5  13         57.14         58.97        16.72 o                         
   0   5  13          7.48         41.06        16.39 o                         
   1   5  13         19.16         23.59        16.09 o                         
   2   5  13          0.08          6.74        12.84 o                         
   3   5  13         16.49         18.68        14.91 o                         
   4   5  13          0.00          4.55        14.27 o                         
   5   5  13         21.46         54.98        18.08 o                         
 -20   0  14         19.74         38.19        25.26 o                         
 -19   0  14          1.02         73.53        32.49 o                         
 -18   0  14          2.76         10.18        24.75 o                         
 -17   0  14          0.50         54.47        22.09 o                         
 -16   0  14         32.64         54.13        22.17 o                         
 -15   0  14         51.62         45.72        17.05 o                         
 -14   0  14          3.60         22.42        17.01 o                         
 -13   0  14          2.56         20.53        18.36 o                         
 -12   0  14          3.25          9.80        19.19 o                         
 -11   0  14          2.24         21.25        23.58 o                         
 -10   0  14        196.18        236.20        42.82 o                         
  -9   0  14          1.12          3.79        58.45 o                         
  -8   0  14        106.54        118.50        27.65 o                         
  -7   0  14        208.17        239.17        21.19 o                         
  -6   0  14         74.55         99.46        17.28 o                         
  -5   0  14         68.83         97.93        19.77 o                         
  -4   0  14         10.07          2.77        41.04 o                         
  -3   0  14        110.90        122.38        35.39 o                         
  -2   0  14        797.27        788.85        19.95 o                         
  -1   0  14         50.29         34.56        22.17 o                         
   0   0  14       1542.57       1514.55        42.82 o                         
   1   0  14        476.43        481.10        58.00 o                         
   2   0  14        220.29        221.49        17.00 o                         
   3   0  14          7.85         23.48        16.07 o                         
   4   0  14         35.30         47.71        16.70 o                         
   5   0  14        210.58        180.38        19.84 o                         
   6   0  14          1.36         13.94        23.61 o                         
   7   0  14         15.22          2.93        18.37 o                         
   8   0  14         86.70        101.04        23.83 o                         
   9   0  14         20.44         38.43        19.06 o                         
  10   0  14         81.18        108.69        31.42 o                         
  11   0  14          4.75         -9.26        19.30 o                         
  12   0  14         51.84         75.16        23.12 o                         
  13   0  14         12.56         26.22        20.07 o                         
 -20   1  14         27.05          0.64        27.60 o                         
 -19   1  14         15.75         25.48        15.88 o                         
 -18   1  14         53.92         64.59        16.49 o                         
 -17   1  14          0.69         26.36        16.00 o                         
 -16   1  14          0.00          8.53        15.83 o                         
 -15   1  14         27.61         57.22        14.98 o                         
 -14   1  14          1.42         24.92        12.36 o                         
 -13   1  14         22.25         15.44        12.55 o                         
 -12   1  14          0.21          3.34        12.53 o                         
 -11   1  14         60.88         53.15        13.61 o                         
 -10   1  14          3.30         33.44        20.74 o                         
  -9   1  14         18.82         15.09        16.73 o                         
  -8   1  14        136.26        144.28        12.76 o                         
  -7   1  14          4.24         -2.74        21.92 o                         
  -6   1  14          0.38         36.59        15.68 o                         
  -5   1  14         63.07         90.10        15.74 o                         
  -4   1  14        365.23        357.08        20.62 o                         
  -3   1  14        383.00        387.91        14.22 o                         
  -2   1  14        366.90        383.93        15.23 o                         
  -1   1  14        193.64        180.77        13.81 o                         
   0   1  14        209.78        204.41        14.82 o                         
   1   1  14          4.70         27.51        13.89 o                         
   2   1  14         16.07         20.95        13.88 o                         
   3   1  14          1.19         16.80        14.09 o                         
   4   1  14        203.02        198.68        17.58 o                         
   5   1  14         57.32         55.82        11.48 o                         
   6   1  14         42.64         39.40        13.62 o                         
   7   1  14          1.48         -2.22        14.49 o                         
   8   1  14          0.05         11.17        13.37 o                         
   9   1  14          6.78          5.36        11.28 o                         
  10   1  14          0.07         14.32        13.03 o                         
  11   1  14          9.20         42.07        16.83 o                         
  12   1  14          0.10         14.38        13.38 o                         
 -19   2  14          2.80         25.97        12.51 o                         
 -18   2  14          6.10          6.80        16.91 o                         
 -17   2  14          0.19        -10.78        14.35 o                         
 -16   2  14          9.35         14.31        15.37 o                         
 -15   2  14          2.52         -0.88        14.22 o                         
 -14   2  14         62.41         40.84        19.08 o                         
 -13   2  14         38.77         60.20        15.76 o                         
 -12   2  14        131.77        127.46        12.22 o                         
 -11   2  14          1.74          7.36        14.15 o                         
 -10   2  14         69.22         71.56        11.82 o                         
  -9   2  14          0.22          5.94        16.52 o                         
  -8   2  14       1353.69       1332.31        22.28 o                         
  -7   2  14         22.68         13.97        14.20 o                         
  -6   2  14        701.82        684.05        23.12 o                         
  -5   2  14        730.80        682.67        17.21 o                         
  -4   2  14         13.56         24.96        13.48 o                         
  -3   2  14        387.09        368.92        16.58 o                         
  -2   2  14        556.69        532.13        16.83 o                         
  -1   2  14         98.12        135.16        16.95 o                         
   0   2  14        113.43        122.68        13.07 o                         
   1   2  14       1335.39       1295.68        32.29 o                         
   2   2  14        151.37        141.76        20.40 o                         
   3   2  14        326.21        358.19        17.26 o                         
   4   2  14         87.74        102.10        16.46 o                         
   5   2  14          3.60         25.84        13.17 o                         
   6   2  14          8.25         16.64        14.02 o                         
   7   2  14         40.57         57.65        13.18 o                         
   8   2  14         10.49         29.41        14.63 o                         
   9   2  14         21.16         50.76        14.83 o                         
  10   2  14         70.81         87.98        13.73 o                         
  11   2  14          2.15         10.12        16.67 o                         
  12   2  14          5.21          6.64        15.02 o                         
 -18   3  14          0.20         12.43        13.51 o                         
 -17   3  14          0.07         15.44        13.68 o                         
 -16   3  14          7.26          9.83        14.88 o                         
 -15   3  14          2.36         36.34        16.07 o                         
 -14   3  14         29.49         43.65        19.05 o                         
 -13   3  14          5.27          5.15        14.73 o                         
 -12   3  14         58.31         71.87        14.70 o                         
 -11   3  14        103.69        103.27        16.96 o                         
 -10   3  14          5.15         31.33        19.03 o                         
  -9   3  14        127.10        133.64        27.78 o                         
  -8   3  14         46.94         37.56        20.54 o                         
  -7   3  14        127.49        123.01        13.30 o                         
  -6   3  14         10.46         17.25        14.37 o                         
  -5   3  14         25.77         28.71        14.17 o                         
  -4   3  14          2.51         19.42        10.64 o                         
  -3   3  14        165.12        146.47        14.30 o                         
  -2   3  14         48.13         49.75        15.82 o                         
  -1   3  14         74.07         63.87        14.53 o                         
   0   3  14         51.78         43.94        13.75 o                         
   1   3  14         65.81         60.75        13.69 o                         
   2   3  14         10.29         22.89        14.71 o                         
   3   3  14          4.33         11.39        12.13 o                         
   4   3  14        124.56        132.39        16.68 o                         
   5   3  14         13.22         30.44        13.40 o                         
   6   3  14          0.84         23.16        12.81 o                         
   7   3  14          1.97         16.74        14.65 o                         
   8   3  14          3.15         15.53        13.07 o                         
   9   3  14          0.94          8.26        16.31 o                         
  10   3  14         22.10         40.98        16.13 o                         
 -15   4  14         25.13         24.87        15.48 o                         
 -14   4  14         26.39         40.99        15.33 o                         
 -13   4  14          1.97         -0.23        13.37 o                         
 -12   4  14          3.99         28.05        14.67 o                         
 -11   4  14         14.12         34.10        16.08 o                         
 -10   4  14          2.39         -0.63        18.33 o                         
  -9   4  14          9.14          8.13        15.85 o                         
  -8   4  14          0.30         22.97        16.27 o                         
  -7   4  14          3.96         19.56        20.81 o                         
  -6   4  14         60.58         55.67        15.18 o                         
  -5   4  14          0.38         32.74        14.22 o                         
  -4   4  14         11.24         -4.30        14.88 o                         
  -3   4  14          0.10         -6.07        13.91 o                         
  -2   4  14          1.88          1.62        15.96 o                         
  -1   4  14         86.91         97.30        16.32 o                         
   0   4  14          1.97         26.19        18.78 o                         
   1   4  14         90.49        109.84        19.47 o                         
   2   4  14          9.58         29.52        15.75 o                         
   3   4  14         63.29         57.41        16.26 o                         
   4   4  14          5.09         49.51        14.67 o                         
   5   4  14         21.89         49.79        16.42 o                         
   6   4  14          0.27         38.24        20.28 o                         
   7   4  14          9.28         -2.29        20.73 o                         
 -11   5  14          1.68         12.93        13.12 o                         
 -10   5  14          0.37         25.39        14.08 o                         
  -9   5  14         39.23         33.90        15.27 o                         
  -8   5  14          4.58          7.72        16.65 o                         
  -7   5  14         14.84         25.53        19.95 o                         
  -6   5  14          3.71          8.41        13.57 o                         
  -5   5  14          3.93        -11.39        16.37 o                         
  -4   5  14          1.91         -4.62        13.72 o                         
  -3   5  14          0.42         33.72        16.49 o                         
  -2   5  14          0.02          7.03        18.01 o                         
  -1   5  14         26.60         43.30        15.10 o                         
   0   5  14          0.94        -14.96        14.96 o                         
   1   5  14         29.26         18.05        13.78 o                         
   2   5  14         15.66         19.29        15.44 o                         
   3   5  14          0.94          8.03        19.13 o                         
 -19   1  15          7.34        -18.37        18.37 o                         
 -18   1  15         15.64         21.97        14.53 o                         
 -17   1  15          0.01         58.15        16.07 o                         
 -16   1  15         21.34         20.36        14.32 o                         
 -15   1  15          0.04          5.12        12.93 o                         
 -14   1  15         24.46         37.59        20.51 o                         
 -13   1  15          0.02         -0.16        10.93 o                         
 -12   1  15         16.01         27.78        14.99 o                         
 -11   1  15         15.88         29.01        12.13 o                         
 -10   1  15         19.25         22.01        11.11 o                         
  -9   1  15          6.89         16.90        14.28 o                         
  -8   1  15        200.76        207.60        12.83 o                         
  -7   1  15          7.62         23.34        11.30 o                         
  -6   1  15        410.73        414.06        15.64 o                         
  -5   1  15         92.21        113.09        24.46 o                         
  -4   1  15         18.56         28.22        19.68 o                         
  -3   1  15        114.39         96.61        17.36 o                         
  -2   1  15         18.93         31.87        14.00 o                         
  -1   1  15        186.12        210.17        19.53 o                         
   0   1  15        180.73        151.39        13.95 o                         
   1   1  15        179.03        162.09        14.94 o                         
   2   1  15          3.04          0.01        14.75 o                         
   3   1  15        246.80        225.67        13.78 o                         
   4   1  15         92.62         85.89        13.19 o                         
   5   1  15         22.98         30.67        12.70 o                         
   6   1  15         33.29         32.74        16.04 o                         
   7   1  15          6.16         15.28        13.21 o                         
   8   1  15         45.70         51.75        13.53 o                         
   9   1  15          0.67         14.75        12.55 o                         
  10   1  15          3.19         14.14        13.51 o                         
  11   1  15          4.96          1.72        15.51 o                         
 -18   2  15          1.57         40.60        15.85 o                         
 -17   2  15          2.27         37.08        21.12 o                         
 -16   2  15          1.83         19.69        24.85 o                         
 -15   2  15         51.17         80.06        14.73 o                         
 -14   2  15         13.43         30.23        14.53 o                         
 -13   2  15         18.34          9.86        11.09 o                         
 -12   2  15          3.12          9.50        12.50 o                         
 -11   2  15          0.44          6.74        10.84 o                         
 -10   2  15         50.79         58.86        11.92 o                         
  -9   2  15        368.77        348.59        13.07 o                         
  -8   2  15          2.65         18.81        11.87 o                         
  -7   2  15        306.88        299.52        13.42 o                         
  -6   2  15          8.91          8.63        12.24 o                         
  -5   2  15        223.58        201.85        12.87 o                         
  -4   2  15         21.20         47.08        12.77 o                         
  -3   2  15        250.41        234.67        13.42 o                         
  -2   2  15         30.09         24.38        13.14 o                         
  -1   2  15          6.65         17.76        13.26 o                         
   0   2  15          0.39         35.13        13.53 o                         
   1   2  15          0.69          1.97        12.87 o                         
   2   2  15         24.11         27.61        17.29 o                         
   3   2  15          0.01         16.49        12.45 o                         
   4   2  15         18.59         28.46        14.34 o                         
   5   2  15          3.97         16.50        13.00 o                         
   6   2  15          1.84         15.56        13.92 o                         
   7   2  15          2.27         15.96        15.48 o                         
   8   2  15          3.45         19.44        14.87 o                         
   9   2  15          0.29          1.45        14.47 o                         
  10   2  15          6.47         14.75        15.41 o                         
 -17   3  15         16.31         18.11        15.39 o                         
 -16   3  15         19.94         37.78        17.09 o                         
 -15   3  15          6.37         34.16        19.00 o                         
 -14   3  15         14.54         44.72        17.69 o                         
 -13   3  15          6.89         17.74        20.48 o                         
 -12   3  15          0.01         -3.02        16.50 o                         
 -11   3  15         67.92         92.64        13.65 o                         
 -10   3  15         13.84         23.83        17.07 o                         
  -9   3  15          0.01         13.91        14.27 o                         
  -8   3  15         87.90        100.36        12.75 o                         
  -7   3  15         17.99         10.12        11.83 o                         
  -6   3  15        102.01        113.59        13.07 o                         
  -5   3  15         18.62          4.87        18.95 o                         
  -4   3  15         21.47         34.60        14.01 o                         
  -3   3  15         40.46         28.06        14.45 o                         
  -2   3  15         32.72         41.11        12.53 o                         
  -1   3  15          9.11          3.57        14.92 o                         
   0   3  15        123.64        119.27        13.89 o                         
   1   3  15          0.19         12.17        12.28 o                         
   2   3  15         18.46         16.25        14.75 o                         
   3   3  15         82.20         83.17        14.83 o                         
   4   3  15          6.90         20.64        14.51 o                         
   5   3  15         66.78         64.78        12.39 o                         
   6   3  15          0.11          0.41        16.31 o                         
   7   3  15          3.31          0.70        14.62 o                         
   8   3  15          2.51         12.76        17.23 o                         
 -14   4  15         14.85         28.48        14.36 o                         
 -13   4  15          8.96          6.11        15.16 o                         
 -12   4  15          8.98         13.72        11.84 o                         
 -11   4  15          0.66         11.97        13.56 o                         
 -10   4  15          1.36        -13.97        20.04 o                         
  -9   4  15          5.30          6.88        13.31 o                         
  -8   4  15          0.05         -1.06        15.97 o                         
  -7   4  15         38.46         80.04        17.07 o                         
  -6   4  15          0.50          5.64        19.66 o                         
  -5   4  15         21.12         32.58        13.70 o                         
  -4   4  15         23.99         29.56        13.83 o                         
  -3   4  15          2.53          9.17        16.13 o                         
  -2   4  15          0.40          6.85        14.44 o                         
  -1   4  15          7.20         26.74        14.55 o                         
   0   4  15          0.18         45.79        16.11 o                         
   1   4  15          9.45         22.39        13.45 o                         
   2   4  15          0.88         15.37        30.91 o                         
   3   4  15          0.08          3.37        19.18 o                         
   4   4  15          0.12        -10.20        20.79 o                         
   5   4  15          5.51         -7.89        15.08 o                         
   6   4  15          7.54         14.00        15.65 o                         
  -8   5  15          0.00          2.84        15.58 o                         
  -7   5  15         11.27         28.16        13.90 o                         
  -6   5  15          5.12         31.44        14.62 o                         
  -5   5  15          7.14         14.84        13.11 o                         
  -4   5  15          3.29         15.39        15.68 o                         
  -3   5  15         64.31         70.61        17.74 o                         
  -2   5  15          0.05         11.59        17.08 o                         
  -1   5  15         43.65         36.18        15.73 o                         
   0   5  15          7.83         24.90        15.61 o                         
 -19   0  16         26.33        -11.30        36.15 o                         
 -18   0  16          0.97         -0.52        18.86 o                         
 -17   0  16         18.62         18.73        15.93 o                         
 -16   0  16          0.19         69.56        22.29 o                         
 -15   0  16          0.13         -9.71        24.70 o                         
 -14   0  16         42.99         58.01        19.52 o                         
 -13   0  16         29.56         60.85        16.15 o                         
 -12   0  16          3.55         -7.05        23.78 o                         
 -11   0  16          0.05        -13.04        15.99 o                         
 -10   0  16         33.07         45.58        21.39 o                         
  -9   0  16         50.36         41.01        36.87 o                         
  -8   0  16        218.63        238.60        20.21 o                         
  -7   0  16        162.34        138.46        17.62 o                         
  -6   0  16        228.34        212.11        23.27 o                         
  -5   0  16        175.67        179.08        54.02 o                         
  -4   0  16        143.94        139.10        19.01 o                         
  -3   0  16          0.03         51.99        23.46 o                         
  -2   0  16        126.63        119.34        22.32 o                         
  -1   0  16         55.63         87.45        19.91 o                         
   0   0  16         17.49         56.70        30.19 o                         
   1   0  16         56.43         50.27        17.38 o                         
   2   0  16          1.11         -4.99        22.88 o                         
   3   0  16          0.04         55.31        23.28 o                         
   4   0  16         22.27         35.70        16.70 o                         
   5   0  16         52.44         64.18        23.57 o                         
   6   0  16         33.76         88.81        23.70 o                         
   7   0  16         31.16         28.12        17.35 o                         
   8   0  16         81.75        139.61        21.09 o                         
   9   0  16          0.57        -10.08        16.01 o                         
  10   0  16        186.99        209.92        25.87 o                         
 -18   1  16          2.69         20.91        15.01 o                         
 -17   1  16          4.70         22.47        14.77 o                         
 -16   1  16         14.38         11.88        13.00 o                         
 -15   1  16          0.01         15.64        14.96 o                         
 -14   1  16         17.23         37.71        16.40 o                         
 -13   1  16          0.01         10.81        11.46 o                         
 -12   1  16          1.17          6.94        14.30 o                         
 -11   1  16          2.74          6.47        12.25 o                         
 -10   1  16         25.89         20.10        11.83 o                         
  -9   1  16        137.61        149.46        14.21 o                         
  -8   1  16          8.99         22.46        12.53 o                         
  -7   1  16         91.86        117.52        20.05 o                         
  -6   1  16          1.03          0.82        20.05 o                         
  -5   1  16        564.18        528.29        18.11 o                         
  -4   1  16         19.20         14.84        14.57 o                         
  -3   1  16          0.02         17.14        13.47 o                         
  -2   1  16         33.20         41.27        13.41 o                         
  -1   1  16         65.63         65.34        13.60 o                         
   0   1  16         27.99         27.57        19.72 o                         
   1   1  16        124.25        135.40        13.55 o                         
   2   1  16         24.02         34.97        12.91 o                         
   3   1  16          2.87          8.21        13.14 o                         
   4   1  16         20.04         28.74        14.78 o                         
   5   1  16          5.32         29.23        14.72 o                         
   6   1  16          0.01         12.95        14.82 o                         
   7   1  16          9.89         27.00        14.81 o                         
   8   1  16          1.24         11.54        12.30 o                         
   9   1  16          1.53         29.49        11.82 o                         
  10   1  16          5.12         10.93        13.30 o                         
 -17   2  16          9.76         15.54        16.49 o                         
 -16   2  16         10.39         29.71        16.60 o                         
 -15   2  16          3.15        -11.30        16.60 o                         
 -14   2  16         18.11         22.15        19.12 o                         
 -13   2  16        190.72        175.31        13.72 o                         
 -12   2  16        128.61        132.11        13.39 o                         
 -11   2  16        134.11        120.35        11.97 o                         
 -10   2  16         55.45         46.95        12.75 o                         
  -9   2  16          2.10          3.23        20.02 o                         
  -8   2  16        131.04        136.78        20.93 o                         
  -7   2  16         75.01         49.93        14.84 o                         
  -6   2  16        127.62        129.50        14.67 o                         
  -5   2  16         90.64        112.63        13.44 o                         
  -4   2  16         71.66         67.89        14.49 o                         
  -3   2  16         26.40         38.26        14.52 o                         
  -2   2  16        138.25        129.79        11.87 o                         
  -1   2  16          1.50        -10.99        14.65 o                         
   0   2  16         50.54         41.98        13.48 o                         
   1   2  16         34.28         49.38        13.45 o                         
   2   2  16          0.12         23.77        16.25 o                         
   3   2  16         76.40         71.94        12.79 o                         
   4   2  16         62.65         65.88        13.24 o                         
   5   2  16          0.82          7.31        16.23 o                         
   6   2  16          6.11         -2.97        18.89 o                         
   7   2  16         20.40         34.42        12.63 o                         
   8   2  16          9.96          3.85        13.49 o                         
   9   2  16          4.90          6.37        17.67 o                         
 -16   3  16         11.94         14.01        26.97 o                         
 -15   3  16          4.78          6.65        14.87 o                         
 -14   3  16         23.76         30.26        21.51 o                         
 -13   3  16         30.89         44.35        16.32 o                         
 -12   3  16         54.89         18.86        14.85 o                         
 -11   3  16          1.09         19.90        15.09 o                         
 -10   3  16          0.19         32.16        36.48 o                         
  -9   3  16         12.60          9.67        14.25 o                         
  -8   3  16         82.87         81.39        14.57 o                         
  -7   3  16         20.83         35.75        12.33 o                         
  -6   3  16         59.77         67.97        17.17 o                         
  -5   3  16         33.23         27.82        12.52 o                         
  -4   3  16         36.23         49.95        13.66 o                         
  -3   3  16         27.79         63.59        13.23 o                         
  -2   3  16         50.01         45.56        14.84 o                         
  -1   3  16         57.50         62.02        13.88 o                         
   0   3  16         36.33         52.70        13.37 o                         
   1   3  16         35.46         55.97        13.84 o                         
   2   3  16         16.75         30.06        14.55 o                         
   3   3  16          1.28          8.21        14.73 o                         
   4   3  16          2.35         19.10        16.13 o                         
   5   3  16         15.37         20.25        16.16 o                         
   6   3  16          5.45         14.19        15.15 o                         
   7   3  16         16.65         27.05        14.89 o                         
 -12   4  16         56.76         82.00        20.35 o                         
 -11   4  16          0.03         13.44        17.31 o                         
 -10   4  16          3.78          4.31        14.64 o                         
  -9   4  16          0.59         17.46        19.52 o                         
  -8   4  16          2.67         62.19        16.91 o                         
  -7   4  16         12.21          5.82        15.20 o                         
  -6   4  16          1.38         15.19        15.17 o                         
  -5   4  16          9.62         28.57        24.50 o                         
  -4   4  16          0.15         -1.13        18.65 o                         
  -3   4  16          0.67         -0.12        13.28 o                         
  -2   4  16          4.83         -4.14        14.60 o                         
  -1   4  16         59.52         58.48        23.18 o                         
   0   4  16         19.00         24.50        17.63 o                         
   1   4  16         10.48          0.75        12.04 o                         
   2   4  16          3.84          5.32        15.31 o                         
   3   4  16          2.62         20.71        15.64 o                         
 -17   1  17          5.38         23.22        15.54 o                         
 -16   1  17          9.07         28.85        17.66 o                         
 -15   1  17          2.27         -0.61        13.60 o                         
 -14   1  17         60.93         75.84        27.19 o                         
 -13   1  17         22.43         12.09        12.27 o                         
 -12   1  17        332.13        338.57        22.21 o                         
 -11   1  17         35.63         36.81        11.85 o                         
 -10   1  17        167.26        195.46        13.65 o                         
  -9   1  17         72.57         76.27        13.14 o                         
  -8   1  17         30.56         40.79        16.08 o                         
  -7   1  17         12.38         42.60        14.06 o                         
  -6   1  17         17.86         39.79        13.16 o                         
  -5   1  17         45.55         68.98        14.47 o                         
  -4   1  17          2.60          7.35        12.96 o                         
  -3   1  17         89.29         83.42        12.45 o                         
  -2   1  17        202.33        225.88        12.95 o                         
  -1   1  17         32.66         53.11        13.33 o                         
   0   1  17         16.26         18.20        12.69 o                         
   1   1  17          5.16         22.87        13.57 o                         
   2   1  17         17.47         17.54        24.43 o                         
   3   1  17          1.76         13.55        11.43 o                         
   4   1  17         50.05         56.36        16.80 o                         
   5   1  17         26.49         44.57        14.86 o                         
   6   1  17         73.80         79.44        15.29 o                         
   7   1  17          5.15          2.13        13.48 o                         
   8   1  17         25.28         32.62        16.16 o                         
 -16   2  17          1.64         24.01        15.88 o                         
 -15   2  17          1.90        -13.17        13.83 o                         
 -14   2  17         29.58         33.61        11.36 o                         
 -13   2  17          9.49         41.64        15.99 o                         
 -12   2  17         43.15         71.24        13.02 o                         
 -11   2  17         13.23          5.27        13.05 o                         
 -10   2  17         86.35         86.58        13.52 o                         
  -9   2  17          0.24          9.30        16.12 o                         
  -8   2  17        128.07        126.75        14.60 o                         
  -7   2  17          0.18          8.31        12.13 o                         
  -6   2  17          7.66         21.90        13.02 o                         
  -5   2  17          0.01         -5.16        14.55 o                         
  -4   2  17          0.62         13.14        13.45 o                         
  -3   2  17         18.52         29.43        13.51 o                         
  -2   2  17         12.47         16.00        12.56 o                         
  -1   2  17         13.30         30.81        12.52 o                         
   0   2  17          0.43          4.00        13.59 o                         
   1   2  17         39.29         53.22        14.61 o                         
   2   2  17          1.16         13.72        11.26 o                         
   3   2  17          2.93          4.44        14.53 o                         
   4   2  17          0.03          1.63        13.43 o                         
   5   2  17         10.68          6.82        13.65 o                         
   6   2  17          9.03         -0.58        14.10 o                         
   7   2  17          0.14          6.15        13.86 o                         
 -14   3  17          5.69         29.98        17.14 o                         
 -13   3  17          3.81         26.51        15.54 o                         
 -12   3  17         25.39         22.36        14.18 o                         
 -11   3  17         48.22         53.21        16.42 o                         
 -10   3  17         63.38         56.41        15.66 o                         
  -9   3  17         10.41         30.40        12.58 o                         
  -8   3  17          9.40         24.80        13.24 o                         
  -7   3  17         23.37         27.06        12.33 o                         
  -6   3  17         85.85         69.64        13.43 o                         
  -5   3  17        124.13        123.82        13.39 o                         
  -4   3  17         58.75         77.34        13.70 o                         
  -3   3  17        211.36        237.95        13.76 o                         
  -2   3  17         11.52         41.63        12.43 o                         
  -1   3  17         37.28         54.48        13.74 o                         
   0   3  17         58.99         31.77        16.72 o                         
   1   3  17         10.71         -1.99        15.55 o                         
   2   3  17          5.37         -5.72        15.41 o                         
   3   3  17         27.22         43.61        15.08 o                         
   4   3  17         24.29         31.49        14.24 o                         
   5   3  17          3.19          1.19        13.93 o                         
 -10   4  17          5.24         -0.64        23.14 o                         
  -9   4  17         51.22         55.08        16.64 o                         
  -8   4  17          2.40         -9.36        14.49 o                         
  -7   4  17         14.45         22.31        22.44 o                         
  -6   4  17          7.01         14.98        16.62 o                         
  -5   4  17         14.19         -5.07        15.44 o                         
  -4   4  17          0.15         32.95        15.91 o                         
  -3   4  17         21.65         34.55        21.33 o                         
  -2   4  17          6.10         25.13        16.78 o                         
  -1   4  17          5.57         28.31        24.34 o                         
   0   4  17         16.36         18.85        17.46 o                         
 -16   0  18          9.50         28.93        18.22 o                         
 -15   0  18         80.64         44.66        24.12 o                         
 -14   0  18         11.42          8.46        23.61 o                         
 -13   0  18         21.92         18.54        31.11 o                         
 -12   0  18          3.27         -2.99        25.97 o                         
 -11   0  18         10.59         -5.75        18.11 o                         
 -10   0  18        134.27        114.79        20.23 o                         
  -9   0  18          3.11          7.54        19.02 o                         
  -8   0  18        118.51        125.82        19.40 o                         
  -7   0  18        210.54        201.37        24.14 o                         
  -6   0  18          1.00          3.43        24.07 o                         
  -5   0  18          5.85         -8.25        18.64 o                         
  -4   0  18        237.91        202.73        28.41 o                         
  -3   0  18         59.79         54.30        23.93 o                         
  -2   0  18         26.33         29.06        18.59 o                         
  -1   0  18        128.28        134.54        19.82 o                         
   0   0  18        116.70        128.82        20.38 o                         
   1   0  18          2.74          0.86        37.58 o                         
   2   0  18         14.35         37.68        19.81 o                         
   3   0  18          1.51        -15.97        18.67 o                         
   4   0  18         45.37         74.11        17.13 o                         
   5   0  18         26.54         15.24        19.41 o                         
   6   0  18          0.35         -3.53        20.85 o                         
 -16   1  18          6.90         22.69        18.86 o                         
 -15   1  18          2.16         13.84        11.65 o                         
 -14   1  18         22.26         13.94        13.62 o                         
 -13   1  18         20.29         46.47        11.93 o                         
 -12   1  18          1.12         27.86        12.98 o                         
 -11   1  18         45.78         60.73        16.30 o                         
 -10   1  18        205.77        180.09        14.90 o                         
  -9   1  18          0.14          9.14        13.10 o                         
  -8   1  18         10.15         15.40        13.18 o                         
  -7   1  18         31.00         29.76        14.78 o                         
  -6   1  18          4.67         -5.35        16.49 o                         
  -5   1  18         44.96         52.13        12.22 o                         
  -4   1  18         25.34         22.89        16.48 o                         
  -3   1  18         34.77         47.21        16.02 o                         
  -2   1  18          4.17          3.59        13.26 o                         
  -1   1  18          8.28         41.65        14.48 o                         
   0   1  18          0.05         14.71        13.71 o                         
   1   1  18          3.10         19.46        13.60 o                         
   2   1  18         10.55          1.86        12.55 o                         
   3   1  18          2.97         -7.01        17.12 o                         
   4   1  18          6.84         22.44        14.22 o                         
   5   1  18          1.35          6.62        13.60 o                         
   6   1  18          0.12         19.58        17.83 o                         
 -15   2  18         14.77         -0.91        20.16 o                         
 -14   2  18          0.92         18.21        12.66 o                         
 -13   2  18         55.73         48.44        13.82 o                         
 -12   2  18         25.27         32.54        13.45 o                         
 -11   2  18         26.47          7.35        14.74 o                         
 -10   2  18         10.62         48.48        13.32 o                         
  -9   2  18         16.51         26.74        16.15 o                         
  -8   2  18         14.33         -3.03        13.51 o                         
  -7   2  18          0.24          3.83        17.87 o                         
  -6   2  18          5.44         12.97        12.67 o                         
  -5   2  18         44.47         34.84        14.74 o                         
  -4   2  18          0.26         24.60        13.29 o                         
  -3   2  18         50.97         37.04        15.89 o                         
  -2   2  18         55.03         60.84        15.77 o                         
  -1   2  18         27.18         43.73        13.80 o                         
   0   2  18          7.97         14.79        14.86 o                         
   1   2  18          3.70         16.12        15.06 o                         
   2   2  18         46.53         56.49        13.00 o                         
   3   2  18          2.37         13.95        13.76 o                         
   4   2  18          4.53         30.59        17.19 o                         
   5   2  18          0.03          6.93        13.51 o                         
 -12   3  18          0.00         -2.74        15.94 o                         
 -11   3  18         20.75         64.58        16.41 o                         
 -10   3  18          0.67         -0.66        13.07 o                         
  -9   3  18          3.52         42.56        13.60 o                         
  -8   3  18         11.76         28.15        12.61 o                         
  -7   3  18          8.60         21.89        12.86 o                         
  -6   3  18          5.44         18.51        13.56 o                         
  -5   3  18         13.11         18.65        13.13 o                         
  -4   3  18         31.82         48.47        14.83 o                         
  -3   3  18         26.20         16.96        15.31 o                         
  -2   3  18          0.26         16.61        12.61 o                         
  -1   3  18          0.24         -1.63        14.11 o                         
   0   3  18         16.40         34.38        14.16 o                         
   1   3  18          0.02         -7.96        13.20 o                         
   2   3  18          4.64         19.63        14.10 o                         
 -14   1  19          7.42         35.46        12.80 o                         
 -13   1  19         11.30         31.96        12.56 o                         
 -12   1  19          1.90          8.97        20.80 o                         
 -11   1  19          0.14         18.91        12.49 o                         
 -10   1  19         26.69         42.35        13.29 o                         
  -9   1  19          9.64         37.82        16.16 o                         
  -8   1  19          2.12         36.78        14.40 o                         
  -7   1  19          0.32         -7.80        13.43 o                         
  -6   1  19          3.50         -8.25        13.16 o                         
  -5   1  19          0.34         13.95        14.90 o                         
  -4   1  19          1.89         63.91        16.24 o                         
  -3   1  19          0.36         -7.21        13.17 o                         
  -2   1  19         22.77         17.79        13.73 o                         
  -1   1  19         13.63         17.35        15.05 o                         
   0   1  19         41.03         42.05        14.03 o                         
   1   1  19          0.09         14.16        14.09 o                         
   2   1  19         24.52         17.72        22.45 o                         
   3   1  19          6.32          1.66        14.15 o                         
 -12   2  19          0.25         16.65        13.71 o                         
 -11   2  19         15.38         30.19        13.89 o                         
 -10   2  19          7.38         17.60        13.61 o                         
  -9   2  19          0.70          0.81        12.56 o                         
  -8   2  19          0.10         11.32        14.11 o                         
  -7   2  19          9.57         38.29        23.02 o                         
  -6   2  19          1.37         19.53        24.79 o                         
  -5   2  19          0.00         12.20        18.70 o                         
  -4   2  19         14.28         13.50        17.00 o                         
  -3   2  19          1.71         31.26        19.78 o                         
  -2   2  19          6.18         23.79        21.23 o                         
  -1   2  19          0.52         10.83        15.70 o                         
   0   2  19          0.71         16.33        13.69 o                         
   1   2  19         30.14         13.94        13.78 o                         
   2   2  19          6.89         18.86        13.05 o                         
  -8   3  19         29.19         31.81        14.52 o                         
  -7   3  19         12.51         12.56        20.64 o                         
  -6   3  19          6.74         22.95        14.55 o                         
  -5   3  19          0.00         12.92        14.71 o                         
  -4   3  19          0.01         19.11        17.88 o                         
  -3   3  19          9.12         30.53        17.37 o                         
 -12   0  20         26.71         31.58        16.76 o                         
 -11   0  20         23.15         40.47        25.61 o                         
 -10   0  20          6.70          6.84        20.16 o                         
  -9   0  20         53.50         42.95        19.47 o                         
  -8   0  20         10.20         15.13        23.29 o                         
  -7   0  20        143.08        126.97        19.99 o                         
  -6   0  20         99.11         80.40        16.78 o                         
  -5   0  20         10.07         12.71        17.02 o                         
  -4   0  20          1.53         17.03        23.36 o                         
  -3   0  20         28.08         33.65        27.34 o                         
  -2   0  20         14.50          8.82        16.63 o                         
  -1   0  20          0.22         47.15        20.01 o                         
   0   0  20         37.91         55.19        20.83 o                         
   1   0  20         59.02         77.87        27.04 o                         
 -11   1  20          3.57          2.46        15.20 o                         
 -10   1  20         20.36         14.50        16.97 o                         
  -9   1  20          0.23         -2.20        17.59 o                         
  -8   1  20          0.22         25.71        12.82 o                         
  -7   1  20          8.35          5.00        16.84 o                         
  -6   1  20          1.12          9.15        17.33 o                         
  -5   1  20          0.76         32.25        13.53 o                         
  -4   1  20          8.47         45.31        13.79 o                         
  -3   1  20          0.01        -14.77        14.77 o                         
  -2   1  20          0.73          1.65        12.78 o                         
  -1   1  20          0.00          8.45        14.31 o                         
   0   1  20          7.51         29.75        13.89 o                         
  -8   2  20          3.33         13.69        12.44 o                         
  -7   2  20          4.67         13.81        13.01 o                         
  -6   2  20         24.90          7.26        15.24 o                         
  -5   2  20          6.99         11.14        13.49 o                         
  -4   2  20          5.17         17.95        14.71 o                         
  -3   2  20          3.24        -11.40        14.38 o                         
                                                                                
